# Supplementary material for: Establishing an early indicator for data sharing and reuse
Source: Learn Publ. Author manuscript; Available in PMC 2025 Aug 12. (PMC12341665; doi:10.1002/leap.1586)
Supplement: Supplemental table 2 [file NIHMS2043515-supplement-Supplemental_table_2.xlsx]

## Sheet: Repositories 2020
	List of repositories (RDRs) mentioned in 2020
	RRID	Name of repository	Number of records	Link to SciCrunch Registry	Discipline / Practice Area	Type
	SCR_001672	ATCC	15777	https://n2t.net/RRID:SCR_001672	Cell Biology	Reagent Repository
	SCR_001650	EMBASE	8772	https://n2t.net/RRID:SCR_001650	Clinical Research	Bibliographic Database
	SCR_002309	ClinicalTrials.gov	5593	https://n2t.net/RRID:SCR_002309	Clinical Research	Bibliographic Database
	SCR_002037	Addgene	5047	https://n2t.net/RRID:SCR_002037	Genomics	Reagent Repository
	SCR_013000	Cochrane Library	4412	https://n2t.net/RRID:SCR_013000	Clinical Research	Bibliographic Database
	SCR_003032	Cytoscape	4393	https://n2t.net/RRID:SCR_003032	Genomics	Research Software and Repository
	SCR_005223	STRING	3144	https://n2t.net/RRID:SCR_005223	Genomics, Protemics	Research Database
	SCR_001881	DAVID	2918	https://n2t.net/RRID:SCR_001881	Genomics	Research Software and Repository
	SCR_002344	Ensembl	1970	https://n2t.net/RRID:SCR_002344	Genomics	Research Database
	SCR_003445	REDCap	1808	https://n2t.net/RRID:SCR_003445	Clinical Research	Research Software and Repository
	SCR_014799	PsycINFO	1781	https://n2t.net/RRID:SCR_014799	Behavioral Science	Bibliographic Database
	SCR_004726	Pfam	1598	https://n2t.net/RRID:SCR_004726	Proteomics	Research Database
	SCR_014485	MaxQuant	1316	https://n2t.net/RRID:SCR_014485	Proteomics	Research Software and Repository
	SCR_006576	Cochrane Central Register of Controlled Trials	1136	https://n2t.net/RRID:SCR_006576	Clinical Research	Bibliographic Database
	SCR_014555	cBioPortal	1101	https://n2t.net/RRID:SCR_014555	Genomics	Research Repository
	SCR_004869	PANTHER	962	https://n2t.net/RRID:SCR_004869	Proteomics	Research Database
	SCR_002811	Gene Ontology	958	https://n2t.net/RRID:SCR_002811	Genomics	Research Database
	SCR_003152	miRBase	911	https://n2t.net/RRID:SCR_003152	Genomics	Research Database
	SCR_003193	The Cancer Genome Atlas	882	https://n2t.net/RRID:SCR_003193	Genomics	Research Database
	SCR_006710	HPA	819	https://n2t.net/RRID:SCR_006710	Proteomics	Reagent Repository
	SCR_005305	Hmmer	810	https://n2t.net/RRID:SCR_005305	Proteomics	Research Software and Repository
	SCR_002830	Greengenes	714	https://n2t.net/RRID:SCR_002830
	SCR_006902	Surveillance Epidemiology and End Results	703	https://n2t.net/RRID:SCR_006902
	SCR_007834	Oncomine Research Platform	696	https://n2t.net/RRID:SCR_007834
	SCR_006350	KOBAS	624	https://n2t.net/RRID:SCR_006350
	SCR_004068	ExAc	546	https://n2t.net/RRID:SCR_004068
	SCR_002700	DrugBank	546	https://n2t.net/RRID:SCR_002700
	SCR_014964	Genome Aggregation Database	540	https://n2t.net/RRID:SCR_014964
	SCR_006828	1000 Genomes: A Deep Catalog of Human Genetic Variation	491	https://n2t.net/RRID:SCR_006828
	SCR_002260	COSMIC - Catalogue Of Somatic Mutations In Cancer	484	https://n2t.net/RRID:SCR_002260
	SCR_002773	GeneCards	454	https://n2t.net/RRID:SCR_002773
	SCR_008633	NumPy	450	https://n2t.net/RRID:SCR_008633
	SCR_003485	Reactome	438	https://n2t.net/RRID:SCR_003485
	SCR_003030	JASPAR	422	https://n2t.net/RRID:SCR_003030
	SCR_007712	HMDB - Human Metabolome Database	384	https://n2t.net/RRID:SCR_007712
	SCR_005910	Dryad Digital Repository	351	https://n2t.net/RRID:SCR_005910
	SCR_006437	OMIM - Online Mendelian Inheritance in Man	346	https://n2t.net/RRID:SCR_006437
	SCR_006507	Phytozome	344	https://n2t.net/RRID:SCR_006507
	SCR_015827	UALCAN	342	https://n2t.net/RRID:SCR_015827
	SCR_006459	Jalview	337	https://n2t.net/RRID:SCR_006459
	SCR_007891	Rfam	332	https://n2t.net/RRID:SCR_007891
	SCR_002456	eggNOG	323	https://n2t.net/RRID:SCR_002456
	SCR_003007	ADNI - Alzheimer's Disease Neuroimaging Initiative	316	https://n2t.net/RRID:SCR_003007
	SCR_007105	CD-HIT	315	https://n2t.net/RRID:SCR_007105
	SCR_008493	EMBOSS	310	https://n2t.net/RRID:SCR_008493
	SCR_005709	GeneMANIA	294	https://n2t.net/RRID:SCR_005709
	SCR_004055	ProteomeXchange	260	https://n2t.net/RRID:SCR_004055
	SCR_010848	miRDB	255	https://n2t.net/RRID:SCR_010848
	SCR_007839	OrthoMCL DB: Ortholog Groups of Protein Sequences	247	https://n2t.net/RRID:SCR_007839
	SCR_006997	microRNA.org	238	https://n2t.net/RRID:SCR_006997
	SCR_001783	MEME Suite - Motif-based sequence analysis tools	237	https://n2t.net/RRID:SCR_001783
	SCR_006518	UNITE	230	https://n2t.net/RRID:SCR_006518
	SCR_003933	bioRxiv	227	https://n2t.net/RRID:SCR_003933
	SCR_012955	PubMLST	227	https://n2t.net/RRID:SCR_012955
	SCR_006549	FlyBase	221	https://n2t.net/RRID:SCR_006549
	SCR_010500	METLIN	217	https://n2t.net/RRID:SCR_010500
	SCR_008117	Ingenuity Pathways Knowledge Base	210	https://n2t.net/RRID:SCR_008117
	SCR_014477	Proteome Discoverer	206	https://n2t.net/RRID:SCR_014477
	SCR_006178	DisGeNET	192	https://n2t.net/RRID:SCR_006178
	SCR_003250	RIKEN BioResource Center	189	https://n2t.net/RRID:SCR_003250
	SCR_008136	Arabidopsis Biological Resource Center	188	https://n2t.net/RRID:SCR_008136
	SCR_006633	Ribosomal Database Project	187	https://n2t.net/RRID:SCR_006633
	SCR_006360	ChemSpider	187	https://n2t.net/RRID:SCR_006360
	SCR_012909	CAZy- Carbohydrate Active Enzyme	186	https://n2t.net/RRID:SCR_012909
	SCR_003016	CERAD - Consortium to Establish a Registry for Alzheimer's Disease	184	https://n2t.net/RRID:SCR_003016
	SCR_007393	Biological General Repository for Interaction Datasets (BioGRID)	164	https://n2t.net/RRID:SCR_007393
	SCR_016509	miRWalk	160	https://n2t.net/RRID:SCR_016509
	SCR_005904	GBIF - Global Biodiversity Information Facility	154	https://n2t.net/RRID:SCR_005904
	SCR_003343	PicTar	153	https://n2t.net/RRID:SCR_003343
	SCR_003362	PLANTTFDB	149	https://n2t.net/RRID:SCR_003362
	SCR_013077	IUPHAR/BPS Guide to Pharmacology	142	https://n2t.net/RRID:SCR_013077
	SCR_004154	Pathosystems Resource Integration Center	140	https://n2t.net/RRID:SCR_004154
	SCR_008680	Ensembl Plants	136	https://n2t.net/RRID:SCR_008680
	SCR_006663	Rice Genome Annotation	135	https://n2t.net/RRID:SCR_006663
	SCR_012804	The Immunology Database and Analysis Portal (ImmPort)	134	https://n2t.net/RRID:SCR_012804
	SCR_007778	MetaCyc	132	https://n2t.net/RRID:SCR_007778
	SCR_002134	WikiPathways	126	https://n2t.net/RRID:SCR_002134
	SCR_003020	ISFinder	126	https://n2t.net/RRID:SCR_003020
	SCR_002689	PharmGKB	124	https://n2t.net/RRID:SCR_002689
	SCR_004328	FigShare	120	https://n2t.net/RRID:SCR_004328
	SCR_012758	IUCN	120	https://n2t.net/RRID:SCR_012758
	SCR_003238	Open Science Framework	119	https://n2t.net/RRID:SCR_003238
	SCR_005309	MAKER	118	https://n2t.net/RRID:SCR_005309
	SCR_013331	PlasmoDB	117	https://n2t.net/RRID:SCR_013331
	SCR_006796	HaploReg	117	https://n2t.net/RRID:SCR_006796
	SCR_006898	PrimerBank	116	https://n2t.net/RRID:SCR_006898
	SCR_004694	SGD	116	https://n2t.net/RRID:SCR_004694
	SCR_005726	ToppGene Suite	112	https://n2t.net/RRID:SCR_005726
	SCR_016863	Molecular Signatures Database	111	https://n2t.net/RRID:SCR_016863
	SCR_006917	BioCarta Pathways	107	https://n2t.net/RRID:SCR_006917
	SCR_006798	NeuroSynth	104	https://n2t.net/RRID:SCR_006798
	SCR_008596	Zinc	102	https://n2t.net/RRID:SCR_008596
	SCR_012761	NHLBI Exome Sequencing Project (ESP)	101	https://n2t.net/RRID:SCR_012761
	SCR_019061	PROSPERO	100	https://n2t.net/RRID:SCR_019061
	SCR_006530	Comparative Toxicogenomics Database	99	https://n2t.net/RRID:SCR_006530
	SCR_003098	WormBase	99	https://n2t.net/RRID:SCR_003098
	SCR_011980	OrthoDB	98	https://n2t.net/RRID:SCR_011980
	SCR_002298	BioCyc	96	https://n2t.net/RRID:SCR_002298
	SCR_002639	LINCS Connectivity Map	95	https://n2t.net/RRID:SCR_002639
	SCR_005688	TreeBASE	95	https://n2t.net/RRID:SCR_005688
	SCR_006579	LIPID Metabolites And Pathways Strategy	95	https://n2t.net/RRID:SCR_006579
	SCR_002143	AmiGO	91	https://n2t.net/RRID:SCR_002143
	SCR_004933	SGN	91	https://n2t.net/RRID:SCR_004933
	SCR_002827	HGNC	91	https://n2t.net/RRID:SCR_002827
	SCR_002630	GitHub	91	https://n2t.net/RRID:SCR_002630
	SCR_007027	HPRD - Human Protein Reference Database	90	https://n2t.net/RRID:SCR_007027
	SCR_006552	DECIPHER	89	https://n2t.net/RRID:SCR_006552
	SCR_012820	Research Collaboratory for Structural Bioinformatics Protein Data Bank (RCSB PDB)	87	https://n2t.net/RRID:SCR_012820
	SCR_021169	Repbase	87	https://n2t.net/RRID:SCR_021169
	SCR_007378	WFU PickAtlas	86	https://n2t.net/RRID:SCR_007378
	SCR_006307	Synapse	86	https://n2t.net/RRID:SCR_006307
	SCR_017355	miRTarBase	85	https://n2t.net/RRID:SCR_017355
	SCR_018802	Chinese Glioma Genome Atlas	84	https://n2t.net/RRID:SCR_018802
	SCR_002231	ConsensusPathDB	83	https://n2t.net/RRID:SCR_002231
	SCR_007947	Search Tool for Interactions of Chemicals	83	https://n2t.net/RRID:SCR_007947
	SCR_006600	MaizeGDB	80	https://n2t.net/RRID:SCR_006600
	SCR_013208	dbCAN	79	https://n2t.net/RRID:SCR_013208
	SCR_018753	Kaplan Meier Plotter	79	https://n2t.net/RRID:SCR_018753
	SCR_005917	VectorBase	78	https://n2t.net/RRID:SCR_005917
	SCR_005483	GSNAP	76	https://n2t.net/RRID:SCR_005483
	SCR_006087	ISRCTN Registry	74	https://n2t.net/RRID:SCR_006087
	SCR_011956	Genomics of Drug Sensitivity in Cancer	73	https://n2t.net/RRID:SCR_011956
	SCR_013665	Mass spectrometry Interactive Virtual Environment (MassIVE)	71	https://n2t.net/RRID:SCR_013665
	SCR_001837	PhosphoSitePlus: Protein Modification Site	70	https://n2t.net/RRID:SCR_001837
	SCR_021162	TimeTree	70	https://n2t.net/RRID:SCR_021162
	SCR_007043	TriTrypDB	69	https://n2t.net/RRID:SCR_007043
	SCR_007822	NONCODE	69	https://n2t.net/RRID:SCR_007822
	SCR_014669	mzCloud	68	https://n2t.net/RRID:SCR_014669
	SCR_014782	OncoKB	67	https://n2t.net/RRID:SCR_014782
	SCR_008498	Embase Biomedical Answers	67	https://n2t.net/RRID:SCR_008498
	SCR_005178	dbNSFP	67	https://n2t.net/RRID:SCR_005178
	SCR_002967	Australian New Zealand Clinical Trials Registry	66	https://n2t.net/RRID:SCR_002967
	SCR_005096	SoyBase	65	https://n2t.net/RRID:SCR_005096
	SCR_002296	Biological Magnetic Resonance Data Bank (BMRB)	65	https://n2t.net/RRID:SCR_002296
	SCR_011809	Infernal	63	https://n2t.net/RRID:SCR_011809
	SCR_015700	MacVector	62	https://n2t.net/RRID:SCR_015700
	SCR_002829	Gramene	62	https://n2t.net/RRID:SCR_002829
	SCR_005956	EU Clinical Trials Register	62	https://n2t.net/RRID:SCR_005956
	SCR_006914	FAOSTAT	61	https://n2t.net/RRID:SCR_006914
	SCR_008606	Blender	61	https://n2t.net/RRID:SCR_008606
	SCR_004950	MycoBank	61	https://n2t.net/RRID:SCR_004950
	SCR_011796	UCSC Cancer Genomics Browser	61	https://n2t.net/RRID:SCR_011796
	SCR_018550	Minimap2	61	https://n2t.net/RRID:SCR_018550
	SCR_006714	InnateDB	60	https://n2t.net/RRID:SCR_006714
	SCR_002660	NBRC	60	https://n2t.net/RRID:SCR_002660
	SCR_006433	BioGPS: The Gene Portal Hub	57	https://n2t.net/RRID:SCR_006433
	SCR_014467	FunRich: Functional Enrichment analysis tool	57	https://n2t.net/RRID:SCR_014467
	SCR_012767	Data World Bank	56	https://n2t.net/RRID:SCR_012767
	SCR_004165	GenomeNet	56	https://n2t.net/RRID:SCR_004165
	SCR_013794	Metabolomics Workbench (MetWB)	56	https://n2t.net/RRID:SCR_013794
	SCR_007777	MEROPS	55	https://n2t.net/RRID:SCR_007777
	SCR_012605	BestGene	54	https://n2t.net/RRID:SCR_012605
	SCR_017041	SPARC Project	54	https://n2t.net/RRID:SCR_017041
	SCR_007345	PhysioNet	53	https://n2t.net/RRID:SCR_007345
	SCR_004576	NASC	50	https://n2t.net/RRID:SCR_004576
	SCR_007733	IMG	50	https://n2t.net/RRID:SCR_007733
	SCR_005656	Neuromorphometrics	50	https://n2t.net/RRID:SCR_005656
	SCR_010266	Phylogeny.fr	50	https://n2t.net/RRID:SCR_010266
	SCR_002560	Zebrafish Information Network (ZFIN)	50	https://n2t.net/RRID:SCR_002560
	SCR_017655	Cancer Dependency Map Portal	50	https://n2t.net/RRID:SCR_017655
	SCR_003156	miRNAMap	48	https://n2t.net/RRID:SCR_003156
	SCR_006431	Parkinson's Progression Markers Initiative	48	https://n2t.net/RRID:SCR_006431
	SCR_006590	Pseudomonas Genome Database	48	https://n2t.net/RRID:SCR_006590
	SCR_012756	Genome Database for Rosaceae	48	https://n2t.net/RRID:SCR_012756
	SCR_006939	GtRNAdb - Genomic tRNA Database	47	https://n2t.net/RRID:SCR_006939
	SCR_004376	FishBase	47	https://n2t.net/RRID:SCR_004376
	SCR_006158	International Mouse Phenotyping Consortium (IMPC)	47	https://n2t.net/RRID:SCR_006158
	SCR_018740	PrognoScan	46	https://n2t.net/RRID:SCR_018740
	SCR_016507	RNA22	46	https://n2t.net/RRID:SCR_016507
	SCR_002359	DNA DataBank of Japan (DDBJ)	45	https://n2t.net/RRID:SCR_002359
	SCR_014968	ClinGen	45	https://n2t.net/RRID:SCR_014968
	SCR_002358	Genevestigator	45	https://n2t.net/RRID:SCR_002358
	SCR_015060	DOGMA	44	https://n2t.net/RRID:SCR_015060
	SCR_006500	arXiv	43	https://n2t.net/RRID:SCR_006500
	SCR_006631	Stanford University HIV Drug Resistance Database	43	https://n2t.net/RRID:SCR_006631
	SCR_016204	CMap	43	https://n2t.net/RRID:SCR_016204
	SCR_007250	CAP3 Sequence Assembly Program	42	https://n2t.net/RRID:SCR_007250
	SCR_006969	ProDom	42	https://n2t.net/RRID:SCR_006969
	SCR_013021	miRecords	41	https://n2t.net/RRID:SCR_013021
	SCR_005026	SMART	41	https://n2t.net/RRID:SCR_005026
	SCR_006783	PeptideAtlas	41	https://n2t.net/RRID:SCR_006783
	SCR_003412	PRINTS	40	https://n2t.net/RRID:SCR_003412
	SCR_006675	Germplasm Resources Information Network	39	https://n2t.net/RRID:SCR_006675
	SCR_018401	CuGenDB	38	https://n2t.net/RRID:SCR_018401
	SCR_002433	EcoCyc	38	https://n2t.net/RRID:SCR_002433
	SCR_007969	VFDB - Virulence Factors of Bacterial Pathogens	38	https://n2t.net/RRID:SCR_007969
	SCR_003527	MRC Laboratory of Molecular Biology	38	https://n2t.net/RRID:SCR_003527
	SCR_003057	Developmental Therapeutics Program	37	https://n2t.net/RRID:SCR_003057
	SCR_012017	methPrimerDB	37	https://n2t.net/RRID:SCR_012017
	SCR_002036	Candida Genome Database	36	https://n2t.net/RRID:SCR_002036
	SCR_002997	BRENDA	35	https://n2t.net/RRID:SCR_002997
	SCR_006773	Ensembl Genomes	35	https://n2t.net/RRID:SCR_006773
	SCR_008036	Genomatix Software: Understanding Gene Regulation	35	https://n2t.net/RRID:SCR_008036
	SCR_005409	HOCOMOCO	34	https://n2t.net/RRID:SCR_005409
	SCR_006469	Hereditary Hearing Loss Homepage	34	https://n2t.net/RRID:SCR_006469
	SCR_005817	MalaCards	34	https://n2t.net/RRID:SCR_005817
	SCR_002325	Current Controlled Trials	34	https://n2t.net/RRID:SCR_002325
	SCR_014274	RDKit: Open-Source Cheminformatics Software	34	https://n2t.net/RRID:SCR_014274
	SCR_006505	ResearchGate	34	https://n2t.net/RRID:SCR_006505
	SCR_007259	Allele Frequencies in Worldwide Populations	33	https://n2t.net/RRID:SCR_007259
	SCR_002172	Genoscope	33	https://n2t.net/RRID:SCR_002172
	SCR_017905	RegulomeDB	33	https://n2t.net/RRID:SCR_017905
	SCR_014568	CummeRbund	32	https://n2t.net/RRID:SCR_014568
	SCR_001460	Ridom SpaServer	32	https://n2t.net/RRID:SCR_001460
	SCR_001624	AnimalTFDB	32	https://n2t.net/RRID:SCR_001624
	SCR_008954	TrakEM2	32	https://n2t.net/RRID:SCR_008954
	SCR_003280	Xenbase	32	https://n2t.net/RRID:SCR_003280
	SCR_014594	BioWorks	31	https://n2t.net/RRID:SCR_014594
	SCR_018525	Molinspiration	31	https://n2t.net/RRID:SCR_018525
	SCR_002320	ConSurf Database	30	https://n2t.net/RRID:SCR_002320
	SCR_006013	FungiDB	30	https://n2t.net/RRID:SCR_006013
	SCR_002762	HINT	30	https://n2t.net/RRID:SCR_002762
	SCR_008924	Roadmap Epigenomics Project	30	https://n2t.net/RRID:SCR_008924
	SCR_004321	SIDER	30	https://n2t.net/RRID:SCR_004321
	SCR_002388	GeneNetwork	30	https://n2t.net/RRID:SCR_002388
	SCR_010899	PlnTFDB	28	https://n2t.net/RRID:SCR_010899
	SCR_006566	Leiden Open Variation Database	28	https://n2t.net/RRID:SCR_006566
	SCR_012983	Virus Pathogen Resource (ViPR)	28	https://n2t.net/RRID:SCR_012983
	SCR_007886	REBASE	27	https://n2t.net/RRID:SCR_007886
	SCR_006586	PomBase	27	https://n2t.net/RRID:SCR_006586
	SCR_002803	Predictions for Entire Proteomes	27	https://n2t.net/RRID:SCR_002803
	SCR_015674	Connectivity Map 02	27	https://n2t.net/RRID:SCR_015674
	SCR_006606	APD	26	https://n2t.net/RRID:SCR_006606
	SCR_004002	GigaDB	26	https://n2t.net/RRID:SCR_004002
	SCR_004365	SourceForge	26	https://n2t.net/RRID:SCR_004365
	SCR_008927	Cancer Imaging Archive (TCIA)	26	https://n2t.net/RRID:SCR_008927
	SCR_002721	Gene Expression Nervous System Atlas	26	https://n2t.net/RRID:SCR_002721
	SCR_003331	PHI-base	26	https://n2t.net/RRID:SCR_003331
	SCR_013312	WoRMS	25	https://n2t.net/RRID:SCR_013312
	SCR_014960	Chlamydomonas Resource Center	25	https://n2t.net/RRID:SCR_014960
	SCR_002996	MITOMAP - A human mitochondrial genome database	25	https://n2t.net/RRID:SCR_002996
	SCR_015562	ProteomicsDB	25	https://n2t.net/RRID:SCR_015562
	SCR_018151	LPSN Database	24	https://n2t.net/RRID:SCR_018151
	SCR_002965	Integrated Microbial Genomes with Microbial Samples	24	https://n2t.net/RRID:SCR_002965
	SCR_005031	OpenNeuro	24	https://n2t.net/RRID:SCR_005031
	SCR_005184	PHAge Search Tool	24	https://n2t.net/RRID:SCR_005184
	SCR_014558	Protein Prospector	24	https://n2t.net/RRID:SCR_014558
	SCR_002047	ASPGD	24	https://n2t.net/RRID:SCR_002047
	SCR_001711	German Collection of Microorganisms and Cell Cultures	24	https://n2t.net/RRID:SCR_001711
	SCR_012770	HOMD	23	https://n2t.net/RRID:SCR_012770
	SCR_007318	Knockout Mouse Project Repository	23	https://n2t.net/RRID:SCR_007318
	SCR_009427	National Climatic Data Center	23	https://n2t.net/RRID:SCR_009427
	SCR_015538	XCMS	23	https://n2t.net/RRID:SCR_015538
	SCR_007006	DeconSeq	22	https://n2t.net/RRID:SCR_007006
	SCR_005312	MycoCosm	22	https://n2t.net/RRID:SCR_005312
	SCR_006327	PredictSNP	22	https://n2t.net/RRID:SCR_006327
	SCR_014531	CyVerse	22	https://n2t.net/RRID:SCR_014531
	SCR_004567	WebMD	22	https://n2t.net/RRID:SCR_004567
	SCR_013142	Biologic Specimen and Data Repository Information Coordinating Center (BioLINCC)	22	https://n2t.net/RRID:SCR_013142
	SCR_019012	GNPS	22	https://n2t.net/RRID:SCR_019012
	SCR_015646	MS-GF+	22	https://n2t.net/RRID:SCR_015646
	SCR_016599	PaVE	22	https://n2t.net/RRID:SCR_016599
	SCR_003085	Eukaryotic Linear Motif	21	https://n2t.net/RRID:SCR_003085
	SCR_019019	EnteroBase	21	https://n2t.net/RRID:SCR_019019
	SCR_006625	GMD	21	https://n2t.net/RRID:SCR_006625
	SCR_011967	INSDC	21	https://n2t.net/RRID:SCR_011967
	SCR_002953	Mutant Mouse Regional Resource Center	21	https://n2t.net/RRID:SCR_002953
	SCR_013182	SYFPEITHI: A Database for MHC Ligands and Peptide Motifs	21	https://n2t.net/RRID:SCR_013182
	SCR_007952	SUPERFAMILY	20	https://n2t.net/RRID:SCR_007952
	SCR_007696	GrainGenes	20	https://n2t.net/RRID:SCR_007696
	SCR_008528	GAVI	20	https://n2t.net/RRID:SCR_008528
	SCR_008911	neXtProt	20	https://n2t.net/RRID:SCR_008911
	SCR_007385	Open Access Series of Imaging Studies	20	https://n2t.net/RRID:SCR_007385
	SCR_004475	WHO International Clinical Trials Registry Platform	20	https://n2t.net/RRID:SCR_004475
	SCR_005044	Ivy Glioblastoma Atlas Project	19	https://n2t.net/RRID:SCR_005044
	SCR_013428	PLACE- A Database of Plant Cis-acting Regulatory DNA Elements	19	https://n2t.net/RRID:SCR_013428
	SCR_021329	Prokaryotic Genomes Automatic Annotation Pipeline	19	https://n2t.net/RRID:SCR_021329
	SCR_018187	cRAP protein sequences	19	https://n2t.net/RRID:SCR_018187
	SCR_015511	ChIP-Atlas	18	https://n2t.net/RRID:SCR_015511
	SCR_004299	Taxonomy	18	https://n2t.net/RRID:SCR_004299
	SCR_008681	Ensembl Fungi	18	https://n2t.net/RRID:SCR_008681
	SCR_011961	Orientations of Proteins in Membranes database	18	https://n2t.net/RRID:SCR_011961
	SCR_008550	Vienna RNA	18	https://n2t.net/RRID:SCR_008550
	SCR_015491	lncRNAdb	18	https://n2t.net/RRID:SCR_015491
	SCR_004490	Transporter Classification Database	18	https://n2t.net/RRID:SCR_004490
	SCR_007419	G Protein-Coupled Receptor Data Base	18	https://n2t.net/RRID:SCR_007419
	SCR_018503	CellMarker	17	https://n2t.net/RRID:SCR_018503
	SCR_006608	DGIdb	17	https://n2t.net/RRID:SCR_006608
	SCR_007000	Database of Genomic Variants	17	https://n2t.net/RRID:SCR_007000
	SCR_017384	Medical Information Mart for Intensive Care-III	17	https://n2t.net/RRID:SCR_017384
	SCR_003798	Paleobiology Database	17	https://n2t.net/RRID:SCR_003798
	SCR_006444	Rat Genome Database (RGD)	17	https://n2t.net/RRID:SCR_006444
	SCR_004851	AntWeb	17	https://n2t.net/RRID:SCR_004851
	SCR_018165	MitoCarta	17	https://n2t.net/RRID:SCR_018165
	SCR_007097	DisProt - Database of Protein Disorder	17	https://n2t.net/RRID:SCR_007097
	SCR_006326	Human Developmental Biology Resource	17	https://n2t.net/RRID:SCR_006326
	SCR_017054	CellPhoneDB	17	https://n2t.net/RRID:SCR_017054
	SCR_017501	Compilation of Genetics Resource Databases	17	https://n2t.net/RRID:SCR_017501
	SCR_007973	VISTA Enhancer Browser	16	https://n2t.net/RRID:SCR_007973
	SCR_013779	FLOWRepository	16	https://n2t.net/RRID:SCR_013779
	SCR_013841	Netherlands Brain Bank	16	https://n2t.net/RRID:SCR_013841
	SCR_002774	GeneDB	16	https://n2t.net/RRID:SCR_002774
	SCR_007743	Interferome	16	https://n2t.net/RRID:SCR_007743
	SCR_002370	Human Mortality Database	16	https://n2t.net/RRID:SCR_002370
	SCR_006617	Global Proteome Machine Database (GPM DB)	16	https://n2t.net/RRID:SCR_006617
	SCR_005375	PRISM	15	https://n2t.net/RRID:SCR_005375
	SCR_017236	CIS-BP	15	https://n2t.net/RRID:SCR_017236
	SCR_013042	Genotype-Tissue Expression	15	https://n2t.net/RRID:SCR_013042
	SCR_002254	CORUM	15	https://n2t.net/RRID:SCR_002254
	SCR_014542	MobiDB	15	https://n2t.net/RRID:SCR_014542
	SCR_003212	Mouse Phenome Database (MPD)	15	https://n2t.net/RRID:SCR_003212
	SCR_007858	piRNABank	15	https://n2t.net/RRID:SCR_007858
	SCR_010664	NEBcutter	15	https://n2t.net/RRID:SCR_010664
	SCR_006416	Alzheimer's Research Forum	15	https://n2t.net/RRID:SCR_006416
	SCR_012762	Genetic Information Research Institute	15	https://n2t.net/RRID:SCR_012762
	SCR_002805	IMEx - The International Molecular Exchange Consortium	15	https://n2t.net/RRID:SCR_002805
	SCR_006933	OBIS	15	https://n2t.net/RRID:SCR_006933
	SCR_001749	cPath	15	https://n2t.net/RRID:SCR_001749
	SCR_013166	PlantGDB	15	https://n2t.net/RRID:SCR_013166
	SCR_016530	Human Cell Atlas	15	https://n2t.net/RRID:SCR_016530
	SCR_016124	Brain Imaging Data Structure (BIDs)	14	https://n2t.net/RRID:SCR_016124
	SCR_006026	ICEberg	14	https://n2t.net/RRID:SCR_006026
	SCR_017577	GeneATLAS	14	https://n2t.net/RRID:SCR_017577
	SCR_004642	ModBase	14	https://n2t.net/RRID:SCR_004642
	SCR_006701	Catalogue of Life	14	https://n2t.net/RRID:SCR_006701
	SCR_003490	MGH-USC Human Connectome Project	14	https://n2t.net/RRID:SCR_003490
	SCR_019078	CFTR2	14	https://n2t.net/RRID:SCR_019078
	SCR_009546	CURRY	14	https://n2t.net/RRID:SCR_009546
	SCR_001612	AmphibiaWeb	13	https://n2t.net/RRID:SCR_001612
	SCR_005809	BiGG Database	13	https://n2t.net/RRID:SCR_005809
	SCR_005404	ChIPBase	13	https://n2t.net/RRID:SCR_005404
	SCR_003167	Database of Interacting Proteins (DIP)	13	https://n2t.net/RRID:SCR_003167
	SCR_007672	Gene3D	13	https://n2t.net/RRID:SCR_007672
	SCR_015536	MassBank of North America	13	https://n2t.net/RRID:SCR_015536
	SCR_003499	RegulonDB	13	https://n2t.net/RRID:SCR_003499
	SCR_008143	Fungal Genetics Stock Center	13	https://n2t.net/RRID:SCR_008143
	SCR_007551	Animal Genome Size Database	13	https://n2t.net/RRID:SCR_007551
	SCR_011791	Genomicus	13	https://n2t.net/RRID:SCR_011791
	SCR_003944	Simcyp	13	https://n2t.net/RRID:SCR_003944
	SCR_006457	Bloomington Drosophila Stock Center	13	https://n2t.net/RRID:SCR_006457
	SCR_015794	circlncRNAnet	12	https://n2t.net/RRID:SCR_015794
	SCR_012019	APPRIS	12	https://n2t.net/RRID:SCR_012019
	SCR_007850	PhylomeDB	12	https://n2t.net/RRID:SCR_007850
	SCR_001840	TCAG	12	https://n2t.net/RRID:SCR_001840
	SCR_006467	Atlas of Living Australia	12	https://n2t.net/RRID:SCR_006467
	SCR_017499	TransmiR	12	https://n2t.net/RRID:SCR_017499
	SCR_013337	Functional Glycomics Research	12	https://n2t.net/RRID:SCR_013337
	SCR_016146	HumanNet	12	https://n2t.net/RRID:SCR_016146
	SCR_016486	LINCS Project	12	https://n2t.net/RRID:SCR_016486
	SCR_004495	Psychiatric Genomics Consortium	12	https://n2t.net/RRID:SCR_004495
	SCR_003389	PolymiRTS	11	https://n2t.net/RRID:SCR_003389
	SCR_015663	DrugCentral	11	https://n2t.net/RRID:SCR_015663
	SCR_013264	Genetic Association Database	11	https://n2t.net/RRID:SCR_013264
	SCR_013742	Human Brain Transcriptome	11	https://n2t.net/RRID:SCR_013742
	SCR_001368	MitoMiner	11	https://n2t.net/RRID:SCR_001368
	SCR_007818	NetworKIN	11	https://n2t.net/RRID:SCR_007818
	SCR_010260	ProMed-Mail	11	https://n2t.net/RRID:SCR_010260
	SCR_013453	ApiDB ToxoDB	11	https://n2t.net/RRID:SCR_013453
	SCR_015850	Alliance of Genome Resources	11	https://n2t.net/RRID:SCR_015850
	SCR_007354	BrainVISA / Anatomist	11	https://n2t.net/RRID:SCR_007354
	SCR_019011	Vesiclepedia	11	https://n2t.net/RRID:SCR_019011
	SCR_007792	miR2Disease	11	https://n2t.net/RRID:SCR_007792
	SCR_007846	PANZEA	11	https://n2t.net/RRID:SCR_007846
	SCR_006782	re3data.org	11	https://n2t.net/RRID:SCR_006782
	SCR_002861	WormAtlas	11	https://n2t.net/RRID:SCR_002861
	SCR_004822	Brain and Body Donation Program	11	https://n2t.net/RRID:SCR_004822
	SCR_008679	Ensembl Bacteria	10	https://n2t.net/RRID:SCR_008679
	SCR_001629	MirSNP	10	https://n2t.net/RRID:SCR_001629
	SCR_004632	Vanderbilt BioVU	10	https://n2t.net/RRID:SCR_004632
	SCR_004453	Stem Cell Discovery Engine	10	https://n2t.net/RRID:SCR_004453
	SCR_006011	eQuilibrator	10	https://n2t.net/RRID:SCR_006011
	SCR_013377	GiardiaDB	10	https://n2t.net/RRID:SCR_013377
	SCR_001727	MatrixDB	10	https://n2t.net/RRID:SCR_001727
	SCR_012824	MBGD - Microbial Genome Database	10	https://n2t.net/RRID:SCR_012824
	SCR_000667	MEGA Software	10	https://n2t.net/RRID:SCR_000667
	SCR_014954	C.M. Rick Tomato Genetic Resources Center	10	https://n2t.net/RRID:SCR_014954
	SCR_007614	CTDatabase	10	https://n2t.net/RRID:SCR_007614
	SCR_002149	RegPrecise	10	https://n2t.net/RRID:SCR_002149
	SCR_007283	LONI Image and Data Archive	10	https://n2t.net/RRID:SCR_007283
	SCR_004434	NIMH Data Archive	10	https://n2t.net/RRID:SCR_004434
	SCR_005998	FaceBase	10	https://n2t.net/RRID:SCR_005998
	SCR_002782	BioNumbers	9	https://n2t.net/RRID:SCR_002782
	SCR_014684	MBRole	9	https://n2t.net/RRID:SCR_014684
	SCR_002279	CTCFBSDB	9	https://n2t.net/RRID:SCR_002279
	SCR_005507	MicrobesOnline	9	https://n2t.net/RRID:SCR_005507
	SCR_002422	MIRIAD	9	https://n2t.net/RRID:SCR_002422
	SCR_015563	BloodSpot	9	https://n2t.net/RRID:SCR_015563
	SCR_008642	xjView: A Viewing Program For SPM	9	https://n2t.net/RRID:SCR_008642
	SCR_007327	National Alzheimer's Coordinating Center	9	https://n2t.net/RRID:SCR_007327
	SCR_006749	AlzGene: Field Synopsis of Genetic Association Studies in AD	9	https://n2t.net/RRID:SCR_006749
	SCR_001765	APHIDBASE	9	https://n2t.net/RRID:SCR_001765
	SCR_002917	ATGC: Montpellier bioinformatics platform	9	https://n2t.net/RRID:SCR_002917
	SCR_015675	DIAGRAM	9	https://n2t.net/RRID:SCR_015675
	SCR_013094	Berkeley Drosophila Genome Project	9	https://n2t.net/RRID:SCR_013094
	SCR_004919	HMP Data Analysis and Coordination Center	9	https://n2t.net/RRID:SCR_004919
	SCR_014902	StarDrop	9	https://n2t.net/RRID:SCR_014902
	SCR_013070	PhosphoNET	9	https://n2t.net/RRID:SCR_013070
	SCR_019139	PhyloPic	9	https://n2t.net/RRID:SCR_019139
	SCR_006692	WormBook The Online Review of C. Elegans Biology	9	https://n2t.net/RRID:SCR_006692
	SCR_013836	Cancer Cell Line Encyclopedia	9	https://n2t.net/RRID:SCR_013836
	SCR_002028	Bgee: a dataBase for Gene Expression Evolution	8	https://n2t.net/RRID:SCR_002028
	SCR_006278	CATMAID	8	https://n2t.net/RRID:SCR_006278
	SCR_007653	F-SNP: a collection of functional SNPs, specifically prioritized for disease association studies	8	https://n2t.net/RRID:SCR_007653
	SCR_005905	EOL - Encyclopedia of Life	8	https://n2t.net/RRID:SCR_005905
	SCR_007681	Genetics Home Reference	8	https://n2t.net/RRID:SCR_007681
	SCR_001523	MINT- Molecular INTeraction database	8	https://n2t.net/RRID:SCR_001523
	SCR_002220	National Snow and Ice Data Center	8	https://n2t.net/RRID:SCR_002220
	SCR_007026	Scansite	8	https://n2t.net/RRID:SCR_007026
	SCR_015766	SchizConnect	8	https://n2t.net/RRID:SCR_015766
	SCR_004295	US Biomax	8	https://n2t.net/RRID:SCR_004295
	SCR_008061	CellML	8	https://n2t.net/RRID:SCR_008061
	SCR_002694	FlyMine	8	https://n2t.net/RRID:SCR_002694
	SCR_006604	Immune Epitope Database and Analysis Resource (IEDB)	8	https://n2t.net/RRID:SCR_006604
	SCR_008975	Index Fungorum	8	https://n2t.net/RRID:SCR_008975
	SCR_003819	AddNeuroMed	8	https://n2t.net/RRID:SCR_003819
	SCR_005643	TransportDB	8	https://n2t.net/RRID:SCR_005643
	SCR_003213	MorphoBank	8	https://n2t.net/RRID:SCR_003213
	SCR_004140	My Cancer Genome	8	https://n2t.net/RRID:SCR_004140
	SCR_003943	Network Data Exchange (NDEx)	8	https://n2t.net/RRID:SCR_003943
	SCR_006125	SNPedia	8	https://n2t.net/RRID:SCR_006125
	SCR_008126	NASCArrays: The Nottingham Arabidopsis Stock Centre Arrays	8	https://n2t.net/RRID:SCR_008126
	SCR_007040	Antibiotic Resistance Genes Database	7	https://n2t.net/RRID:SCR_007040
	SCR_002354	DBTSS: Database of Transcriptional Start Sites	7	https://n2t.net/RRID:SCR_002354
	SCR_002906	HIV Sequence Database	7	https://n2t.net/RRID:SCR_002906
	SCR_007050	HumanCyc: Encyclopedia of Homo sapiens Genes and Metabolism	7	https://n2t.net/RRID:SCR_007050
	SCR_015560	Human Proteome Map	7	https://n2t.net/RRID:SCR_015560
	SCR_007793	miRGator	7	https://n2t.net/RRID:SCR_007793
	SCR_008432	An Open Access On-Line Breast Cancer Mutation Data Base	7	https://n2t.net/RRID:SCR_008432
	SCR_003569	SignaLink	7	https://n2t.net/RRID:SCR_003569
	SCR_005803	UniPROBE	7	https://n2t.net/RRID:SCR_005803
	SCR_005016	Short Time-series Expression Miner (STEM)	7	https://n2t.net/RRID:SCR_005016
	SCR_008639	Diabetes Genes	7	https://n2t.net/RRID:SCR_008639
	SCR_013293	Diogenes	7	https://n2t.net/RRID:SCR_013293
	SCR_007615	CyanoBase	7	https://n2t.net/RRID:SCR_007615
	SCR_008439	CIPRES Science Gateway	7	https://n2t.net/RRID:SCR_008439
	SCR_004844	Small Molecule Pathway Database	7	https://n2t.net/RRID:SCR_004844
	SCR_003743	Accelerating Medicines Partnership Type 2 Diabetes Knowledge Portal (AMP-T2D)	7	https://n2t.net/RRID:SCR_003743
	SCR_011821	PatMaN	7	https://n2t.net/RRID:SCR_011821
	SCR_001955	BeetleBase	6	https://n2t.net/RRID:SCR_001955
	SCR_016144	BioPlex	6	https://n2t.net/RRID:SCR_016144
	SCR_006878	BrainMaps.org	6	https://n2t.net/RRID:SCR_006878
	SCR_013433	Dali Server	6	https://n2t.net/RRID:SCR_013433
	SCR_006952	FunSpec	6	https://n2t.net/RRID:SCR_006952
	SCR_006801	InParanoid: Eukaryotic Ortholog Groups	6	https://n2t.net/RRID:SCR_006801
	SCR_007803	Madison Metabolomics Consortium Database	6	https://n2t.net/RRID:SCR_007803
	SCR_011962	PDBTM	6	https://n2t.net/RRID:SCR_011962
	SCR_006949	Physiobank	6	https://n2t.net/RRID:SCR_006949
	SCR_013736	Brain RNA-Seq	6	https://n2t.net/RRID:SCR_013736
	SCR_007547	AgBase	6	https://n2t.net/RRID:SCR_007547
	SCR_013030	Ascidian Network for InSitu Expression and Embryological Data	6	https://n2t.net/RRID:SCR_013030
	SCR_001415	Diabetic Complications Consortium	6	https://n2t.net/RRID:SCR_001415
	SCR_001714	HOMOZYGOSITYMAPPER	6	https://n2t.net/RRID:SCR_001714
	SCR_007840	Oryzabase	6	https://n2t.net/RRID:SCR_007840
	SCR_013401	Tree families database	6	https://n2t.net/RRID:SCR_013401
	SCR_015013	VTK	6	https://n2t.net/RRID:SCR_015013
	SCR_016087	Examl	6	https://n2t.net/RRID:SCR_016087
	SCR_006168	ISCA Consortium	6	https://n2t.net/RRID:SCR_006168
	SCR_002360	GoMiner	5	https://n2t.net/RRID:SCR_002360
	SCR_001599	big-PI Predictor	5	https://n2t.net/RRID:SCR_001599
	SCR_002616	National Toxicology Program: Department of Health and Human Services	5	https://n2t.net/RRID:SCR_002616
	SCR_003332	PhosPhAt	5	https://n2t.net/RRID:SCR_003332
	SCR_001947	rSNPBase	5	https://n2t.net/RRID:SCR_001947
	SCR_005091	SNPeffect	5	https://n2t.net/RRID:SCR_005091
	SCR_007421	Virtual Cell at the National Resource for Cell Analysis and Modeling	5	https://n2t.net/RRID:SCR_007421
	SCR_002853	VIPERdb	5	https://n2t.net/RRID:SCR_002853
	SCR_007398	Alzheimers Association	5	https://n2t.net/RRID:SCR_007398
	SCR_007583	CATH: Protein Structure Classification	5	https://n2t.net/RRID:SCR_007583
	SCR_002071	Cell Signaling Technology Pathway Database	5	https://n2t.net/RRID:SCR_002071
	SCR_008440	COILS: Prediction of Coiled Coil Regions in Proteins	5	https://n2t.net/RRID:SCR_008440
	SCR_013732	EchinoBase	5	https://n2t.net/RRID:SCR_013732
	SCR_006375	Flycircuit	5	https://n2t.net/RRID:SCR_006375
	SCR_007669	GenAtlas	5	https://n2t.net/RRID:SCR_007669
	SCR_001120	Kyoto Encyclopedia of Genes and Genomes Expression Database	5	https://n2t.net/RRID:SCR_001120
	SCR_006016	HPO - Human Phenotype Ontology	5	https://n2t.net/RRID:SCR_006016
	SCR_006539	Gene Expression Database	5	https://n2t.net/RRID:SCR_006539
	SCR_008997	National Mouse Metabolic Phenotyping Centers	5	https://n2t.net/RRID:SCR_008997
	SCR_003567	NetPath	5	https://n2t.net/RRID:SCR_003567
	SCR_007835	Open Regulatory Annotation Database	5	https://n2t.net/RRID:SCR_007835
	SCR_006666	PDGene - A database for Parkinsons disease genetic association studies	5	https://n2t.net/RRID:SCR_006666
	SCR_004713	RHEA	5	https://n2t.net/RRID:SCR_004713
	SCR_010234	Netherlands Trial Register	5	https://n2t.net/RRID:SCR_010234
	SCR_006699	United States Renal Data System	5	https://n2t.net/RRID:SCR_006699
	SCR_003048	XNAT - The Extensible Neuroimaging Archive Toolkit	5	https://n2t.net/RRID:SCR_003048
	SCR_006076	Yeast Search for Transcriptional Regulators And Consensus Tracking	5	https://n2t.net/RRID:SCR_006076
	SCR_014508	The Cancer Immunome Database	5	https://n2t.net/RRID:SCR_014508
	SCR_003999	DataONE	5	https://n2t.net/RRID:SCR_003999
	SCR_005280	Johns Hopkins Laboratory of Brain Anatomical MRI	5	https://n2t.net/RRID:SCR_005280
	SCR_006887	Androgen Receptor Gene Mutations Database	4	https://n2t.net/RRID:SCR_006887
	SCR_002969	Babelomics	4	https://n2t.net/RRID:SCR_002969
	SCR_006311	BioCreative	4	https://n2t.net/RRID:SCR_006311
	SCR_006190	PRED-TMBB	4	https://n2t.net/RRID:SCR_006190
	SCR_007277	CoCoMac	4	https://n2t.net/RRID:SCR_007277
	SCR_013434	Plant DNA C-values Database	4	https://n2t.net/RRID:SCR_013434
	SCR_015664	DISEASES	4	https://n2t.net/RRID:SCR_015664
	SCR_002437	EcoGene	4	https://n2t.net/RRID:SCR_002437
	SCR_008535	GOstat	4	https://n2t.net/RRID:SCR_008535
	SCR_003469	qPrimerDepot	4	https://n2t.net/RRID:SCR_003469
	SCR_007074	PRODORIC	4	https://n2t.net/RRID:SCR_007074
	SCR_003299	Protege	4	https://n2t.net/RRID:SCR_003299
	SCR_007422	SBML	4	https://n2t.net/RRID:SCR_007422
	SCR_007963	TDR Targets Database	4	https://n2t.net/RRID:SCR_007963
	SCR_014087	bic-mni-models	4	https://n2t.net/RRID:SCR_014087
	SCR_001823	CYRILLIC	4	https://n2t.net/RRID:SCR_001823
	SCR_006638	Debian	4	https://n2t.net/RRID:SCR_006638
	SCR_004416	DigiMorph	4	https://n2t.net/RRID:SCR_004416
	SCR_006136	European Mouse Mutant Archive	4	https://n2t.net/RRID:SCR_006136
	SCR_007744	Human Intermediate Filament Database	4	https://n2t.net/RRID:SCR_007744
	SCR_007083	OBO	4	https://n2t.net/RRID:SCR_007083
	SCR_007841	Plant Protein Phosphorylation Database	4	https://n2t.net/RRID:SCR_007841
	SCR_006794	canSAR	4	https://n2t.net/RRID:SCR_006794
	SCR_011795	ngs.plot	4	https://n2t.net/RRID:SCR_011795
	SCR_002845	Drosophila Genomics Resource Center	4	https://n2t.net/RRID:SCR_002845
	SCR_008158	AGRICOLA	3	https://n2t.net/RRID:SCR_008158
	SCR_007199	Atlas of Genetics and Cytogenetics in Oncology and Haematology	3	https://n2t.net/RRID:SCR_007199
	SCR_006000	MetaQC	3	https://n2t.net/RRID:SCR_006000
	SCR_005608	CRCNS	3	https://n2t.net/RRID:SCR_005608
	SCR_003172	HuGE Navigator - Human Genome Epidemiology Navigator	3	https://n2t.net/RRID:SCR_003172
	SCR_006258	DBM-DB	3	https://n2t.net/RRID:SCR_006258
	SCR_002145	NeuroMorpho.Org	3	https://n2t.net/RRID:SCR_002145
	SCR_006111	ProOpDB	3	https://n2t.net/RRID:SCR_006111
	SCR_008236	PubMatrix	3	https://n2t.net/RRID:SCR_008236
	SCR_004374	SO	3	https://n2t.net/RRID:SCR_004374
	SCR_007936	SNAP	3	https://n2t.net/RRID:SCR_007936
	SCR_012929	DEG - Database of Essential Genes	3	https://n2t.net/RRID:SCR_012929
	SCR_006018	wFleaBase	3	https://n2t.net/RRID:SCR_006018
	SCR_012782	Antibodypedia	3	https://n2t.net/RRID:SCR_012782
	SCR_006717	AthaMap	3	https://n2t.net/RRID:SCR_006717
	SCR_004278	BOLD	3	https://n2t.net/RRID:SCR_004278
	SCR_008497	Emsdiasum	3	https://n2t.net/RRID:SCR_008497
	SCR_012751	GABI-KAT	3	https://n2t.net/RRID:SCR_012751
	SCR_003015	GenePaint	3	https://n2t.net/RRID:SCR_003015
	SCR_005094	Gene Map Annotator and Pathway Profiler	3	https://n2t.net/RRID:SCR_005094
	SCR_001554	GenitoUrinary Development Molecular Anatomy Project	3	https://n2t.net/RRID:SCR_001554
	SCR_003417	probeBase	3	https://n2t.net/RRID:SCR_003417
	SCR_006134	NRCAM	3	https://n2t.net/RRID:SCR_006134
	SCR_010626	Hunt Biobank	3	https://n2t.net/RRID:SCR_010626
	SCR_013028	Human Genome Project Information	3	https://n2t.net/RRID:SCR_013028
	SCR_003248	PathGuide: the pathway resource list	3	https://n2t.net/RRID:SCR_003248
	SCR_010787	SNPs3D	3	https://n2t.net/RRID:SCR_010787
	SCR_015645	X!Tandem	3	https://n2t.net/RRID:SCR_015645
	SCR_004976	UNOS - United Network for Organ Sharing	3	https://n2t.net/RRID:SCR_004976
	SCR_007082	VBASE2	3	https://n2t.net/RRID:SCR_007082
	SCR_021093	Abricate	3	https://n2t.net/RRID:SCR_021093
	SCR_014642	ImmunoBase	3	https://n2t.net/RRID:SCR_014642
	SCR_006928	Arabidopsis Gene Regulatory Information Server	2	https://n2t.net/RRID:SCR_006928
	SCR_010248	UCL Bioinformatics Group	2	https://n2t.net/RRID:SCR_010248
	SCR_007263	CellDesigner: A modeling tool of biochemical networks	2	https://n2t.net/RRID:SCR_007263
	SCR_002349	MIAME	2	https://n2t.net/RRID:SCR_002349
	SCR_007738	INFEVERS	2	https://n2t.net/RRID:SCR_007738
	SCR_008496	RESCUE-ESE	2	https://n2t.net/RRID:SCR_008496
	SCR_002868	Patterns of Gene Expression in Drosophila Embryogenesis	2	https://n2t.net/RRID:SCR_002868
	SCR_007763	LOCATE: subcellular localization database	2	https://n2t.net/RRID:SCR_007763
	SCR_008027	CRE Binding-protein Target Gene Database	2	https://n2t.net/RRID:SCR_008027
	SCR_006436	OMIA - Online Mendelian Inheritance in Animals	2	https://n2t.net/RRID:SCR_006436
	SCR_004883	Organ Procurement and Transplantation Network	2	https://n2t.net/RRID:SCR_004883
	SCR_011808	VISTA Browser	2	https://n2t.net/RRID:SCR_011808
	SCR_008229	MIRROR: Protein Information Resource	2	https://n2t.net/RRID:SCR_008229
	SCR_007872	PPDB: Plant Proteomics Database	2	https://n2t.net/RRID:SCR_007872
	SCR_005661	Transcriptional Regulatory Element Database	2	https://n2t.net/RRID:SCR_005661
	SCR_002725	Database of Secondary Structure Assignments	2	https://n2t.net/RRID:SCR_002725
	SCR_005868	UTRdb/UTRsite	2	https://n2t.net/RRID:SCR_005868
	SCR_010271	BIOBASE Corporation	2	https://n2t.net/RRID:SCR_010271
	SCR_005783	Biopieces	2	https://n2t.net/RRID:SCR_005783
	SCR_007597	ChromDB- the chromatin database	2	https://n2t.net/RRID:SCR_007597
	SCR_006171	Deciphering Developmental Disorders	2	https://n2t.net/RRID:SCR_006171
	SCR_003314	MedScan	2	https://n2t.net/RRID:SCR_003314
	SCR_002945	mtDB - Human Mitochondrial Genome Database	2	https://n2t.net/RRID:SCR_002945
	SCR_017496	miRanda	2	https://n2t.net/RRID:SCR_017496
	SCR_009457	DIAMOND	2	https://n2t.net/RRID:SCR_009457
	SCR_006321	Ontobee	2	https://n2t.net/RRID:SCR_006321
	SCR_008109	AraCyc	2	https://n2t.net/RRID:SCR_008109
	SCR_006647	PROGENY	2	https://n2t.net/RRID:SCR_006647
	SCR_015770	GeneSys	2	https://n2t.net/RRID:SCR_015770
	SCR_016148	mentha	2	https://n2t.net/RRID:SCR_016148
	SCR_002120	National Center for Marine Algae and Microbiota	2	https://n2t.net/RRID:SCR_002120
	SCR_010000	ieeg.org - NINDS Data Sharing portal	2	https://n2t.net/RRID:SCR_010000
	SCR_005799	SOURCE	2	https://n2t.net/RRID:SCR_005799
	SCR_001730	ALFRED - ALlele FREquency Database	1	https://n2t.net/RRID:SCR_001730
	SCR_007552	ARAMEMNON, a Novel Database for Arabidopsis Integral Membrane Proteins	1	https://n2t.net/RRID:SCR_007552
	SCR_006937	AutismKB	1	https://n2t.net/RRID:SCR_006937
	SCR_007671	Gene Expression in Tooth Database	1	https://n2t.net/RRID:SCR_007671
	SCR_006260	Computerized Anatomical Reconstruction and Editing Toolkit	1	https://n2t.net/RRID:SCR_006260
	SCR_007101	Database of Arabidopsis Transcription Factors	1	https://n2t.net/RRID:SCR_007101
	SCR_013361	EASE: the Expression Analysis Systematic Explorer	1	https://n2t.net/RRID:SCR_013361
	SCR_006531	Connexin-deafness	1	https://n2t.net/RRID:SCR_006531
	SCR_003087	European Mouse Phenotyping Resource of Standardised Screens	1	https://n2t.net/RRID:SCR_003087
	SCR_005901	Europe PubMed Central	1	https://n2t.net/RRID:SCR_005901
	SCR_002863	HCV Databases	1	https://n2t.net/RRID:SCR_002863
	SCR_008966	BeeBase	1	https://n2t.net/RRID:SCR_008966
	SCR_013089	Mobyle@Pasteur	1	https://n2t.net/RRID:SCR_013089
	SCR_003255	Nucleic Acid Database	1	https://n2t.net/RRID:SCR_003255
	SCR_007816	Nematode.net	1	https://n2t.net/RRID:SCR_007816
	SCR_008953	Pediatric Imaging Neurocognition and Genetics	1	https://n2t.net/RRID:SCR_008953
	SCR_013076	Japanese Single Nucleotide Polymorphisms	1	https://n2t.net/RRID:SCR_013076
	SCR_005622	Systems Transcriptional Activity Reconstruction	1	https://n2t.net/RRID:SCR_005622
	SCR_006619	Tuberculosis Database	1	https://n2t.net/RRID:SCR_006619
	SCR_005673	Tree of Life Web Project	1	https://n2t.net/RRID:SCR_005673
	SCR_001370	DDBJ Sequence Read Archive	1	https://n2t.net/RRID:SCR_001370
	SCR_002850	Sal-Site	1	https://n2t.net/RRID:SCR_002850
	SCR_000141	FastQ Screen	1	https://n2t.net/RRID:SCR_000141
	SCR_007341	Caenorhabditis Genetics Center	1	https://n2t.net/RRID:SCR_007341
	SCR_007761	Legume Information System	1	https://n2t.net/RRID:SCR_007761
	SCR_007434	Add Health (National Longitudinal Study of Adolescent Health)	1	https://n2t.net/RRID:SCR_007434
	SCR_002981	e-mouse Atlas (EMA and EMAGE)	1	https://n2t.net/RRID:SCR_002981
	SCR_013005	Integrated Risk Information System	1	https://n2t.net/RRID:SCR_013005
	SCR_008963	Framingham Heart Study	1	https://n2t.net/RRID:SCR_008963
	SCR_000685	Cystic Fibrosis Mutation Database	1	https://n2t.net/RRID:SCR_000685
	SCR_002305	International Gene Trap Consortium	1	https://n2t.net/RRID:SCR_002305
	SCR_002948	Human Proteinpedia	1	https://n2t.net/RRID:SCR_002948
	SCR_015535	MassBank	1	https://n2t.net/RRID:SCR_015535
	SCR_003267	nematodes.org	1	https://n2t.net/RRID:SCR_003267
	SCR_013381	Phenylalanine Hydroxylase Locus Knowledgebase	1	https://n2t.net/RRID:SCR_013381
	SCR_002119	PubGene	1	https://n2t.net/RRID:SCR_002119
	SCR_008579	SEQtools	1	https://n2t.net/RRID:SCR_008579
	SCR_006938	Schizophrenia Research Forum: Published Candidate Genes for Schizophrenia	1	https://n2t.net/RRID:SCR_006938
	SCR_000448	Talairach Daemon	1	https://n2t.net/RRID:SCR_000448
	SCR_002129	SEED	1	https://n2t.net/RRID:SCR_002129
	SCR_012826	NCL Resource - A gateway for Batten disease	1	https://n2t.net/RRID:SCR_012826
	SCR_006892	Therapeutic Target Database	1	https://n2t.net/RRID:SCR_006892
	SCR_006077	YanHuang Project	1	https://n2t.net/RRID:SCR_006077
	SCR_014819	GEMINI	1	https://n2t.net/RRID:SCR_014819
	SCR_006677	mAdb	1	https://n2t.net/RRID:SCR_006677
	SCR_016042	Research-tested Intervention Programs (RTIPs)	1	https://n2t.net/RRID:SCR_016042
	SCR_014045	MediaWiki	1	https://n2t.net/RRID:SCR_014045
	SCR_004760	National Gene Vector Biorepository	1	https://n2t.net/RRID:SCR_004760
	SCR_004859	Stanley Medical Research Institute Online Genomics Database	1	https://n2t.net/RRID:SCR_004859
	SCR_001694	A Classification of Mobile genetic Elements	0	https://n2t.net/RRID:SCR_001694
	SCR_012825	NASCs International Affymetrix Service	0	https://n2t.net/RRID:SCR_012825
	SCR_010478	ASTER	0	https://n2t.net/RRID:SCR_010478
	SCR_006283	BARD	0	https://n2t.net/RRID:SCR_006283
	SCR_001762	MetaBase	0	https://n2t.net/RRID:SCR_001762
	SCR_006406	Magic	0	https://n2t.net/RRID:SCR_006406
	SCR_013284	Mpstruct	0	https://n2t.net/RRID:SCR_013284
	SCR_007567	Blocks	0	https://n2t.net/RRID:SCR_007567
	SCR_001937	RAVEN	0	https://n2t.net/RRID:SCR_001937
	SCR_007796	miRGen	0	https://n2t.net/RRID:SCR_007796
	SCR_010638	MOCA	0	https://n2t.net/RRID:SCR_010638
	SCR_012877	Mitelman Database of Chromosome Aberrations in Cancer	0	https://n2t.net/RRID:SCR_012877
	SCR_005398	JCVI CMR	0	https://n2t.net/RRID:SCR_005398
	SCR_001716	Duke University Medical Center: Duke Image Analysis Laboratory	0	https://n2t.net/RRID:SCR_001716
	SCR_004586	DISCO	0	https://n2t.net/RRID:SCR_004586
	SCR_004262	TFSEARCH: Searching Transcription Factor Binding Sites	0	https://n2t.net/RRID:SCR_004262
	SCR_013158	Elephant shark genome sequencing	0	https://n2t.net/RRID:SCR_013158
	SCR_004512	Eukaryotic Pathogen Database Resources	0	https://n2t.net/RRID:SCR_004512
	SCR_002038	The Eye Lab Image Database	0	https://n2t.net/RRID:SCR_002038
	SCR_002932	American FactFinder	0	https://n2t.net/RRID:SCR_002932
	SCR_000788	Functional Annotation of the Mammalian Genome	0	https://n2t.net/RRID:SCR_000788
	SCR_005361	1000 Functional Connectomes Project	0	https://n2t.net/RRID:SCR_005361
	SCR_009042	PATH	0	https://n2t.net/RRID:SCR_009042
	SCR_006316	General Neural Simulation System	0	https://n2t.net/RRID:SCR_006316
	SCR_001936	Apollo	0	https://n2t.net/RRID:SCR_001936
	SCR_009034	CMAP	0	https://n2t.net/RRID:SCR_009034
	SCR_013458	pTARGET	0	https://n2t.net/RRID:SCR_013458
	SCR_008017	Bioinformatic Harvester IV (beta) at Karlsruhe Institute of Technology	0	https://n2t.net/RRID:SCR_008017
	SCR_001243	ERGO	0	https://n2t.net/RRID:SCR_001243
	SCR_005332	CoIN	0	https://n2t.net/RRID:SCR_005332
	SCR_006373	CUSP	0	https://n2t.net/RRID:SCR_006373
	SCR_006176	Mammalian Adult Neurogenesis Gene Ontology	0	https://n2t.net/RRID:SCR_006176
	SCR_007106	RTPrimerDB- The Real-Time PCR and Probe Database	0	https://n2t.net/RRID:SCR_007106
	SCR_000800	Ensembl Metazoa	0	https://n2t.net/RRID:SCR_000800
	SCR_007024	Mammalian Gene Collection	0	https://n2t.net/RRID:SCR_007024
	SCR_006757	MyHits	0	https://n2t.net/RRID:SCR_006757
	SCR_004480	NEXTDB	0	https://n2t.net/RRID:SCR_004480
	SCR_014264	neurodata	0	https://n2t.net/RRID:SCR_014264
	SCR_006383	FURTHeR	0	https://n2t.net/RRID:SCR_006383
	SCR_007644	ERIC	0	https://n2t.net/RRID:SCR_007644
	SCR_002463	Public Health Image Library	0	https://n2t.net/RRID:SCR_002463
	SCR_001109	Phospho.ELM	0	https://n2t.net/RRID:SCR_001109
	SCR_013999	Pivot	0	https://n2t.net/RRID:SCR_013999
	SCR_005470	TIGR Plant Transcript Assembly database	0	https://n2t.net/RRID:SCR_005470
	SCR_007867	PolyA DB	0	https://n2t.net/RRID:SCR_007867
	SCR_002118	Protein Quaternary Structure database	0	https://n2t.net/RRID:SCR_002118
	SCR_015517	PREDiCT	0	https://n2t.net/RRID:SCR_015517
	SCR_001192	RDPipeline	0	https://n2t.net/RRID:SCR_001192
	SCR_008556	Recombineering Information	0	https://n2t.net/RRID:SCR_008556
	SCR_008560	Regulatory Sequence Analysis Tools	0	https://n2t.net/RRID:SCR_008560
	SCR_004341	Schistosoma mansoni Database	0	https://n2t.net/RRID:SCR_004341
	SCR_007039	SCOP: Structural Classification of Proteins	0	https://n2t.net/RRID:SCR_007039
	SCR_001628	Sherlock	0	https://n2t.net/RRID:SCR_001628
	SCR_005302	SkateBase	0	https://n2t.net/RRID:SCR_005302
	SCR_007943	SNP500Cancer	0	https://n2t.net/RRID:SCR_007943
	SCR_003260	Gene Expression Profiling in Spinal Cord Injury	0	https://n2t.net/RRID:SCR_003260
	SCR_005193	SPOT - Biological prioritization after a SNP association study	0	https://n2t.net/RRID:SCR_005193
	SCR_005333	SwissRegulon	0	https://n2t.net/RRID:SCR_005333
	SCR_004722	Human DNA Polymerase Gamma Mutation Database	0	https://n2t.net/RRID:SCR_004722
	SCR_007582	CATdb: a Complete Arabidopsis Transcriptome database	0	https://n2t.net/RRID:SCR_007582
	SCR_007907	VEGA	0	https://n2t.net/RRID:SCR_007907
	SCR_005670	Onto-Express	0	https://n2t.net/RRID:SCR_005670
	SCR_010476	ALADDIN	0	https://n2t.net/RRID:SCR_010476
	SCR_002121	RESNET	0	https://n2t.net/RRID:SCR_002121
	SCR_000900	CDC Toxprofiles	0	https://n2t.net/RRID:SCR_000900
	SCR_000651	Autism Tissue Program	0	https://n2t.net/RRID:SCR_000651
	SCR_000390	BindingDB	0	https://n2t.net/RRID:SCR_000390
	SCR_007111	VIDA	0	https://n2t.net/RRID:SCR_007111
	SCR_001313	ArrayTools	0	https://n2t.net/RRID:SCR_001313
	SCR_006334	BioGrid Australia	0	https://n2t.net/RRID:SCR_006334
	SCR_007856	PINT	0	https://n2t.net/RRID:SCR_007856
	SCR_008110	Athena	0	https://n2t.net/RRID:SCR_008110
	SCR_008019	Brain Resource Company	0	https://n2t.net/RRID:SCR_008019
	SCR_005675	STRAP	0	https://n2t.net/RRID:SCR_005675
	SCR_002795	Code Analysis Repository and Modelling for e-Neuroscience	0	https://n2t.net/RRID:SCR_002795
	SCR_010739	TESS: Transcription Element Search System	0	https://n2t.net/RRID:SCR_010739
	SCR_008946	National Longitudinal Mortality Study	0	https://n2t.net/RRID:SCR_008946
	SCR_001374	Resource for Biocomputing Visualization and Informatics	0	https://n2t.net/RRID:SCR_001374
	SCR_006583	Enzyme Nomenclature	0	https://n2t.net/RRID:SCR_006583
	SCR_008007	Gemma	0	https://n2t.net/RRID:SCR_008007
	SCR_007187	COPE: Cytokines and Cells Online Pathfinder Encyclopaedia	0	https://n2t.net/RRID:SCR_007187
	SCR_006133	CREATE	0	https://n2t.net/RRID:SCR_006133
	SCR_010466	SPIKE	0	https://n2t.net/RRID:SCR_010466
	SCR_008482	Dialog	0	https://n2t.net/RRID:SCR_008482
	SCR_000656	Drugs.com	0	https://n2t.net/RRID:SCR_000656
	SCR_003712	eTOX	0	https://n2t.net/RRID:SCR_003712
	SCR_000783	FileMaker	0	https://n2t.net/RRID:SCR_000783
	SCR_003075	flytrap	0	https://n2t.net/RRID:SCR_003075
	SCR_008089	Gene Atlas	0	https://n2t.net/RRID:SCR_008089
	SCR_005663	GeneTools	0	https://n2t.net/RRID:SCR_005663
	SCR_007044	Amino Acid Index Database	0	https://n2t.net/RRID:SCR_007044
	SCR_002817	Genomes Online Database	0	https://n2t.net/RRID:SCR_002817
	SCR_008243	Signaling Pathway Database	0	https://n2t.net/RRID:SCR_008243
	SCR_013605	Baylor College of Medicine Human Genome Sequencing Center	0	https://n2t.net/RRID:SCR_013605
	SCR_000614	HIV Databases	0	https://n2t.net/RRID:SCR_000614
	SCR_007391	Ikaros Project	0	https://n2t.net/RRID:SCR_007391
	SCR_003732	Karma	0	https://n2t.net/RRID:SCR_003732
	SCR_005574	International Knockout Mouse Consortium	0	https://n2t.net/RRID:SCR_005574
	SCR_000905	DHS Program	0	https://n2t.net/RRID:SCR_000905
	SCR_004591	Human Biological Data Interchange	0	https://n2t.net/RRID:SCR_004591
	SCR_007870	Poxvirus Bioinformatics Resource Center	0	https://n2t.net/RRID:SCR_007870
	SCR_003158	HUPO Proteomics Standards Initiative	0	https://n2t.net/RRID:SCR_003158
	SCR_008542	Quasi Opportunistic Supercomputing for Complex Systems	0	https://n2t.net/RRID:SCR_008542
	SCR_006492	Unique	0	https://n2t.net/RRID:SCR_006492
	SCR_002350	Fungal Databases	0	https://n2t.net/RRID:SCR_002350
	SCR_007727	Human BAC Ends Database	0	https://n2t.net/RRID:SCR_007727
	SCR_007424	Translating Time across developing mammalian brains	0	https://n2t.net/RRID:SCR_007424
	SCR_008250	World Health Organization Statistical Information System	0	https://n2t.net/RRID:SCR_008250
	SCR_000677	WHO Collaborating Centre for Drug Statistics Methodology	0	https://n2t.net/RRID:SCR_000677
	SCR_002548	X-linked Adrenoleukodystrophy Database	0	https://n2t.net/RRID:SCR_002548
	SCR_010267	Centre for Reviews and Dissemination	0	https://n2t.net/RRID:SCR_010267
	SCR_007678	GeneNet	0	https://n2t.net/RRID:SCR_007678
	SCR_000901	ZooBank	0	https://n2t.net/RRID:SCR_000901
	SCR_013395	Collaborative Study on the Genetics of Alcoholism	0	https://n2t.net/RRID:SCR_013395
	SCR_010979	UNC Microarray Database	0	https://n2t.net/RRID:SCR_010979
	SCR_003418	LaSSO	0	https://n2t.net/RRID:SCR_003418
	SCR_006542	NIDDK Central Repository	0	https://n2t.net/RRID:SCR_006542
	SCR_001421	Integrated Animals	0	https://n2t.net/RRID:SCR_001421
	SCR_014930	Open MEG Archive	0	https://n2t.net/RRID:SCR_014930
	SCR_014884	Phase	0	https://n2t.net/RRID:SCR_014884

## Sheet: Journals 2020
	List of journals with at least one RDRs mention - 2020
	Number of journals			3312
	Number of records			95043
	Number of papers with at least one mention			66187
	Journal id	Journal name	ESSN	ISSN	# of all publications	# of papers free to read and use	# of records	# of papers with at least one RDR mention	# of repositories (RDRs)	% of papers 'free to read and use' in all papers	% of papers with at least one mention in 'free to read and use'
	101563288	Sci Rep	2045-2322		22510	22442	4506	3248	336	0.996979	0.144729
	101285081	PLoS One	1932-6203		16685	16683	3010	2203	266	0.99988	0.132051
	101092791	Int J Mol Sci	1422-0067		9869	9869	2720	1938	234	1	0.196372
	101528555	Nat Commun	2041-1723		6456	6447	2830	1771	277	0.998606	0.274701
	2985248R	Medicine (Baltimore)	1536-5964	0025-7974	5122	4989	2932	1588	81	0.974034	0.3183
	101548977	Front Microbiol	1664-302X	1664-302X	3701	3633	1489	1119	136	0.981627	0.30801
	101526829	Cancers (Basel)	2072-6694		3878	3878	1319	945	117	1	0.243682
	101568867	Front Oncol	2234-943X		3565	3472	1504	943	112	0.973913	0.271601
	101579614	Elife	2050-084X		2079	2073	1292	778	173	0.997114	0.375301
	101560621	Front Genet	1664-8021	1664-8021	1877	1851	1505	765	191	0.986148	0.41329
	101552874	BMJ Open	2044-6055		3624	3614	1170	750	30	0.997241	0.207526
	100964009	Molecules	1420-3049		6060	6060	792	700	78	1	0.115512
	101508617	Aging (Albany NY)	1945-4589		1775	1764	1169	647	128	0.993803	0.36678
	101560960	Front Immunol	1664-3224		3602	3547	797	602	108	0.984731	0.169721
	101600173	Biomed Res Int	2314-6141	2314-6133	2503	2479	1081	573	115	0.990412	0.231142
	101600052	Cells	2073-4409		2675	2675	751	547	112	1	0.204486
	101625893	Microorganisms	2076-2607		2074	2074	718	543	93	1	0.261813
	101551097	Genes (Basel)	2073-4425		1539	1539	859	495	171	1	0.321637
	100965258	BMC Genomics	1471-2164		901	898	977	492	132	0.99667	0.547884
	101238455	Int J Environ Res Public Health	1660-4601	1661-7827	9575	9575	629	487	56	1	0.0508616
	101548923	Front Pharmacol	1663-9812		2592	2511	847	478	93	0.96875	0.190362
	101521595	Nutrients	2072-6643		3938	3938	590	472	65	1	0.119858
	101603425	PeerJ	2167-8359		2279	2263	842	452	147	0.992979	0.199735
	101630250	Front Cell Dev Biol	2296-634X		1964	1921	695	444	114	0.978106	0.23113
	101524092	Cell Death Dis	2041-4889		1076	1066	611	442	56	0.990706	0.414634
	411011	Nucleic Acids Res	1362-4962	0305-1048	1281	1241	634	412	150	0.968774	0.33199
	101653440	Sci Adv	2375-2548		2126	2055	556	373	116	0.966604	0.181509
	100967800	BMC Cancer	1471-2407		1223	1207	522	366	64	0.986917	0.303231
	101568200	Front Plant Sci	1664-462X		2347	2331	536	364	99	0.993183	0.156156
	101606588	J Clin Med	2077-0383		4143	4143	480	362	73	1	0.0873763
	101239074	PLoS Genet	1553-7404	1553-7390	567	567	599	354	124	1	0.624339
	101083777	J Cell Mol Med	1582-4934	1582-1838	1228	1223	556	339	78	0.995928	0.277187
	101514322	Onco Targets Ther	1178-6930		1188	1171	463	332	48	0.98569	0.283518
	101215021	Evid Based Complement Alternat Med	1741-4288	1741-427X	1181	1159	756	322	50	0.981372	0.277826
	101573691	Cell Rep	2211-1247		1343	572	515	319	96	0.425912	0.557692
	101531236	Oncol Lett	1792-1082	1792-1074	1175	1019	554	315	65	0.867234	0.309127
	101509722	Viruses	1999-4915		1481	1481	399	315	78	1	0.212694
	101596414	Biomolecules	2218-273X		1686	1686	420	302	97	1	0.179122
	8102797	Biosci Rep	1573-4935	0144-8463	867	855	516	296	72	0.986159	0.346199
	101719179	Commun Biol	2399-3642		792	789	446	292	114	0.996212	0.370089
	101238921	PLoS Pathog	1553-7374	1553-7366	726	726	376	269	72	1	0.370523
	7505876	Proc Natl Acad Sci U S A	1091-6490	0027-8424	4235	1536	334	268	109	0.362692	0.174479
	101519231	mBio	2150-7511		710	710	357	267	66	1	0.376056
	101263253	Trials	1745-6215		1034	1031	299	257	21	0.997099	0.249273
	101596181	Plants (Basel)	2223-7747		1837	1837	361	252	77	1	0.13718
	101139795	Cancer Cell Int	1475-2867		605	598	448	250	50	0.98843	0.41806
	101512700	Cancer Manag Res	1179-1322		1286	1256	335	249	42	0.976672	0.198248
	9609063	Med Sci Monit	1643-3750	1234-1010	984	981	482	247	58	0.996951	0.251784
	101552395	Theranostics	1838-7640		787	786	347	247	49	0.998729	0.314249
	101632513	Front Bioeng Biotechnol	2296-4185		1618	1588	312	246	77	0.981459	0.154912
	101585359	Front Cell Infect Microbiol	2235-2988		952	940	316	237	64	0.987395	0.252128
	101637404	Antibiotics (Basel)	2079-6382		948	948	254	236	39	1	0.248945
	101580575	Syst Rev	2046-4053		293	291	451	235	16	0.993174	0.80756
	100967807	BMC Plant Biol	1471-2229		570	567	397	231	59	0.994737	0.407407
	101546899	Front Neurol	1664-2295		2012	1967	301	226	54	0.977634	0.114896
	101535920	J Cancer	1837-9664		732	732	357	224	41	1	0.306011
	101549006	Front Physiol	1664-042X		1928	1879	305	221	82	0.974585	0.117616
	101595310	Cancer Med	2045-7634		847	837	316	200	56	0.988194	0.238949
	101672560	Heliyon	2405-8440		2721	2708	262	200	73	0.995222	0.0738552
	101635614	Animals (Basel)	2076-2615		2448	2448	281	191	61	1	0.0780229
	101580524	J Am Heart Assoc	2047-9980		1119	1119	217	190	27	1	0.169794
	101691658	ACS Omega	2470-1343		3574	3573	232	183	52	0.99972	0.0512175
	100968562	BMC Public Health	1471-2458		1925	1903	223	178	19	0.988571	0.0935365
	101566598	G3 (Bethesda)	2160-1836		421	409	291	171	92	0.971496	0.418093
	101291488	PLoS Negl Trop Dis	1935-2735	1935-2727	971	971	240	169	73	1	0.174047
	101596317	Pathogens	2076-0817		1069	1069	202	168	58	1	0.157156
	100959882	J Med Internet Res	1438-8871	1439-4456	1302	1293	254	164	19	0.993088	0.126837
	101603758	Mol Genet Genomic Med	2324-9269		461	455	269	163	62	0.986985	0.358242
	100966981	BMC Microbiol	1471-2180		372	370	213	163	50	0.994624	0.440541
	101478481	Front Neurosci	1662-453X	1662-4548	1518	1478	211	160	68	0.97365	0.108254
	101668981	Antioxidants (Basel)	2076-3921		1318	1318	195	159	43	1	0.120637
	101475259	Mol Med Rep	1791-3004	1791-2997	896	761	280	155	64	0.84933	0.203679
	101581621	Mol Ther Nucleic Acids	2162-2531		373	372	219	151	44	0.997319	0.405914
	101680636	mSystems	2379-5077		328	328	235	151	67	1	0.460366
	101263847	Int J Nanomedicine	1178-2013	1176-9114	717	703	149	146	13	0.980474	0.207681
	101534003	Pharmaceutics	1999-4923		1271	1271	153	146	17	1	0.11487
	101527581	Stem Cell Res Ther	1757-6512		532	532	204	145	34	1	0.272556
	101648047	Front Med (Lausanne)	2296-858X		1190	1163	189	143	38	0.977311	0.122958
	101674533	mSphere	2379-5042		467	463	191	141	52	0.991435	0.304536
	2985121R	J Biol Chem	1083-351X	0021-9258	1634	444	162	138	74	0.271726	0.310811
	101555782	Front Endocrinol (Lausanne)	1664-2392		1201	1177	211	138	56	0.980017	0.117247
	101532965	Oncotarget	1949-2553		421	416	178	136	35	0.988124	0.326923
	410462	Nature	1476-4687	0028-0836	3012	358	211	136	83	0.118858	0.379888
	101531947	Exp Ther Med	1792-1015	1792-0981	1199	926	217	134	50	0.77231	0.144708
	100960660	Genome Biol	1474-760X	1474-7596	304	304	267	134	90	1	0.440789
	101550216	Infect Drug Resist	1178-6973		479	470	153	133	18	0.981211	0.282979
	101555929	Materials (Basel)	1996-1944		5857	5857	141	132	12	1	0.0225371
	101670569	Foods	2304-8158		1953	1953	142	130	33	1	0.0665643
	101761232	BMC Complement Med Ther	2662-7671		380	379	263	130	35	0.997368	0.343008
	346411	J Int Med Res	1473-2300	0300-0605	1224	1221	221	128	43	0.997549	0.104832
	101213729	Mar Drugs	1660-3397		640	640	160	127	36	1	0.198437
	101545006	Front Psychiatry	1664-0640		1681	1662	191	127	45	0.988697	0.076414
	100968551	BMC Infect Dis	1471-2334		968	956	142	126	21	0.987603	0.131799
	101654995	Data Brief	2352-3409		1620	1615	161	125	65	0.996914	0.0773994
	101610216	Nanomaterials (Basel)	2079-4991		2572	2572	130	125	13	1	0.0486003
	8308647	J Exp Clin Cancer Res	1756-9966	0392-9078	287	285	184	125	37	0.993031	0.438596
	101238922	PLoS Comput Biol	1553-7358	1553-734X	773	773	192	124	90	1	0.160414
	101680187	bioRxiv			NA	NA	171	124	50	#VALUE!	#VALUE!
	100965194	BMC Bioinformatics	1471-2105		585	585	163	122	66	1	0.208547
	101653173	Front Mol Biosci	2296-889X		534	520	210	120	76	0.973783	0.230769
	101578790	Metabolites	2218-1989		526	526	166	120	38	1	0.228137
	101647039	EBioMedicine	2352-3964		578	573	168	117	52	0.991349	0.204188
	101190741	J Transl Med	1479-5876		473	471	184	115	57	0.995772	0.244161
	101479826	Oxid Med Cell Longev	1942-0994	1942-0900	867	855	166	114	40	0.986159	0.133333
	101550902	Front Psychol	1664-1078		4136	4088	136	114	17	0.988395	0.0278865
	101183755	PLoS Biol	1545-7885	1544-9173	361	361	175	113	66	1	0.313019
	101666658	Front Vet Sci	2297-1769		1254	1251	140	113	44	0.997608	0.0903277
	101265112	J Orthop Surg Res	1749-799X		597	589	178	112	20	0.9866	0.190153
	101605639	Redox Biol	2213-2317		420	416	161	109	46	0.990476	0.262019
	101509707	Genome Biol Evol	1759-6653		247	225	186	109	53	0.910931	0.484444
	101088677	BMC Health Serv Res	1472-6963		1144	1132	130	108	11	0.98951	0.0954064
	101691304	Biomedicines	2227-9059		660	660	147	107	40	1	0.162121
	101658402	Diagnostics (Basel)	2075-4418		1146	1146	150	105	57	1	0.091623
	101599504	JMIR Res Protoc	1929-0748		484	481	127	102	11	0.993802	0.212058
	101140941	Technol Cancer Res Treat	1533-0338	1533-0346	318	318	170	101	33	1	0.31761
	101729235	JAMA Netw Open	2574-3805		1642	1289	126	100	16	0.785018	0.0775795
	9422756	Oncol Rep	1791-2431	1021-335X	465	326	192	100	41	0.701075	0.306748
	100968565	BMC Musculoskelet Disord	1471-2474		843	839	134	99	19	0.995255	0.117998
	101204366	Sensors (Basel)	1424-8220		7333	7333	103	99	28	1	0.0135006
	101525824	Front Aging Neurosci	1663-4365		542	536	117	97	28	0.98893	0.18097
	101168776	Cancer Sci	1349-7006	1347-9032	481	455	131	97	43	0.945946	0.213187
	101530765	Toxins (Basel)	2072-6651		812	812	127	95	36	1	0.116995
	101615492	Front Pediatr	2296-2360		1023	1001	115	95	26	0.978495	0.0949051
	8208664	EMBO J	1460-2075	0261-4189	314	164	151	95	40	0.522293	0.579268
	101620585	J Immunother Cancer	2051-1426		563	560	118	93	31	0.994671	0.166071
	101319628	BMC Med Genomics	1755-8794		196	195	198	92	66	0.994898	0.471795
	8711562	Oncogene	1476-5594	0950-9232	457	213	135	92	34	0.466083	0.431925
	101545357	Polymers (Basel)	2073-4360		3160	3160	89	89	6	1	0.0281646
	101585369	Comput Struct Biotechnol J	2001-0370	2001-0370	392	391	157	88	70	0.997449	0.225064
	101596737	Cureus	2168-8184		5896	5809	94	87	9	0.985244	0.0149768
	101640192	Sci Data	2052-4463		443	443	124	86	70	1	0.194131
	101629355	Vaccines (Basel)	2076-393X		788	788	103	85	33	1	0.107868
	101615147	Microbiome	2049-2618		169	169	132	84	39	1	0.497041
	101566408	Ecol Evol	2045-7758		1218	1149	106	83	50	0.94335	0.0722367
	101462774	Parasit Vectors	1756-3305		625	625	112	83	40	1	0.1328
	101570526	Oncoimmunology	2162-402X	2162-4011	253	253	108	83	27	1	0.328063
	101624857	Mol Ther Methods Clin Dev	2329-0501		252	252	111	83	20	1	0.329365
	101594320	F1000Res	2046-1402		723	648	118	82	57	0.896266	0.126543
	101510808	Ther Adv Med Oncol	1758-8359	1758-8340	241	238	108	80	24	0.987552	0.336134
	7502536	Br J Pharmacol	1476-5381	0007-1188	428	103	101	80	17	0.240654	0.776699
	101090633	Respir Res	1465-993X	1465-9921	331	330	107	79	40	0.996979	0.239394
	101475745	Drug Des Devel Ther	1177-8881		481	477	112	79	22	0.991684	0.165618
	101170544	World J Surg Oncol	1477-7819		332	328	128	78	20	0.987952	0.237805
	100968559	BMC Psychiatry	1471-244X		586	581	107	78	16	0.991468	0.134251
	101562664	Transl Psychiatry	2158-3188		432	431	107	76	50	0.997685	0.176334
	101238453	Pharmaceuticals (Basel)	1424-8247		512	512	93	76	29	1	0.148438
	100967799	BMC Pregnancy Childbirth	1471-2393		776	766	100	75	15	0.987113	0.0979112
	100968548	BMC Geriatr	1471-2318		542	534	99	75	10	0.98524	0.140449
	100968535	BMC Anesthesiol	1471-2253		300	300	89	74	9	1	0.246667
	101170464	Cell Commun Signal	1478-811X		190	190	101	73	30	1	0.384211
	413066	Cell	1097-4172	0092-8674	608	165	141	73	55	0.271382	0.442424
	101598646	Brain Sci	2076-3425		1033	1033	86	72	33	1	0.0696999
	101308230	Mol Oncol	1878-0261	1574-7891	253	250	106	72	37	0.988142	0.288
	9810955	Int J Mol Med	1791-244X	1107-3756	382	330	125	72	34	0.863874	0.218182
	101728869	Life Sci Alliance	2575-1077		153	153	106	72	33	1	0.470588
	101664569	Adv Sci (Weinh)	2198-3844		848	761	113	72	35	0.897406	0.0946124
	101190720	BMC Biol	1741-7007		200	199	146	72	55	0.995	0.361809
	101676073	JCI Insight	2379-3708		537	222	101	72	42	0.413408	0.324324
	9882906	J Exp Bot	1460-2431	0022-0957	608	329	99	72	34	0.541118	0.218845
	101531441	Thorac Cancer	1759-7714	1759-7706	484	474	102	71	30	0.979339	0.149789
	101190723	BMC Med	1741-7015		402	400	100	71	29	0.995025	0.1775
	100967804	BMC Pediatr	1471-2431		564	561	87	70	13	0.994681	0.124777
	101616579	Front Public Health	2296-2565		1109	1094	78	70	23	0.986474	0.0639854
	101671827	J Fungi (Basel)	2309-608X		395	395	86	70	37	1	0.177215
	101213954	Int J Med Sci	1449-1907		339	339	130	69	30	1	0.20354
	101235568	Int J Biol Sci	1449-2288		285	264	101	68	32	0.926316	0.257576
	101596872	Gigascience	2047-217X		163	162	143	67	58	0.993865	0.41358
	101587988	Biology (Basel)	2079-7737		499	499	96	67	44	1	0.134269
	101516977	Clin Epigenetics	1868-7083	1868-7075	184	183	94	67	37	0.994565	0.36612
	101620522	Orthop J Sports Med	2325-9671		968	968	91	67	9	1	0.0692149
	100968552	BMC Med Genet	1471-2350		241	239	101	67	31	0.991701	0.280335
	101472619	Transl Oncol	1936-5233		267	266	91	67	25	0.996255	0.25188
	101666776	Mol Ther Oncolytics	2372-7705		169	169	92	67	26	1	0.39645
	101671820	Microb Genom	2057-5858		156	156	106	67	50	1	0.429487
	101655540	Hortic Res	2052-7276	2662-6810	213	213	173	67	48	1	0.314554
	101561785	AMB Express	2191-0855		219	218	83	66	25	0.995434	0.302752
	101266602	Orphanet J Rare Dis	1750-1172		355	349	83	65	21	0.983099	0.186246
	9801902	Crit Care	1466-609X	1364-8535	704	700	78	65	13	0.994318	0.0928571
	101574235	Insects	2075-4450		883	882	85	64	36	0.998867	0.0725624
	101624439	JMIR Mhealth Uhealth	2291-5222		575	575	87	63	8	1	0.109565
	8604127	Dis Markers	1875-8630	0278-0240	248	244	109	63	37	0.983871	0.258197
	101767986	medRxiv			NA	NA	84	63	25	#VALUE!	#VALUE!
	101201889	Plant Biotechnol J	1467-7652	1467-7644	196	195	104	63	42	0.994898	0.323077
	370635	Br J Cancer	1532-1827	0007-0920	513	513	80	62	35	1	0.120858
	8501455	Mol Biol Evol	1537-1719	0737-4038	306	161	102	62	46	0.526144	0.385093
	101653388	Front Cardiovasc Med	2297-055X		442	437	88	61	30	0.988688	0.139588
	375356	J Cell Biol	1540-8140	0021-9525	297	296	79	61	27	0.996633	0.206081
	9201390	Mol Biol Cell	1939-4586	1059-1524	248	248	68	61	20	1	0.245968
	100968539	BMC Cardiovasc Disord	1471-2261		504	500	90	60	22	0.992063	0.12
	101496537	J Oncol	1687-8469	1687-8450	219	216	98	59	32	0.986301	0.273148
	100967793	BMC Nephrol	1471-2369		531	525	75	59	19	0.988701	0.112381
	101487380	EMBO Mol Med	1757-4684	1757-4676	161	156	100	59	33	0.968944	0.378205
	9808944	Bioinformatics	1367-4811	1367-4803	1046	356	92	59	49	0.340344	0.16573
	101249759	BMC Vet Res	1746-6148		482	479	68	58	21	0.993776	0.121086
	100883448	World J Gastroenterol	2219-2840	1007-9327	571	565	84	58	29	0.989492	0.102655
	7703701	Invest Ophthalmol Vis Sci	1552-5783	0146-0404	536	532	82	58	40	0.992537	0.109023
	8801384	J Clin Lab Anal	1098-2825	0887-8013	501	498	84	57	35	0.994012	0.114458
	101685275	BMJ Glob Health	2059-7908		511	510	84	57	9	0.998043	0.111765
	101669191	ESC Heart Fail	2055-5822		587	586	64	56	9	0.998296	0.0955631
	101475844	Genome Med	1756-994X		110	110	87	55	46	1	0.5
	9419065	Hum Brain Mapp	1097-0193	1065-9471	378	378	62	55	23	1	0.145503
	101580716	FEBS Open Bio	2211-5463		267	264	88	55	33	0.988764	0.208333
	401150	Poult Sci	1525-3171	0032-5791	880	877	64	55	29	0.996591	0.0627138
	101511643	Alzheimers Res Ther	1758-9193		169	168	66	54	20	0.994083	0.321429
	101610673	Acta Neuropathol Commun	2051-5960		223	222	83	54	27	0.995516	0.243243
	101130839	Aging Cell	1474-9726	1474-9718	201	197	61	53	23	0.9801	0.269036
	100968545	BMC Med Res Methodol	1471-2288		300	298	72	53	13	0.993333	0.177852
	101642264	Front Nutr	2296-861X		390	385	64	53	24	0.987179	0.137662
	101671157	Contemp Clin Trials Commun	2451-8654		177	169	60	53	5	0.954802	0.313609
	101316935	Biotechnol Biofuels	1754-6834		210	208	73	53	23	0.990476	0.254808
	100963049	EMBO Rep	1469-3178	1469-221X	327	139	74	52	23	0.425076	0.374101
	101147698	Mol Cancer	1476-4598		174	174	75	52	21	1	0.298851
	101235389	Mol Syst Biol	1744-4292		91	88	101	52	42	0.967033	0.590909
	101231360	PLoS Med	1549-1676	1549-1277	343	343	84	51	21	1	0.148688
	101580004	Oncogenesis	2157-9024		105	105	71	51	21	1	0.485714
	101627988	Front Chem	2296-2646		1332	1315	66	51	29	0.987237	0.0387833
	101580444	Life (Basel)	2075-1729		387	387	70	50	42	1	0.129199
	101597070	Neuroimage Clin	2213-1582		391	389	54	50	17	0.994885	0.128535
	100927353	Breast Cancer Res	1465-542X	1465-5411	138	137	71	49	27	0.992754	0.357664
	101602269	J Pers Med	2075-4426		319	319	75	49	36	1	0.153605
	101495343	Gut Microbes	1949-0984	1949-0976	190	130	64	49	30	0.684211	0.376923
	101594885	Emerg Microbes Infect	2222-1751		300	299	63	49	27	0.996667	0.16388
	101543796	Saudi J Biol Sci	2213-7106	1319-562X	577	575	54	49	18	0.996534	0.0852174
	100968563	BMC Pulm Med	1471-2466		326	323	67	48	14	0.990798	0.148607
	101088684	BMC Oral Health	1472-6831		362	359	65	48	16	0.991713	0.133705
	101605473	Food Sci Nutr	2048-7177		674	667	56	48	17	0.989614	0.071964
	9306042	Int J Oncol	1791-2423	1019-6439	211	120	77	48	25	0.56872	0.4
	101301086	ISME J	1751-7370	1751-7362	291	175	81	48	31	0.601375	0.274286
	9518021	Genome Res	1549-5469	1088-9051	171	0	65	47	48	0	#DIV/0!
	100968555	BMC Neurol	1471-2377		446	444	58	47	16	0.995516	0.105856
	101477954	Front Hum Neurosci	1662-5161		639	631	53	47	15	0.98748	0.0744849
	101588314	Microbiologyopen	2045-8827		150	147	56	47	25	0.98	0.319728
	101517697	Database (Oxford)	1758-0463		136	128	92	47	60	0.941176	0.367188
	101616869	Ann Med Surg (Lond)	2049-0801		545	541	55	46	6	0.992661	0.0850277
	101676536	Pilot Feasibility Stud	2055-5784		195	195	54	46	3	1	0.235897
	101477935	Front Cell Neurosci	1662-5102		500	491	56	46	25	0.982	0.0936864
	101125647	Mol Cell Proteomics	1535-9484	1535-9476	142	81	73	46	23	0.570423	0.567901
	9216904	Nat Genet	1546-1718	1061-4036	196	76	72	46	32	0.387755	0.605263
	100968547	BMC Gastroenterol	1471-230X		417	412	64	45	19	0.98801	0.109223
	101222974	J Neuroinflammation	1742-2094		375	371	58	45	25	0.989333	0.121294
	101139812	Microb Cell Fact	1475-2859		219	217	57	45	25	0.990868	0.207373
	101468937	J Hematol Oncol	1756-8722		174	174	57	45	19	1	0.258621
	101724038	iScience	2589-0042		1175	1160	54	44	34	0.987234	0.037931
	100966978	BMC Genet	1471-2156		150	149	77	44	36	0.993333	0.295302
	101585411	Antimicrob Resist Infect Control	2047-2994		202	202	51	44	10	1	0.217822
	101684752	Kidney Int Rep	2468-0249		396	396	52	44	14	1	0.111111
	370507	Am J Trop Med Hyg	1476-1645	0002-9637	854	482	49	44	10	0.564403	0.0912863
	101627166	J Immunol Res	2314-7156	2314-8861	299	294	66	44	34	0.983278	0.14966
	101570837	Brain Behav	2162-3279		466	461	62	43	28	0.98927	0.0932755
	7503323	Br J Clin Pharmacol	1365-2125	0306-5251	537	143	48	43	4	0.266294	0.300699
	101578022	Stem Cells Transl Med	2157-6580	2157-6564	181	162	52	43	19	0.895028	0.265432
	101610479	J Extracell Vesicles	2001-3078		107	106	66	43	16	0.990654	0.40566
	9105195	Cell Prolif	1365-2184	0960-7722	207	194	75	43	29	0.937198	0.221649
	101756213	NAR Genom Bioinform	2631-9268		108	107	60	43	33	0.990741	0.401869
	101605730	Mol Metab	2212-8778		197	195	62	42	24	0.989848	0.215385
	101147696	Lipids Health Dis	1476-511X		251	249	58	41	22	0.992032	0.164659
	9508155	Emerg Infect Dis	1080-6059	1080-6040	677	676	53	41	21	0.998523	0.0606509
	101755125	Brain Commun	2632-1297		229	225	45	41	24	0.982533	0.182222
	9802571	Mol Cell	1097-4164	1097-2765	410	51	84	41	27	0.12439	0.803922
	2985109R	J Exp Med	1540-9538	0022-1007	269	269	56	41	33	1	0.152416
	101665035	Cell Death Discov	2058-7716		142	142	60	40	23	1	0.28169
	101535822	Stem Cells Int	1687-9678	1687-966X	236	232	52	40	21	0.983051	0.172414
	113724	J Virol	1098-5514	0022-538X	851	181	45	39	22	0.212691	0.21547
	101258411	Implement Sci	1748-5908		109	108	61	39	6	0.990826	0.361111
	101474849	J Ovarian Res	1757-2215		145	144	65	39	30	0.993103	0.270833
	100883645	Diabetes Obes Metab	1463-1326	1462-8902	325	135	39	39	3	0.415385	0.288889
	101569696	MycoKeys	1314-4049	1314-4057	77	77	59	39	12	1	0.506494
	101741148	BMC Mol Cell Biol	2661-8850		90	90	52	39	22	1	0.433333
	100966975	BMC Evol Biol	1471-2148		165	165	60	39	35	1	0.236364
	101483332	Dis Model Mech	1754-8411	1754-8403	181	180	55	38	28	0.994475	0.211111
	101217089	Int J Behav Nutr Phys Act	1479-5868		163	155	61	38	8	0.95092	0.245161
	8900488	BMJ	1756-1833	0959-8138	2917	262	58	38	9	0.0898183	0.145038
	101623278	Ann Clin Transl Neurol	2328-9503		293	290	47	38	18	0.989761	0.131034
	101152208	J Nanobiotechnology	1477-3155		178	177	45	38	11	0.994382	0.214689
	101647362	eNeuro	2373-2822		347	343	44	37	18	0.988473	0.107872
	100967802	BMC Ophthalmol	1471-2415		480	475	47	37	14	0.989583	0.0778947
	7513795	Chin Med J (Engl)	2542-5641	0366-6999	722	703	46	37	15	0.973684	0.0526316
	101605237	J Diabetes Res	2314-6753	2314-6745	302	297	71	37	19	0.983444	0.124579
	101696457	Wellcome Open Res	2398-502X		257	234	52	37	25	0.910506	0.15812
	9814863	J Alzheimers Dis	1875-8908	1387-2877	767	153	53	37	23	0.199478	0.24183
	101477914	Front Mol Neurosci	1662-5099		274	270	50	37	22	0.985401	0.137037
	101676423	Signal Transduct Target Ther	2059-3635	2095-9907	299	299	49	37	21	1	0.123746
	101722685	BJS Open	2474-9842		113	110	56	36	8	0.973451	0.327273
	101088679	BMC Med Educ	1472-6920		516	508	49	36	11	0.984496	0.0708661
	100883590	Genet Mol Biol	1678-4685	1415-4757	175	175	59	35	32	1	0.2
	101671641	ERJ Open Res	2312-0541		342	342	39	35	9	1	0.102339
	100886622	Neoplasia	1476-5586	1522-8002	88	86	53	35	18	0.977273	0.406977
	417435	Haematologica	1592-8721	0390-6078	271	181	35	35	11	0.667897	0.19337
	9421642	Am J Respir Crit Care Med	1535-4970	1073-449X	847	496	43	34	15	0.585596	0.0685484
	101766894	Cell Rep Med	2666-3791		93	92	51	34	19	0.989247	0.369565
	7605801	Appl Environ Microbiol	1098-5336	0099-2240	693	144	45	33	23	0.207792	0.229167
	9607880	Exp Mol Med	2092-6413	1226-3613	186	186	45	33	22	1	0.177419
	401060	Neurology	1526-632X	0028-3878	1362	131	40	33	11	0.0961821	0.251908
	101088682	BMC Med Inform Decis Mak	1472-6947		344	344	35	33	19	1	0.0959302
	101578018	Biol Open	2046-6390		197	196	42	33	16	0.994924	0.168367
	9208958	Hum Mol Genet	1460-2083	0964-6906	309	84	51	33	35	0.271845	0.392857
	9607837	Oncologist	1549-490X	1083-7159	420	107	36	33	9	0.254762	0.308411
	9107782	Curr Biol	1879-0445	0960-9822	1032	123	47	32	29	0.119186	0.260163
	101597971	Clin Transl Med	2001-1326		242	239	53	32	29	0.987603	0.133891
	101640903	Micromachines (Basel)	2072-666X		1118	1118	32	32	4	1	0.0286225
	101545951	Chem Sci	2041-6539	2041-6520	1477	1477	44	32	16	1	0.0216655
	101197608	Genomics Proteomics Bioinformatics	2210-3244	1672-0229	68	66	63	32	45	0.970588	0.484848
	101232233	J Neuroeng Rehabil	1743-0003		158	158	34	31	9	1	0.196203
	101641391	BMJ Open Diabetes Res Care	2052-4897		390	390	38	31	20	1	0.0794872
	101626369	Pharmacol Res Perspect	2052-1707		130	129	47	31	14	0.992308	0.24031
	101531386	Virulence	2150-5608	2150-5594	133	133	42	31	21	1	0.233083
	9610936	Mol Cells	0219-1032	1016-8478	105	105	44	31	23	1	0.295238
	100954969	Mol Plant Pathol	1364-3703	1464-6722	120	117	42	31	31	0.975	0.264957
	101474067	Clin Transl Sci	1752-8062	1752-8054	206	202	37	30	15	0.980583	0.148515
	9607835	Mol Psychiatry	1476-5578	1359-4184	337	185	40	30	25	0.548961	0.162162
	6777	Diabetologia	1432-0428	0012-186X	259	118	34	30	13	0.455598	0.254237
	101733727	EClinicalMedicine	2589-5370		450	448	42	30	9	0.995556	0.0669643
	101139802	Malar J	1475-2875		447	443	36	30	18	0.991051	0.0677201
	101154438	Arthritis Res Ther	1478-6362	1478-6354	294	289	35	30	14	0.982993	0.103806
	101308899	Dose Response	1559-3258		194	193	50	30	17	0.994845	0.15544
	9209001	Mediators Inflamm	1466-1861	0962-9351	362	351	40	30	12	0.969613	0.0854701
	101468876	Mol Brain	1756-6606		169	169	36	30	14	1	0.177515
	101231645	Virol J	1743-422X		195	194	34	30	12	0.994872	0.154639
	101516125	Int J Microbiol	1687-9198	1687-918X	134	130	33	30	6	0.970149	0.230769
	101316335	Microb Biotechnol	1751-7915		201	200	36	30	27	0.995025	0.15
	101277751	Comput Math Methods Med	1748-6718	1748-670X	224	219	59	30	25	0.977679	0.136986
	101503136	Rice (N Y)	1939-8433	1939-8425	82	81	40	30	14	0.987805	0.37037
	101316351	Neural Regen Res	1876-7958	1673-5374	362	362	46	29	22	1	0.0801105
	7903272	Clin Cardiol	1932-8737	0160-9289	208	205	40	29	5	0.985577	0.141463
	9425208	Medicina (Kaunas)	1648-9144	1010-660X	742	742	42	29	18	1	0.0390836
	101672167	Open Med (Wars)	2391-5463		154	154	50	29	20	1	0.188312
	101755003	Neurooncol Adv	2632-2498		328	318	41	29	24	0.969512	0.091195
	101518404	Iran J Microbiol	2008-4447	2008-3289	90	90	29	29	4	1	0.322222
	101150203	J Enzyme Inhib Med Chem	1475-6374	1475-6366	185	185	29	29	5	1	0.156757
	9215515	Neuroimage	1095-9572	1053-8119	1017	255	34	29	15	0.250737	0.113725
	101120028	Dev Cell	1878-1551	1534-5807	310	26	48	28	26	0.083871	1.07692
	101201025	Matern Child Nutr	1740-8709	1740-8695	196	189	31	28	6	0.964286	0.148148
	100967792	BMC Fam Pract	1471-2296		276	276	37	28	6	1	0.101449
	100968571	BMC Urol	1471-2490		196	194	43	28	13	0.989796	0.14433
	101622231	Plast Reconstr Surg Glob Open	2169-7574		1201	1201	35	28	5	1	0.0233139
	101666525	Healthcare (Basel)	2227-9032		600	600	35	28	13	1	0.0466667
	101475557	Gastroenterol Res Pract	1687-630X	1687-6121	206	202	42	28	13	0.980583	0.138614
	101515585	Diabetes Metab Syndr Obes	1178-7007		496	485	41	28	24	0.977823	0.057732
	101605206	Int J Genomics	2314-4378	2314-436X	62	62	60	28	34	1	0.451613
	101600560	Acta Pharm Sin B	2211-3843	2211-3835	215	214	36	28	21	0.995349	0.130841
	101611300	Stem Cell Reports	2213-6711		202	202	43	28	18	1	0.138614
	9309551	Vet Res	1297-9716	0928-4249	140	140	40	28	17	1	0.2
	101716131	Plant Direct	2475-4455		100	100	48	28	33	1	0.28
	9809671	Nat Neurosci	1546-1726	1097-6256	202	74	36	28	19	0.366337	0.378378
	101497933	Zookeys	1313-2970	1313-2989	576	573	33	27	10	0.994792	0.0471204
	101552883	J Cachexia Sarcopenia Muscle	2190-6009	2190-5991	144	143	35	27	19	0.993056	0.188811
	9815831	Genet Med	1530-0366	1098-3600	294	131	41	27	17	0.445578	0.206107
	101088685	BMC Palliat Care	1472-684X		188	188	37	27	6	1	0.143617
	9213011	Breast	1532-3080	0960-9776	160	160	33	27	7	1	0.16875
	101637045	Open Forum Infect Dis	2328-8957		2576	2545	30	27	13	0.987966	0.010609
	9705695	Saudi Pharm J	2213-7475	1319-0164	208	205	29	27	7	0.985577	0.131707
	8406612	Appl Microbiol Biotechnol	1432-0614	0175-7598	720	122	31	27	13	0.169444	0.221311
	52457	J Cell Sci	1477-9137	0021-9533	421	62	36	27	10	0.147268	0.435484
	101638268	Clin Transl Immunology	2050-0068		132	132	33	27	17	1	0.204545
	9501023	Mol Med	1528-3658	1076-1551	126	125	34	27	18	0.992063	0.216
	101128775	J Proteome Res	1535-3907	1535-3893	482	77	41	27	24	0.159751	0.350649
	9207397	Plant J	1365-313X	0960-7412	456	66	44	27	26	0.144737	0.409091
	7805975	Diabetes Care	1935-5548	0149-5992	572	167	27	27	3	0.291958	0.161677
	42124	Int J Cancer	1097-0215	0020-7136	578	102	33	26	20	0.176471	0.254902
	9302235	Eur J Hum Genet	1476-5438	1018-4813	223	108	36	26	25	0.484305	0.240741
	101224380	Reprod Health	1742-4755		198	198	37	26	6	1	0.131313
	101647528	R Soc Open Sci	2054-5703		677	677	34	26	23	1	0.0384047
	101476450	West J Emerg Med	1936-9018	1936-900X	253	252	31	26	5	0.996047	0.103175
	101265109	Chin Med	1749-8546		130	127	57	26	24	0.976923	0.204724
	101699863	NPJ Vaccines	2059-0105		112	112	28	26	8	1	0.232143
	101302316	Cell Host Microbe	1934-6069	1931-3128	220	54	40	26	21	0.245455	0.481481
	370475	Am J Hum Genet	1537-6605	0002-9297	177	41	54	26	21	0.231638	0.634146
	8701744	Development	1477-9129	0950-1991	436	83	33	26	14	0.190367	0.313253
	100890575	Nat Cell Biol	1476-4679	1465-7392	169	45	41	26	15	0.266272	0.577778
	101676334	Mitochondrial DNA B Resour	2380-2359		1121	1118	26	26	7	0.997324	0.0232558
	101769501	STAR Protoc	2666-1667		246	245	35	25	19	0.995935	0.102041
	101265111	Radiat Oncol	1748-717X		272	270	33	25	10	0.992647	0.0925926
	101153626	Health Qual Life Outcomes	1477-7525		376	375	30	25	5	0.99734	0.0666667
	101258257	Arch Med Sci	1896-9151	1734-1922	157	157	39	25	15	1	0.159236
	101524199	J Ophthalmol	2090-0058	2090-004X	364	358	35	25	8	0.983516	0.0698324
	7505531	Iran J Public Health	2251-6093	2251-6085	334	334	30	25	7	1	0.0748503
	9438457	Cancer Control	1526-2359	1073-2748	123	123	35	25	17	1	0.203252
	9208854	Cell Transplant	1555-3892	0963-6897	197	195	40	25	19	0.989848	0.128205
	101130625	Asian Pac J Cancer Prev	2476-762X	1513-7368	514	496	36	25	19	0.964981	0.0504032
	101517966	Iran J Basic Med Sci	2008-3874	2008-3866	205	201	29	25	11	0.980488	0.124378
	101717957	Curr Dev Nutr	2475-2991		2010	138	33	25	14	0.0686567	0.181159
	147763	Circulation	1524-4539	0009-7322	851	115	29	25	13	0.135135	0.217391
	101674891	NPJ Breast Cancer	2374-4677		65	64	38	25	23	0.984615	0.390625
	8804484	FASEB J	1530-6860	0892-6638	998	89	30	25	20	0.0891784	0.280899
	101561195	Cell Biosci	2045-3701		141	140	33	25	15	0.992908	0.178571
	101266600	Mol Neurodegener	1750-1326		67	67	33	25	17	1	0.373134
	101685193	NPJ Genom Med	2056-7944		57	57	44	25	28	1	0.438596
	9509184	RNA	1469-9001	1355-8382	167	10	32	24	22	0.0598802	2.4
	101551049	J Oral Microbiol	2000-2297		57	57	30	24	13	1	0.421053
	101596156	Global Spine J	2192-5690	2192-5682	310	309	28	24	5	0.996774	0.0776699
	8703737	Epidemiol Infect	1469-4409	0950-2688	321	319	32	24	14	0.993769	0.0752351
	101088676	BMC Endocr Disord	1472-6823		186	186	34	24	11	1	0.129032
	101546952	J Adv Res	2090-1224	2090-1232	196	195	34	24	23	0.994898	0.123077
	9421567	J Biomed Sci	1423-0127	1021-7770	104	104	37	24	23	1	0.230769
	101504872	Vet World	2231-0916	0972-8988	351	351	26	24	5	1	0.0683761
	9437445	Cell Death Differ	1476-5403	1350-9047	219	95	31	24	12	0.43379	0.252632
	374636	Genetics	1943-2631	0016-6731	216	74	32	24	16	0.342593	0.324324
	412041	Acta Neuropathol	1432-0533	0001-6322	135	76	31	24	16	0.562963	0.315789
	101671068	Neurol Genet	2376-7839		117	114	28	24	13	0.974359	0.210526
	101689953	J Clin Transl Sci	2059-8661		140	140	25	24	4	1	0.171429
	8611864	Adv Ther	1865-8652	0741-238X	401	263	31	23	6	0.65586	0.0874525
	101501666	Orthop Surg	1757-7861	1757-7853	250	249	34	23	8	0.996	0.0923695
	330411	Environ Health Perspect	1552-9924	0091-6765	195	195	34	23	19	1	0.117949
	101639919	Endosc Int Open	2196-9736	2364-3722	295	295	31	23	4	1	0.0779661
	101645109	JMIR Med Inform	2291-9694		271	270	29	23	17	0.99631	0.0851852
	101153627	Reprod Biol Endocrinol	1477-7827		126	125	34	23	16	0.992063	0.184
	8910777	Med J Islam Repub Iran	2251-6840	1016-1430	178	178	29	23	6	1	0.129213
	101654604	Alzheimers Dement (Amst)	2352-8729		132	120	30	23	12	0.909091	0.191667
	101648936	Children (Basel)	2227-9067		327	327	26	23	6	1	0.0703364
	376027	Am J Clin Nutr	1938-3207	0002-9165	371	72	29	23	8	0.19407	0.319444
	101581293	J Anim Sci Biotechnol	2049-1891	1674-9782	115	114	36	23	14	0.991304	0.201754
	101088663	BMC Biotechnol	1472-6750		64	64	24	23	8	1	0.359375
	101580419	Open Biol	2046-2441		145	145	37	23	23	1	0.158621
	372537	Brain	1460-2156	0006-8950	427	131	42	23	26	0.306792	0.175573
	100968567	BMC Surg	1471-2482		330	326	30	22	6	0.987879	0.0674847
	101532142	Clin Transl Gastroenterol	2155-384X		179	174	29	22	11	0.972067	0.126437
	101240304	Neuropsychiatr Dis Treat	1178-2021	1176-6328	328	325	26	22	15	0.990854	0.0676923
	101560946	EJNMMI Res	2191-219X		155	155	22	22	5	1	0.141935
	101660999	Biochem Biophys Rep	2405-5808		164	156	34	22	17	0.95122	0.141026
	101471619	Epigenetics Chromatin	1756-8935		50	50	34	22	16	1	0.44
	101256319	Evol Bioinform Online	1176-9343		49	49	44	22	28	1	0.44898
	101231976	Nat Chem Biol	1552-4469	1552-4450	263	58	24	22	9	0.220532	0.37931
	9604648	Nat Biotechnol	1546-1696	1087-0156	404	76	30	22	13	0.188119	0.289474
	101170481	Health Res Policy Syst	1478-4505		137	136	28	21	6	0.992701	0.154412
	101760170	JCO Glob Oncol	2687-8941		230	224	24	21	8	0.973913	0.09375
	101273481	Int J Chron Obstruct Pulmon Dis	1178-2005	1176-9106	331	324	30	21	12	0.978852	0.0648148
	235266	Stroke	1524-4628	0039-2499	737	79	24	21	6	0.107191	0.265823
	101548963	Biol Sex Differ	2042-6410		68	68	28	21	18	1	0.308824
	8112917	Braz J Med Biol Res	1414-431X	0100-879X	164	164	26	21	14	1	0.128049
	9434434	Turk J Biol	1303-6092	1300-0152	54	54	27	21	11	1	0.388889
	8900963	Mol Neurobiol	1559-1182	0893-7648	369	80	25	21	14	0.216802	0.2625
	9432918	Immunity	1097-4180	1074-7613	241	62	31	21	14	0.257261	0.33871
	101215604	Nat Methods	1548-7105	1548-7091	330	69	24	21	10	0.209091	0.304348
	404243	J Nutr	1541-6100	0022-3166	424	72	21	21	3	0.169811	0.291667
	101619899	Biodivers Data J	1314-2828		205	201	23	21	7	0.980488	0.104478
	9425763	Cell Res	1748-7838	1001-0602	184	98	27	20	17	0.532609	0.204082
	9815926	Health Expect	1369-7625	1369-6513	158	157	30	20	6	0.993671	0.127389
	100940562	J Headache Pain	1129-2377	1129-2369	141	139	24	20	8	0.985816	0.143885
	9812552	Pharm Biol	1744-5116	1388-0209	149	149	32	20	12	1	0.134228
	101681007	BMJ Open Sport Exerc Med	2055-7647		141	141	28	20	6	1	0.141844
	101128834	Integr Cancer Ther	1552-695X	1534-7354	127	127	26	20	8	1	0.15748
	101534222	Mol Autism	2040-2392		99	99	36	20	21	1	0.20202
	101595919	Transl Vis Sci Technol	2164-2591		482	470	25	20	15	0.975104	0.0425532
	9308271	Biol Res	0717-6287	0716-9760	55	55	31	20	17	1	0.363636
	101664675	Virus Evol	2057-1577		102	95	22	20	12	0.931373	0.210526
	101736592	Nat Metab	2522-5812		164	43	26	20	13	0.262195	0.465116
	101607800	Physiol Rep	2051-817X		320	314	26	19	17	0.98125	0.0605096
	101624750	New Microbes New Infect	2052-2975		190	190	21	19	6	1	0.1
	9302957	Support Care Cancer	1433-7339	0941-4355	662	141	26	19	4	0.212991	0.134752
	375362	J Clin Endocrinol Metab	1945-7197	0021-972X	974	173	24	19	15	0.177618	0.109827
	9508125	Clin Appl Thromb Hemost	1938-2723	1076-0296	164	164	26	19	6	1	0.115854
	101730833	JGH Open	2397-9070		180	179	23	19	6	0.994444	0.106145
	100909747	Cochrane Database Syst Rev	1469-493X		782	28	30	19	7	0.0358056	0.678571
	101678532	Pharmacy (Basel)	2226-4787		246	246	20	19	5	1	0.0772358
	414003	Yonsei Med J	1976-2437	0513-5796	150	150	21	19	9	1	0.126667
	101295064	Acta Biomed	2531-6745	0392-4203	558	558	19	19	6	1	0.0340502
	2985213R	Lancet	1474-547X	0140-6736	1576	722	24	19	7	0.458122	0.0263158
	101258255	Bioinformation	0973-2063		149	149	25	19	16	1	0.127517
	101479829	MAbs	1942-0870	1942-0862	115	115	20	19	4	1	0.165217
	101184586	Clin Proteomics	1559-0275	1542-6416	41	41	33	19	11	1	0.463415
	101461828	Evol Appl	1752-4571		217	206	26	19	21	0.949309	0.092233
	101674869	Nat Microbiol	2058-5276		190	70	33	19	25	0.368421	0.271429
	9302532	Syst Biol	1076-836X	1063-5157	81	25	24	19	8	0.308642	0.76
	101088690	BMC Womens Health	1472-6874		270	268	25	18	9	0.992593	0.0671642
	7902060	J Cancer Res Clin Oncol	1432-1335	0171-5216	348	120	28	18	16	0.344828	0.15
	315061	Antimicrob Agents Chemother	1098-6596	0066-4804	773	164	21	18	13	0.21216	0.109756
	101540514	J Pain Res	1178-7090		367	359	25	18	10	0.978202	0.0501393
	101539025	Diabetes Ther	1869-6961	1869-6953	239	232	28	18	7	0.970711	0.0775862
	101754913	HRB Open Res	2515-4826		86	80	31	18	6	0.930233	0.225
	101643766	Prev Med Rep	2211-3355		243	239	22	18	7	0.983539	0.0753138
	101231644	Nutr Metab (Lond)	1743-7075		106	105	27	18	20	0.990566	0.171429
	101155137	Cancer Res Treat	2005-9256	1598-2998	153	153	26	18	18	1	0.117647
	101683899	Pain Rep	2471-2531		67	65	24	18	7	0.970149	0.276923
	101208407	Iran J Pharm Res	1726-6890	1735-0328	168	166	23	18	10	0.988095	0.108434
	101233170	Cell Metab	1932-7420	1550-4131	223	31	26	18	18	0.139013	0.580645
	101666944	NPJ Biofilms Microbiomes	2055-5008		62	62	30	18	16	1	0.290323
	101637426	Biotechnol Rep (Amst)	2215-017X		162	157	21	18	9	0.969136	0.11465
	2984726R	Biochem J	1470-8728	0264-6021	294	74	26	18	17	0.251701	0.243243
	101660017	Cold Spring Harb Mol Case Stud	2373-2873		65	64	28	18	16	0.984615	0.28125
	101769553	NAR Cancer	2632-8674		38	38	27	18	15	1	0.473684
	9114774	Eur Radiol	1432-1084	0938-7994	959	296	18	17	7	0.308655	0.0574324
	50222	J Cell Physiol	1097-4652	0021-9541	772	43	29	17	17	0.0556995	0.395349
	100897395	Obes Rev	1467-789X	1467-7881	172	47	27	17	5	0.273256	0.361702
	101152152	Ann Clin Microbiol Antimicrob	1476-0711		61	60	22	17	8	0.983607	0.283333
	101265113	J Cardiothorac Surg	1749-8090		336	335	23	17	7	0.997024	0.0507463
	101152213	Nutr J	1475-2891		139	138	26	17	7	0.992806	0.123188
	101690685	ESMO Open	2059-7029		246	246	23	17	12	1	0.0691057
	101636388	Neurol Neuroimmunol Neuroinflamm	2332-7812		206	198	18	17	7	0.961165	0.0858586
	7705876	J Med Virol	1096-9071	0146-6615	1054	684	21	17	7	0.648956	0.0248538
	101516376	Int J Endocrinol	1687-8345	1687-8337	194	191	28	17	18	0.984536	0.0890052
	101578780	J Glob Health	2047-2986	2047-2978	371	371	22	17	7	1	0.0458221
	101588850	Cancer Biol Med	2095-3941	2095-3941	80	80	23	17	14	1	0.2125
	101765256	Arthrosc Sports Med Rehabil	2666-061X		129	129	25	17	5	1	0.131783
	101540533	Aging Dis	2152-5250		127	127	22	17	14	1	0.133858
	101665030	Future Sci OA	2056-5623		128	128	20	17	8	1	0.132812
	101478893	Therap Adv Gastroenterol	1756-2848	1756-283X	131	129	24	17	5	0.984733	0.131783
	8809320	Neuron	1097-4199	0896-6273	427	42	21	17	14	0.0983607	0.404762
	101130617	Cancer Cell	1878-3686	1535-6108	214	33	38	17	24	0.154206	0.515152
	101236354	Part Fibre Toxicol	1743-8977		61	59	23	17	11	0.967213	0.288136
	101759457	Anim Microbiome	2524-4671		42	42	22	17	8	1	0.404762
	101256108	Int J Obes (Lond)	1476-5497	0307-0565	217	80	20	17	9	0.368664	0.2125
	372763	Diabetes	1939-327X	0012-1797	295	94	20	16	18	0.318644	0.170213
	100964185	J Vet Sci	1976-555X	1229-845X	90	90	20	16	10	1	0.177778
	9203213	Clin Infect Dis	1537-6591	1058-4838	1312	406	20	16	10	0.309451	0.0394089
	101510759	Ital J Pediatr	1824-7288		184	183	27	16	10	0.994565	0.0874317
	101316317	Ther Adv Respir Dis	1753-4666	1753-4658	91	91	23	16	5	1	0.175824
	101618806	World J Clin Cases	2307-8960		750	578	20	16	7	0.770667	0.0276817
	101697997	J Endocr Soc	2472-1972		2548	2534	20	16	12	0.994505	0.00631413
	101532470	World J Gastrointest Oncol	1948-5204		116	116	23	16	12	1	0.137931
	100883417	Neural Plast	1687-5443	2090-5904	194	190	26	16	20	0.979381	0.0842105
	374654	Hereditas	1601-5223	0018-0661	49	48	28	16	15	0.979592	0.333333
	101559025	Eur J Psychotraumatol	2000-8066		150	150	23	16	5	1	0.106667
	101645127	Front Surg	2296-875X		185	185	20	16	6	1	0.0864865
	101695860	Hepatol Commun	2471-254X		186	182	20	16	15	0.978495	0.0879121
	101768035	Res Sq			NA	NA	23	16	12	#VALUE!	#VALUE!
	9607427	Cell Mol Biol Lett	1689-1392	1425-8153	45	45	17	16	5	1	0.355556
	101607582	Cancer Metab	2049-3002		29	29	26	16	13	1	0.551724
	9605351	Mol Vis	1090-0535		71	71	32	16	16	1	0.225352
	101311472	Cell Stem Cell	1875-9777	1934-5909	223	42	28	16	16	0.188341	0.380952
	101746927	Access Microbiol	2516-8290		98	98	23	16	14	1	0.163265
	8711660	Genes Dev	1549-5477	0890-9369	134	2	26	16	18	0.0149254	8
	9502015	Nat Med	1546-170X	1078-8956	501	72	20	16	16	0.143713	0.222222
	372741	Clin Pharmacol Ther	1532-6535	0009-9236	358	126	21	16	10	0.351955	0.126984
	101548554	PhytoKeys	1314-2003	1314-2011	215	214	20	16	4	0.995349	0.0747664
	7704851	Intensive Care Med	1432-1238	0342-4642	425	266	19	15	4	0.625882	0.056391
	7513617	J Antimicrob Chemother	1460-2091	0305-7453	552	110	19	15	12	0.199275	0.136364
	8703518	J Korean Med Sci	1598-6357	1011-8934	432	421	23	15	12	0.974537	0.0356295
	100966980	BMC Immunol	1471-2172		61	61	23	15	11	1	0.245902
	101645149	Intensive Care Med Exp	2197-425X		76	76	16	15	5	1	0.197368
	101740147	Arch Acad Emerg Med	2645-4904		93	93	18	15	3	1	0.16129
	101299402	EXCLI J	1611-2156		149	149	18	15	10	1	0.100671
	101473265	CNS Neurosci Ther	1755-5949	1755-5930	117	112	25	15	18	0.957265	0.133929
	9111820	Eur Psychiatry	1778-3585	0924-9338	125	125	19	15	7	1	0.12
	101709042	Trop Med Infect Dis	2414-6366		191	191	15	15	10	1	0.078534
	101568469	Blood Cancer J	2044-5385		125	125	22	15	13	1	0.12
	101517322	Ther Adv Musculoskelet Dis	1759-7218	1759-720X	85	84	21	15	10	0.988235	0.178571
	101319630	Cardiovasc Ther	1755-5922	1755-5914	61	61	29	15	10	1	0.245902
	101631219	Open Heart	2053-3624		190	189	17	15	6	0.994737	0.0793651
	101715309	BMJ Paediatr Open	2399-9772		135	133	24	15	5	0.985185	0.112782
	101532140	Ther Adv Chronic Dis	2040-6231	2040-6223	92	87	23	15	10	0.945652	0.172414
	101675151	Obes Sci Pract	2055-2238		80	79	18	15	6	0.9875	0.189873
	101477952	Front Behav Neurosci	1662-5153		292	284	17	15	14	0.972603	0.0528169
	101525875	Gastroenterol Hepatol Bed Bench	2008-4234	2008-2258	90	90	31	15	9	1	0.166667
	8102140	J Neurosci	1529-2401	0270-6474	851	91	21	15	13	0.106933	0.164835
	101630272	Toxicol Rep	2214-7500		206	206	16	15	3	1	0.0728155
	101733210	FASEB Bioadv	2573-9832		73	70	19	15	8	0.958904	0.214286
	101643409	Neurobiol Stress	2352-2895		75	75	16	15	8	1	0.2
	101642117	Metab Eng Commun	2214-0301		38	38	18	15	10	1	0.394737
	101624422	Mol Genet Metab Rep	2214-4269		146	146	21	15	11	1	0.10274
	370536	Anal Chem	1520-6882	0003-2700	2049	142	18	15	11	0.0693021	0.105634
	101621966	Proteomes	2227-7382		37	37	27	15	19	1	0.405405
	9882884	New Phytol	1469-8137	0028-646X	747	121	22	15	15	0.161981	0.123967
	101235328	RNA Biol	1555-8584	1547-6286	219	60	26	15	19	0.273973	0.25
	9705402	Cell Mol Life Sci	1420-9071	1420-682X	304	121	22	15	18	0.398026	0.123967
	101648302	Cell Mol Gastroenterol Hepatol	2352-345X		167	167	15	15	11	1	0.0898204
	100941354	Nat Immunol	1529-2916	1529-2908	266	61	17	15	12	0.229323	0.245902
	101472371	Biomol NMR Assign	1874-270X	1874-2718	65	30	16	15	2	0.461538	0.5
	101288795	Soc Cogn Affect Neurosci	1749-5024	1749-5016	114	103	17	15	7	0.903509	0.145631
	8904907	Neuropsychopharmacology	1740-634X	0893-133X	324	99	17	14	12	0.305556	0.141414
	8211469	Clin Rheumatol	1434-9949	0770-3198	642	109	17	14	4	0.169782	0.12844
	101478566	J Int AIDS Soc	1758-2652		213	211	18	14	7	0.99061	0.0663507
	101147637	Cardiovasc Diabetol	1475-2840		213	212	16	14	4	0.995305	0.0660377
	101662568	Sports Med Open	2198-9761	2199-1170	60	60	17	14	5	1	0.233333
	101684963	Laryngoscope Investig Otolaryngol	2378-8038		170	169	17	14	6	0.994118	0.0828402
	9610933	Int J Infect Dis	1878-3511	1201-9712	1077	568	17	14	8	0.527391	0.0246479
	101287723	Am J Mens Health	1557-9891	1557-9883	130	130	18	14	7	1	0.107692
	101598413	Endocr Connect	2049-3614		148	148	18	14	11	1	0.0945946
	101244734	Clinics (Sao Paulo)	1980-5322	1807-5932	228	224	21	14	12	0.982456	0.0625
	101624744	SAGE Open Med	2050-3121		200	200	14	14	8	1	0.07
	101554139	Endocrinol Metab (Seoul)	2093-5978	2093-596X	107	107	16	14	9	1	0.130841
	101650118	Alzheimers Dement (N Y)	2352-8737		117	109	17	14	9	0.931624	0.12844
	101524779	Orthop Rev (Pavia)	2035-8164	2035-8237	69	69	15	14	3	1	0.202899
	101514107	Pharmgenomics Pers Med	1178-7066		72	72	30	14	19	1	0.194444
	101759062	Brain Behav Immun Health	2666-3546		143	141	15	14	6	0.986014	0.0992908
	7502619	Mem Inst Oswaldo Cruz	1678-8060	0074-0276	94	94	18	14	10	1	0.148936
	8109699	Antiviral Res	1872-9096	0166-3542	200	49	14	14	5	0.245	0.285714
	100956087	Acta Pharmacol Sin	1745-7254	1671-4083	246	93	16	14	13	0.378049	0.150538
	101245798	Plant Methods	1746-4811		152	152	21	14	13	1	0.0921053
	101202210	Hum Genomics	1479-7364	1473-9542	45	45	25	14	18	1	0.311111
	8309330	Invest New Drugs	1573-0646	0167-6997	141	35	15	14	3	0.248227	0.4
	101764360	Implement Sci Commun	2662-2211		95	95	17	14	3	1	0.147368
	9888571	Breed Sci	1347-3735	1344-7610	72	72	14	14	7	1	0.194444
	101462768	BMC Res Notes	1756-0500		546	546	16	13	11	1	0.0238095
	9430800	J Am Med Inform Assoc	1527-974X	1067-5027	271	117	17	13	9	0.431734	0.111111
	372553	Br J Surg	1365-2168	0007-1323	636	260	17	13	3	0.408805	0.05
	101477511	Scand J Trauma Resusc Emerg Med	1757-7241		120	119	17	13	5	0.991667	0.109244
	101474263	Gut Pathog	1757-4749		54	54	14	13	5	1	0.240741
	101147692	Int J Equity Health	1475-9276		221	219	18	13	5	0.99095	0.0593607
	101722688	J Patient Rep Outcomes	2509-8020		105	104	19	13	5	0.990476	0.125
	8111104	Breast Cancer Res Treat	1573-7217	0167-6806	505	124	17	13	11	0.245545	0.104839
	101475748	Patient Prefer Adherence	1177-889X		240	234	19	13	6	0.975	0.0555556
	7707449	Ann Neurol	1531-8249	0364-5134	302	64	17	13	9	0.211921	0.203125
	101462250	Diabetes Metab Syndr	1878-0334	1871-4021	442	226	14	13	5	0.511312	0.0575221
	101746347	Crit Care Explor	2639-8028		236	229	15	13	6	0.970339	0.0567686
	101586057	Bone Joint Res	2046-3758		102	102	19	13	9	1	0.127451
	101627304	J Intensive Care	2052-0492		95	95	17	13	4	1	0.136842
	101230758	Travel Med Infect Dis	1873-0442	1477-8939	316	202	17	13	10	0.639241	0.0643564
	8704895	Leukemia	1476-5551	0887-6924	416	194	14	13	9	0.466346	0.0670103
	375521	Life Sci	1879-0631	0024-3205	1456	89	18	13	9	0.0611264	0.146067
	101321512	Clin Ophthalmol	1177-5483	1177-5467	529	503	13	13	8	0.950851	0.0258449
	101149451	Afr Health Sci	1729-0503	1680-6905	236	236	15	13	4	1	0.0550847
	101688338	J Patient Exp	2374-3743	2374-3735	171	169	14	13	4	0.988304	0.0769231
	101647935	Curr Med Mycol	2423-3420	2423-3439	48	48	14	13	4	1	0.270833
	7802877	J Clin Invest	1558-8238	0021-9738	609	40	20	13	12	0.0656814	0.325
	9504370	J Mol Med (Berl)	1432-1440	0946-2716	143	66	18	13	14	0.461538	0.19697
	101567863	Adipocyte	2162-397X	2162-3945	61	61	21	13	11	1	0.213115
	101656080	Cell Syst	2405-4720	2405-4712	121	34	26	13	19	0.280992	0.382353
	101723675	Cancer Commun (Lond)	2523-3548		85	80	19	13	15	0.941176	0.1625
	101639829	MethodsX	2215-0161		421	419	21	13	16	0.995249	0.0310263
	101259104	Turk J Chem	1303-6130	1300-0527	131	130	13	13	2	0.992366	0.1
	9884245	Asian-Australas J Anim Sci	1976-5517	1011-2367	52	42	15	13	10	0.807692	0.309524
	101581063	Bioengineered	2165-5987	2165-5979	119	119	20	13	16	1	0.109244
	9215429	Hum Mutat	1098-1004	1059-7794	166	24	25	13	11	0.144578	0.541667
	8704926	Palliat Med	1477-030X	0269-2163	146	57	22	12	5	0.390411	0.210526
	8406899	Vaccine	1873-2518	0264-410X	994	181	13	12	8	0.182093	0.0662983
	9505803	Arterioscler Thromb Vasc Biol	1524-4636	1079-5642	378	58	13	12	5	0.153439	0.206897
	101170535	Hum Resour Health	1478-4491		100	100	17	12	5	1	0.12
	432520	Br J Sports Med	1473-0480	0306-3674	308	72	13	12	5	0.233766	0.166667
	101606645	Infect Dis Poverty	2049-9957	2095-5162	168	167	15	12	9	0.994048	0.0718563
	101625127	J Orthop Translat	2214-0328	2214-031X	85	85	16	12	7	1	0.141176
	101676056	Bioengineering (Basel)	2306-5354		163	163	15	12	8	1	0.0736196
	101660690	BMJ Open Gastroenterol	2054-4774		83	81	17	12	8	0.975904	0.148148
	101610292	J Bone Oncol	2212-1374	2212-1366	66	64	17	12	9	0.969697	0.1875
	101590676	Exp Hematol Oncol	2162-3619		36	36	14	12	8	1	0.333333
	101731738	NPJ Digit Med	2398-6352		161	161	15	12	10	1	0.0745342
	101531700	Clin Epidemiol	1179-1349		141	140	12	12	3	0.992908	0.0857143
	101273480	Clin Interv Aging	1178-1998	1176-9092	244	237	15	12	11	0.971311	0.0506329
	9612504	Pain Res Manag	1918-1523	1203-6765	141	139	18	12	9	0.985816	0.0863309
	101721827	JNCI Cancer Spectr	2515-5091		115	102	13	12	5	0.886957	0.117647
	8806605	Mod Pathol	1530-0285	0893-3952	286	71	17	12	12	0.248252	0.169014
	1254354	Eur J Pharmacol	1879-0712	0014-2999	746	72	15	12	9	0.0965147	0.166667
	8907826	J Interv Cardiol	1540-8183	0896-4327	94	94	17	12	5	1	0.12766
	9517857	Eur J Med Res	2047-783X	0949-2321	70	69	18	12	7	0.985714	0.173913
	101600811	Ann Am Thorac Soc	2325-6621	2329-6933	297	104	12	12	4	0.350168	0.115385
	101607860	Biomark Res	2050-7771		73	73	13	12	10	1	0.164384
	9105360	J Vet Med Sci	1347-7439	0916-7250	308	307	15	12	10	0.996753	0.0390879
	101577807	Membranes (Basel)	2077-0375		464	464	13	12	6	1	0.0258621
	101274889	Metabolomics	1573-3890	1573-3882	119	36	17	12	9	0.302521	0.333333
	101726398	APL Bioeng	2473-2877		61	55	12	12	3	0.901639	0.218182
	8901229	FEMS Microbiol Ecol	1574-6941	0168-6496	267	35	21	12	13	0.131086	0.342857
	101576715	Int J Parasitol Drugs Drug Resist	2211-3207		52	52	17	12	10	1	0.230769
	101317150	J Genet Eng Biotechnol	2090-5920	1687-157X	83	83	17	12	15	1	0.144578
	100883692	Environ Microbiol	1462-2920	1462-2912	442	64	18	12	14	0.144796	0.1875
	100960527	Curr Genomics	1875-5488	1389-2029	71	66	24	12	22	0.929577	0.181818
	9114088	Genet Sel Evol	1297-9686	0999-193X	71	71	15	12	6	1	0.169014
	9110718	Cereb Cortex	1460-2199	1047-3211	472	107	12	12	9	0.226695	0.11215
	145600	Theor Appl Genet	1432-2242	0040-5752	220	61	13	12	9	0.277273	0.196721
	413675	J Infect Dis	1537-6613	0022-1899	781	203	12	11	7	0.259923	0.0541872
	7910918	J Inherit Metab Dis	1573-2665	0141-8955	136	50	13	11	7	0.367647	0.22
	8804070	Eur J Clin Nutr	1476-5640	0954-3007	279	56	14	11	6	0.200717	0.196429
	101520702	J Diabetes Investig	2040-1124	2040-1116	277	275	12	11	8	0.99278	0.04
	100942132	Asian J Androl	1745-7262	1008-682X	114	114	15	11	11	1	0.0964912
	101231694	Med Oral Patol Oral Cir Bucal	1698-6946	1698-4447	109	109	15	11	4	1	0.100917
	8701128	Ren Fail	1525-6049	0886-022X	155	153	13	11	5	0.987097	0.0718954
	101483150	J Gynecol Oncol	2005-0399	2005-0380	80	80	14	11	10	1	0.1375
	100956096	Korean J Radiol	2005-8330	1229-6929	222	222	14	11	4	1	0.0495495
	101266603	World J Emerg Surg	1749-7922		61	61	15	11	5	1	0.180328
	100887452	Euro Surveill	1560-7917	1025-496X	296	280	12	11	7	0.945946	0.0392857
	101758186	Int J Surg Protoc	2468-3574		30	30	18	11	7	1	0.366667
	101551481	Chiropr Man Therap	2045-709X		69	69	12	11	5	1	0.15942
	101695674	EFORT Open Rev	2058-5241		99	99	16	11	4	1	0.111111
	100971636	J Renin Angiotensin Aldosterone Syst	1752-8976	1470-3203	44	44	16	11	8	1	0.25
	101121847	Ann Gastroenterol	1792-7463	1108-7471	122	122	12	11	4	1	0.0901639
	101649525	Int J Cardiol Heart Vasc	2352-9067		240	236	11	11	3	0.983333	0.0466102
	100714	Pediatr Res	1530-0447	0031-3998	546	165	13	11	6	0.302198	0.0666667
	101658926	JMIR Ment Health	2368-7959		149	148	19	11	4	0.993289	0.0743243
	101638061	BMJ Open Respir Res	2052-4439		126	125	12	11	4	0.992063	0.088
	100883501	Rheumatology (Oxford)	1462-0332	1462-0324	762	158	12	11	6	0.207349	0.0696203
	8803460	Eur Respir J	1399-3003	0903-1936	691	223	13	11	5	0.322721	0.0493274
	101591861	Transl Neurodegener	2047-9158		45	44	14	11	9	0.977778	0.25
	101763635	CJC Open	2589-790X		199	199	14	11	4	1	0.0552764
	101543449	Clin Cosmet Investig Dermatol	1178-7015		120	114	11	11	7	0.95	0.0964912
	101226876	Can J Infect Dis Med Microbiol	1918-1493	1712-9532	75	74	14	11	7	0.986667	0.148649
	101517926	Pan Afr Med J	1937-8688		1141	1123	12	11	6	0.984224	0.00979519
	2985108R	Gut	1468-3288	0017-5749	426	163	12	11	9	0.382629	0.0674847
	101685294	Bioact Mater	2452-199X		263	260	11	11	2	0.988593	0.0423077
	101707013	JBMR Plus	2473-4039		101	95	12	11	10	0.940594	0.115789
	101652150	Regen Biomater	2056-3426	2056-3418	60	60	11	11	3	1	0.183333
	101642076	EFSA J	1831-4732		354	352	12	11	7	0.99435	0.03125
	101728794	Microbiol Resour Announc	2576-098X		1009	1009	13	11	11	1	0.0109019
	100960027	Mycobiology	2092-9323	1229-8093	54	54	12	11	8	1	0.203704
	101669614	Open Life Sci	2391-5412		99	99	13	11	5	1	0.111111
	100912837	Brief Bioinform	1477-4054	1467-5463	145	28	36	11	31	0.193103	0.392857
	101265293	Epigenetics	1559-2308	1559-2294	149	44	17	11	14	0.295302	0.25
	204634	J Pathol	1096-9896	0022-3417	145	38	13	11	9	0.262069	0.289474
	401101	Obstet Gynecol	1873-233X	0029-7844	590	43	11	11	2	0.0728814	0.255814
	101627676	BMC Psychol	2050-7283		135	135	12	11	4	1	0.0814815
	101767765	Patterns (N Y)	2666-3899		133	133	15	11	14	1	0.0827068
	101714390	MedEdPORTAL	2374-8265		193	193	11	11	2	1	0.0569948
	8412297	Sports Med	1179-2035	0112-1642	173	48	12	10	6	0.277457	0.208333
	8605834	J Gen Intern Med	1525-1497	0884-8734	818	185	16	10	6	0.226161	0.0540541
	7603873	Eur J Pediatr	1432-1076	0340-6199	335	118	10	10	4	0.352239	0.0847458
	101613422	Mol Clin Oncol	2049-9469	2049-9450	237	128	15	10	12	0.540084	0.078125
	101638123	Lancet Psychiatry	2215-0374	2215-0366	348	132	17	10	7	0.37931	0.0757576
	101088680	BMC Med Ethics	1472-6939		127	126	15	10	6	0.992126	0.0793651
	101245734	Global Health	1744-8603		118	117	12	10	6	0.991525	0.0854701
	101205018	Prev Chronic Dis	1545-1151		169	169	10	10	4	1	0.0591716
	101728275	Mayo Clin Proc Innov Qual Outcomes	2542-4548		117	117	13	10	5	1	0.0854701
	7507484	Rev Inst Med Trop Sao Paulo	1678-9946	0036-4665	104	104	11	10	5	1	0.0961538
	101662038	RMD Open	2056-5933		141	141	13	10	4	1	0.070922
	101535380	Int J Prev Med	2008-8213	2008-7802	203	203	12	10	6	1	0.0492611
	101763461	JSES Int	2666-6383		203	203	11	10	4	1	0.0492611
	101538301	J Clin Med Res	1918-3011	1918-3003	111	111	13	10	4	1	0.0900901
	101392236	Ecancermedicalscience	1754-6605		186	179	14	10	6	0.962366	0.0558659
	101130150	Lancet Infect Dis	1474-4457	1473-3099	655	361	12	10	3	0.551145	0.0277008
	101631053	Sex Med	2050-1161		92	92	11	10	5	1	0.108696
	101590449	BMC Pharmacol Toxicol	2050-6511		88	87	12	10	6	0.988636	0.114943
	372351	Ann Intern Med	1539-3704	0003-4819	1006	193	11	10	4	0.191849	0.0518135
	7507456	Rev Soc Bras Med Trop	1678-9849	0037-8682	282	282	11	10	6	1	0.035461
	101516542	Cardiol Res Pract	2090-0597	2090-8016	119	116	16	10	10	0.97479	0.0862069
	101512691	J Multidiscip Healthc	1178-2390		211	205	12	10	5	0.971564	0.0487805
	8007166	J Hosp Infect	1532-2939	0195-6701	384	194	16	10	6	0.505208	0.0515464
	1256165	Eur J Clin Pharmacol	1432-1041	0031-6970	245	81	14	10	6	0.330612	0.123457
	101703775	Res Pract Thromb Haemost	2475-0379		168	165	12	10	8	0.982143	0.0606061
	101480242	Ther Adv Neurol Disord	1756-2864	1756-2856	72	72	11	10	4	1	0.138889
	101262187	Drugs Context	1740-4398	1745-1981	71	71	12	10	4	1	0.140845
	101720906	ChemRxiv	2573-2293		420	420	16	10	11	1	0.0238095
	101539877	Parkinsons Dis	2042-0080	2090-8083	76	75	13	10	6	0.986842	0.133333
	101535826	World J Stem Cells	1948-0210		111	71	12	10	7	0.63964	0.140845
	101764779	J Am Coll Emerg Physicians Open	2688-1152		324	324	13	10	5	1	0.0308642
	9609642	Environ Health Prev Med	1347-4715	1342-078X	83	82	11	10	7	0.987952	0.121951
	101280108	Genes Nutr	1865-3499	1555-8932	21	20	13	10	10	0.952381	0.5
	101676030	Cell Chem Biol	2451-9448	2451-9456	164	14	15	10	8	0.0853659	0.714286
	101709085	Regen Ther	2352-3204		95	94	10	10	4	0.989474	0.106383
	9716531	J Med Chem	1520-4804	0022-2623	873	93	17	10	11	0.106529	0.107527
	101609191	Biosensors (Basel)	2079-6374		224	224	11	10	6	1	0.0446429
	101523848	Mycology	2150-1211	2150-1203	28	27	13	10	9	0.964286	0.37037
	101553157	Fluids Barriers CNS	2045-8118		73	72	10	10	7	0.986301	0.138889
	100890690	J Ginseng Res	2093-4947	1226-8453	55	55	11	10	9	1	0.181818
	101757228	Mater Today Bio	2590-0064		42	42	14	10	9	1	0.238095
	101316957	Stem Cell Res	1876-7753	1873-5061	429	38	13	10	8	0.0885781	0.263158
	8800135	Genomics	1089-8646	0888-7543	446	26	19	10	14	0.058296	0.384615
	101775320	Matrix Biol Plus	2590-0285		30	30	12	10	5	1	0.333333
	101633095	Natl Sci Rev	2053-714X	2095-5138	319	311	15	10	13	0.974922	0.0321543
	101769925	MedComm (2020)	2688-2663		42	41	10	10	5	0.97619	0.243902
	101532368	Protein Cell	1674-8018	1674-800X	131	131	12	10	6	1	0.0763359
	376617	Lab Invest	1530-0307	0023-6837	144	48	11	10	10	0.333333	0.208333
	100887595	Eur J Heart Fail	1879-0844	1388-9842	354	73	11	10	5	0.206215	0.136986
	101477950	Front Integr Neurosci	1662-5145		65	63	11	10	10	0.969231	0.15873
	9710937	Microbes Environ	1347-4405	1342-6311	63	63	11	10	8	1	0.15873
	9106343	Plant Mol Biol	1573-5028	0167-4412	147	21	14	10	10	0.142857	0.47619
	101652445	Hum Genome Var	2054-345X		44	44	12	10	5	1	0.227273
	101742126	Food Sci Anim Resour	2636-0780	2636-0772	88	88	9	9	2	1	0.102273
	101646176	Bone Rep	2352-1872		92	88	13	9	9	0.956522	0.102273
	8500858	Diabet Med	1464-5491	0742-3071	267	54	14	9	5	0.202247	0.166667
	9210257	Qual Life Res	1573-2649	0962-9343	319	104	10	9	4	0.326019	0.0865385
	8508062	Eur J Epidemiol	1573-7284	0393-2990	108	74	11	9	4	0.685185	0.121622
	9212404	Pharmacoeconomics	1179-2027	1170-7690	140	49	10	9	2	0.35	0.183673
	101140988	Eur J Nucl Med Mol Imaging	1619-7089	1619-7070	459	211	11	9	6	0.459695	0.042654
	101613665	Lancet Glob Health	2214-109X		379	197	11	9	3	0.519789	0.0456853
	101631612	Internet Interv	2214-7829		58	58	15	9	7	1	0.155172
	101704019	Geriatrics (Basel)	2308-3417		107	107	12	9	5	1	0.0841121
	101252374	J Clin Neurol	2005-5013	1738-6586	122	122	9	9	6	1	0.0737705
	101674543	Rheumatol Ther	2198-6584	2198-6576	80	80	9	9	4	1	0.1125
	101667931	BJPsych Open	2056-4724		163	162	17	9	5	0.993865	0.0555556
	101692332	Clin Exp Dent Res	2057-4347		108	106	11	9	5	0.981481	0.0849057
	101540874	Adv Nutr	2156-5376	2161-8313	158	28	13	9	4	0.177215	0.321429
	101512684	J Inflamm Res	1178-7031		113	112	17	9	12	0.99115	0.0803571
	101557243	Pulm Circ	2045-8940	2045-8932	191	169	12	9	9	0.884817	0.0532544
	101208863	Indian J Crit Care Med	1998-359X	0972-5229	353	353	9	9	3	1	0.0254958
	101567362	J Parkinsons Dis	1877-718X	1877-7171	182	82	11	9	7	0.450549	0.109756
	101534513	Int Neurourol J	2093-6931	2093-4777	71	71	14	9	9	1	0.126761
	7908424	J Infect	1532-2742	0163-4453	567	426	11	9	4	0.751323	0.0211268
	101258060	Subst Abuse Treat Prev Policy	1747-597X		89	88	12	9	4	0.988764	0.102273
	101612707	Integr Med Res	2213-4239	2213-4220	135	134	14	9	7	0.992593	0.0671642
	100968543	BMC Emerg Med	1471-227X		96	94	12	9	7	0.979167	0.0957447
	101147645	Environ Health	1476-069X		127	125	12	9	9	0.984252	0.072
	8907422	Pharmacol Res	1096-1186	1043-6618	636	96	17	9	12	0.150943	0.09375
	101677247	Adv Radiat Oncol	2452-1094		240	238	11	9	4	0.991667	0.0378151
	101702480	Pediatr Qual Saf	2472-0054		137	137	9	9	3	1	0.0656934
	101515487	Int J Gen Med	1178-7074		207	199	10	9	5	0.961353	0.0452261
	7505564	J Clin Microbiol	1098-660X	0095-1137	471	161	9	9	7	0.341826	0.0559006
	101632223	Schizophr Res Cogn	2215-0013		20	20	11	9	5	1	0.45
	101722764	Hum Reprod Open	2399-3529		77	77	12	9	6	1	0.116883
	101258149	Cancer Inform	1176-9351		18	18	18	9	15	1	0.5
	8701199	Hum Reprod	1460-2350	0268-1161	333	60	12	9	7	0.18018	0.15
	2985120R	J Bacteriol	1098-5530	0021-9193	321	31	13	9	11	0.0965732	0.290323
	9417471	Drug Deliv	1521-0464	1071-7544	154	151	9	9	2	0.980519	0.0596026
	7909578	Int J Biol Macromol	1879-0003	0141-8130	3290	36	11	9	10	0.0109422	0.25
	8911335	Int J Immunopathol Pharmacol	2058-7384	0394-6320	70	70	15	9	8	1	0.128571
	101660035	ACS Cent Sci	2374-7951	2374-7943	291	290	9	9	4	0.996564	0.0310345
	101661034	Cell Discov	2056-5968		98	97	12	9	10	0.989796	0.0927835
	101478641	Anim Cells Syst (Seoul)	2151-2485	1976-8354	40	40	12	9	6	1	0.225
	101087697	Structure	1878-4186	0969-2126	159	22	10	9	7	0.138365	0.409091
	101541993	Anal Cell Pathol (Amst)	2210-7185	2210-7177	44	44	16	9	8	1	0.204545
	417615	Arch Toxicol	1432-0738	0340-5761	305	118	17	9	12	0.386885	0.0762712
	101654580	ACS Infect Dis	2373-8227		314	54	12	9	6	0.171975	0.166667
	101276796	Iran J Biotechnol	2322-2921	1728-3043	49	49	13	9	10	1	0.183673
	101697192	Zool Res		2095-8137	NA	NA	16	9	16	#VALUE!	#VALUE!
	101565857	3 Biotech	2190-5738	2190-572X	531	40	21	9	19	0.0753296	0.225
	101677786	NPJ Syst Biol Appl	2056-7189		40	40	12	9	11	1	0.225
	101651677	Nat Plants	2055-0278		245	16	27	9	19	0.0653061	0.5625
	101084138	Infect Genet Evol	1567-7257	1567-1348	435	86	11	9	9	0.197701	0.104651
	101688191	Noncoding RNA Res	2468-0540		31	29	21	9	14	0.935484	0.310345
	7503623	Philos Trans R Soc Lond B Biol Sci	1471-2970	0962-8436	440	116	10	9	9	0.263636	0.0775862
	101698577	Nat Ecol Evol	2397-334X		284	34	21	9	19	0.119718	0.264706
	101652294	Noncoding RNA	2311-553X		50	49	14	9	13	0.98	0.183673
	100892005	J Acquir Immune Defic Syndr	1944-7884	1525-4135	297	48	9	9	3	0.161616	0.1875
	101242342	Contemp Clin Trials	1559-2030	1551-7144	214	34	9	9	2	0.158879	0.264706
	9204241	Intern Med	1349-7235	0918-2918	750	749	11	9	6	0.998667	0.012016
	101726394	JMIR Form Res	2561-326X		178	177	9	9	1	0.994382	0.0508475
	236760	Schizophr Bull	1745-1701	0586-7614	997	853	11	8	4	0.855567	0.00937866
	9314730	Knee Surg Sports Traumatol Arthrosc	1433-7347	0942-2056	540	111	10	8	4	0.205556	0.0720721
	101572652	Hum Vaccin Immunother	2164-554X	2164-5515	494	214	9	8	4	0.433198	0.0373832
	9214524	Psychooncology	1099-1611	1057-9249	279	47	11	8	4	0.168459	0.170213
	101567041	Int Urogynecol J	1433-3023	0937-3462	412	64	11	8	4	0.15534	0.125
	101170508	J Thromb Haemost	1538-7836	1538-7933	441	131	11	8	6	0.297052	0.0610687
	9304118	Addiction	1360-0443	0965-2140	408	53	8	8	4	0.129902	0.150943
	9100105	Osteoporos Int	1433-2965	0937-941X	308	65	13	8	4	0.211039	0.123077
	101747743	World Neurosurg X	2590-1397		12	12	13	8	5	1	0.666667
	100959175	Neurol Sci	1590-3478	1590-1874	732	179	14	8	9	0.244536	0.0446927
	101170476	Cost Eff Resour Alloc	1478-7547		56	55	11	8	6	0.982143	0.145455
	101605555	Lancet Respir Med	2213-2619	2213-2600	353	192	9	8	2	0.543909	0.0416667
	101603132	J Clin Exp Dent	1989-5488		178	178	8	8	4	1	0.0449438
	101242994	Psychiatry Investig	1976-3026	1738-3684	157	157	9	8	5	1	0.0509554
	101488958	Diabetol Metab Syndr	1758-5996		108	107	8	8	4	0.990741	0.0747664
	372355	Ann Rheum Dis	1468-2060	0003-4967	727	125	9	8	7	0.171939	0.064
	7802914	Neurosurgery	1524-4040	0148-396X	739	119	8	8	5	0.161028	0.0672269
	101568557	JIMD Rep	2192-8312	2192-8304	96	94	9	8	6	0.979167	0.0851064
	101660887	Int J Nurs Sci	2352-0132	2096-6296	90	90	13	8	4	1	0.0888889
	101610082	J Family Med Prim Care	2278-7135	2249-4863	1202	1202	8	8	4	1	0.00665557
	101674989	Investig Clin Urol	2466-054X	2466-0493	81	81	11	8	8	1	0.0987654
	101560935	Can Med Educ J	1923-1202		128	128	14	8	4	1	0.0625
	7802429	MMWR Morb Mortal Wkly Rep	1545-861X	0149-2195	443	424	8	8	5	0.957111	0.0188679
	101676532	Int J Implant Dent	2198-4034		83	82	9	8	4	0.987952	0.097561
	9516420	Clin Microbiol Infect	1469-0691	1198-743X	480	200	10	8	4	0.416667	0.04
	101561091	Epidemiol Psychiatr Sci	2045-7979	2045-7960	109	109	12	8	4	1	0.0733945
	8610688	Mov Disord	1531-8257	0885-3185	452	99	11	8	9	0.219027	0.0808081
	9815893	Int J Neuropsychopharmacol	1469-5111	1461-1457	82	78	11	8	10	0.95122	0.102564
	101131163	ScientificWorldJournal	1537-744X	2356-6140	167	164	8	8	3	0.982036	0.0487805
	101605474	J Tradit Complement Med	2225-4110		45	45	9	8	6	1	0.177778
	101528166	J Healthc Eng	2040-2309	2040-2295	127	127	11	8	9	1	0.0629921
	101708166	NPJ Precis Oncol	2397-768X		33	33	11	8	8	1	0.242424
	101653750	J Exp Orthop	2197-1153		100	100	12	8	6	1	0.08
	8703571	Parasitol Res	1432-1955	0932-0113	414	60	10	8	7	0.144928	0.133333
	101593794	J Educ Health Promot	2319-6440	2277-9531	403	367	9	8	4	0.91067	0.0217984
	101153624	Harm Reduct J	1477-7517		98	97	9	8	4	0.989796	0.0824742
	101549589	Ther Adv Hematol	2040-6215	2040-6207	53	53	9	8	4	1	0.150943
	101763542	Arch Rehabil Res Clin Transl	2590-1095		59	57	11	8	5	0.966102	0.140351
	101765283	JAC Antimicrob Resist	2632-1823		118	112	9	8	5	0.949153	0.0714286
	9709505	Korean J Physiol Pharmacol	2093-3827	1226-4512	66	56	8	8	2	0.848485	0.142857
	101698994	Nanotheranostics	2206-7418		22	22	8	8	1	1	0.363636
	101469670	Innate Immun	1753-4267	1753-4259	61	60	13	8	10	0.983607	0.133333
	101741142	BMC Chem	2661-801X		71	71	8	8	3	1	0.112676
	101519891	Mob DNA	1759-8753		32	32	17	8	12	1	0.25
	100913117	Pak J Med Sci	1681-715X	1682-024X	388	388	8	8	4	1	0.0206186
	8411984	Stud Mycol	1872-9797	0166-0616	15	15	14	8	6	1	0.533333
	101608652	Bone Res	2095-6231	2095-4700	63	43	12	8	12	0.68254	0.186047
	101684120	Ital J Food Saf	2239-7132		42	42	8	8	3	1	0.190476
	101579451	J Pharm Anal	2214-0883	2095-1779	106	106	8	8	6	1	0.0754717
	101465334	BMB Rep	1976-670X	1976-6696	97	95	11	8	10	0.979381	0.0842105
	101550131	J Tissue Eng	2041-7314		47	47	10	8	8	1	0.170213
	101516546	Genes Cancer	1947-6027	1947-6019	11	11	9	8	6	1	0.727273
	403234	Mol Biol Rep	1573-4978	0301-4851	807	63	9	8	9	0.0780669	0.126984
	207224	Biol Reprod	1529-7268	0006-3363	244	54	11	8	6	0.221311	0.148148
	101258412	Biol Direct	1745-6150		29	29	12	8	9	1	0.275862
	9423827	DNA Res	1756-1663	1340-2838	26	26	12	8	11	1	0.307692
	101728857	Synth Biol (Oxf)	2397-7000		25	21	10	8	4	0.84	0.380952
	101137841	Cell Cycle	1551-4005	1538-4101	280	30	10	8	7	0.107143	0.266667
	101561193	Skelet Muscle	2044-5040		37	37	9	8	8	1	0.216216
	101525337	ACS Chem Neurosci	1948-7193		459	52	8	8	7	0.11329	0.153846
	101759238	MicroPubl Biol	2578-9430		123	123	12	8	10	1	0.0650407
	101635967	Genes Dis	2352-3042	2352-4820	139	138	14	8	11	0.992806	0.057971
	101242662	Mol Pain	1744-8069		82	81	14	8	8	0.987805	0.0987654
	101765780	Front Sports Act Living	2624-9367		226	226	8	8	4	1	0.0353982
	101503669	J Mol Cell Biol	1759-4685	1674-2788	95	94	9	8	9	0.989474	0.0851064
	246127	Infect Immun	1098-5522	0019-9567	292	35	9	8	9	0.119863	0.228571
	7613873	Hum Genet	1432-1203	0340-6717	137	37	14	8	9	0.270073	0.216216
	9216781	Brain Pathol	1750-3639	1015-6305	99	44	9	8	5	0.444444	0.181818
	101583566	Vavilovskii Zhurnal Genet Selektsii	2500-3259	2500-0462	106	106	10	8	9	1	0.0754717
	9208097	Oncol Res	1555-3906	0965-0407	40	39	9	8	7	0.975	0.205128
	9506298	J Atheroscler Thromb	1880-3873	1340-3478	164	163	9	8	9	0.993902	0.0490798
	101728855	Health Sci Rep	2398-8835		76	74	9	8	5	0.973684	0.108108
	101739159	J Psychiatr Brain Sci	2398-385X		22	22	8	8	3	1	0.363636
	101317942	Mol Cytogenet	1755-8166		50	50	16	8	9	1	0.16
	101769147	Plant Commun	2590-3462		64	64	10	8	9	1	0.125
	2985087R	J Med Genet	1468-6244	0022-2593	178	61	11	8	7	0.342697	0.131148
	101245157	Proc Biol Sci	1471-2954	0962-8452	628	165	10	8	7	0.262739	0.0484848
	101255941	J Indian Prosthodont Soc	1998-4057	0972-4052	164	164	8	8	2	1	0.0487805
	101231669	Front Zool	1742-9994		36	36	14	7	11	1	0.194444
	101318676	J Crohns Colitis	1876-4479	1873-9946	260	62	8	7	6	0.238462	0.112903
	370524	Anaesthesia	1365-2044	0003-2409	409	97	9	7	4	0.237164	0.0721649
	8704308	J Clin Pharm Ther	1365-2710	0269-4727	226	24	12	7	4	0.106195	0.291667
	8710213	Arch Gynecol Obstet	1432-0711	0932-0067	464	110	10	7	3	0.237069	0.0636364
	8004854	Am J Infect Control	1527-3296	0196-6553	367	164	8	7	4	0.446866	0.0426829
	9507614	Hum Reprod Update	1460-2369	1355-4786	52	11	7	7	2	0.211538	0.636364
	101518419	J Prim Care Community Health	2150-1327	2150-1319	215	215	7	7	4	1	0.0325581
	8806653	Surg Endosc	1432-2218	0930-2794	857	148	9	7	5	0.172695	0.0472973
	101158091	Int Braz J Urol	1677-6119	1677-5538	244	240	8	7	2	0.983607	0.0291667
	101620864	Ann Glob Health	2214-9996		153	153	8	7	4	1	0.0457516
	101549149	World J Clin Oncol	2218-4333		84	82	9	7	6	0.97619	0.0853659
	101251558	Diagn Pathol	1746-1596		143	143	8	7	5	1	0.048951
	101316917	Addict Sci Clin Pract	1940-0640	1940-0632	32	32	8	7	4	1	0.21875
	101566264	Risk Manag Healthc Policy	1179-1594		329	318	8	7	4	0.966565	0.0220126
	101576826	Behav Sci (Basel)	2076-328X		174	174	10	7	4	1	0.0402299
	101740025	ACR Open Rheumatol	2578-5745		97	93	8	7	6	0.958763	0.0752688
	101307557	J Cancer Surviv	1932-2267	1932-2259	126	39	8	7	6	0.309524	0.179487
	101543450	J Asthma Allergy	1178-6965		81	77	7	7	3	0.950617	0.0909091
	101623613	Can J Gastroenterol Hepatol	2291-2797	2291-2789	58	58	9	7	3	1	0.12069
	101532143	Ther Adv Endocrinol Metab	2042-0196	2042-0188	73	72	9	7	5	0.986301	0.0972222
	101471610	J Foot Ankle Res	1757-1146		70	70	7	7	4	1	0.1
	101640242	Can J Kidney Health Dis	2054-3581		107	107	8	7	4	1	0.0654206
	101562873	Ann Intensive Care	2110-5820		171	171	7	7	3	1	0.0409357
	423161	J Neurol	1432-1459	0340-5354	641	338	9	7	6	0.527301	0.0207101
	101532800	Clin Exp Gastroenterol	1178-7023		61	59	12	7	7	0.967213	0.118644
	101294224	Int J Ment Health Syst	1752-4458		90	89	11	7	4	0.988889	0.0786517
	101547524	World J Diabetes	1948-9358		58	56	14	7	12	0.965517	0.125
	101713531	BJGP Open	2398-3795		125	125	10	7	5	1	0.056
	101634499	Infect Dis Ther	2193-6382	2193-8229	101	97	8	7	5	0.960396	0.0721649
	101530189	J Neurogastroenterol Motil	2093-0887	2093-0879	71	71	9	7	5	1	0.0985915
	101724936	Neurospine	2586-6591	2586-6583	144	144	10	7	5	1	0.0486111
	9815671	J Clin Virol	1873-5967	1386-6532	303	188	9	7	7	0.620462	0.037234
	9815616	J Cardiovasc Magn Reson	1532-429X	1097-6647	90	90	8	7	3	1	0.0777778
	9315242	Chin J Cancer Res	1993-0631	1000-9604	73	73	12	7	10	1	0.0958904
	101248897	Pediatr Rheumatol Online J	1546-0096		93	93	8	7	5	1	0.0752688
	101717942	OTO Open	2473-974X		60	59	8	7	4	0.983333	0.118644
	8104374	Iran J Med Sci	1735-3688	0253-0716	75	66	8	7	5	0.88	0.106061
	101671069	Medicines (Basel)	2305-6320		73	73	8	7	4	1	0.0958904
	151000	Acta Neurochir (Wien)	0942-0940	0001-6268	465	140	7	7	4	0.301075	0.05
	100888704	Eur J Nutr	1436-6215	1436-6207	271	96	7	7	7	0.354244	0.0729167
	101276559	Infect Agent Cancer	1750-9378		70	70	7	7	3	1	0.1
	101303672	Eur J Dent	1305-7464	1305-7456	177	177	7	7	4	1	0.039548
	101137842	Cancer Biol Ther	1555-8576	1538-4047	118	25	9	7	6	0.211864	0.28
	101756300	Kidney Med	2590-0595		149	146	8	7	4	0.979866	0.0479452
	7906255	Hypertension	1524-4563	0194-911X	441	59	8	7	4	0.133787	0.118644
	101584391	Glob Heart	2211-8179	2211-8160	77	76	8	7	3	0.987013	0.0921053
	101293181	J Dent Sci	2213-8862	1991-7902	205	205	11	7	7	1	0.0341463
	101767748	Contracept X	2590-1516		32	32	9	7	3	1	0.21875
	101215093	Trop Med Health	1349-4147	1348-8945	101	100	9	7	6	0.990099	0.07
	9206495	J Assist Reprod Genet	1573-7330	1058-0468	348	58	16	7	13	0.166667	0.12069
	101578021	Adv Pharm Bull	2251-7308	2228-5881	160	158	7	7	3	0.9875	0.0443038
	101759413	J Transl Autoimmun	2589-9090		43	42	8	7	7	0.976744	0.166667
	101313582	J Child Orthop	1863-2548	1863-2521	86	86	8	7	3	1	0.0813953
	8404176	J Biomol Struct Dyn	1538-0254	0739-1102	959	219	9	7	7	0.228363	0.0319635
	101477946	Front Syst Neurosci	1662-5137		107	106	8	7	5	0.990654	0.0660377
	101730643	JAMIA Open	2574-2531		74	70	7	7	6	0.945946	0.1
	101774410	Resusc Plus	2666-5204		59	58	11	7	6	0.983051	0.12069
	9514582	J Appl Genet	2190-3883	1234-1983	61	26	9	7	7	0.42623	0.269231
	101134327	Anal Bioanal Chem	1618-2650	1618-2642	761	174	8	7	5	0.228647	0.0402299
	101504991	ACS Appl Mater Interfaces	1944-8252	1944-8244	5929	229	7	7	3	0.0386237	0.0305677
	101201501	J Venom Anim Toxins Incl Trop Dis	1678-9199		58	57	9	7	6	0.982759	0.122807
	101096396	J Insect Sci	1536-2442		145	130	12	7	9	0.896552	0.0538462
	101696424	Plant Divers	2468-2659	2096-2703	77	77	8	7	7	1	0.0909091
	9435800	Korean J Parasitol	1738-0006	0023-4001	89	89	10	7	9	1	0.0786517
	101551563	Beilstein J Nanotechnol	2190-4286		170	170	7	7	2	1	0.0411765
	2985117R	J Immunol	1550-6606	0022-1767	647	19	8	7	5	0.0293663	0.368421
	101696630	J Vet Res	2450-8608	2450-7393	83	83	7	7	1	1	0.0843373
	101738191	CRISPR J	2573-1602	2573-1599	82	14	8	7	5	0.170732	0.5
	101693064	Biol Methods Protoc	2396-8923		29	27	10	7	6	0.931034	0.259259
	101575075	ACS Synth Biol	2161-5063		339	31	9	7	5	0.0914454	0.225806
	101313589	ACS Nano	1936-086X	1936-0851	1630	182	9	7	6	0.111656	0.0384615
	101570734	J Funct Biomater	2079-4983		87	87	7	7	3	1	0.0804598
	100966986	BMC Neurosci	1471-2202		54	54	10	7	10	1	0.12963
	19540520R	Persoonia	1878-9080	0031-5850	16	16	10	7	5	1	0.4375
	101676043	Acta Crystallogr D Struct Biol	2059-7983		126	70	9	7	9	0.555556	0.1
	101223836	Genomics Inform	2234-0742	1598-866X	46	46	17	7	13	1	0.152174
	101708809	JCO Clin Cancer Inform	2473-4276		97	49	12	7	11	0.505155	0.142857
	101186374	Nat Struct Mol Biol	1545-9985	1545-9993	180	54	9	7	6	0.3	0.12963
	101319161	BioData Min	1756-0381		21	21	26	7	11	1	0.333333
	7508686	Pain	1872-6623	0304-3959	310	42	7	7	3	0.135484	0.166667
	9604830	Exp Anim	1881-7122	1341-1357	85	84	7	7	6	0.988235	0.0833333
	9211750	Protein Sci	1469-896X	0961-8368	200	51	8	7	7	0.255	0.137255
	9513551	Psychiatry Clin Neurosci	1440-1819	1323-1316	155	66	8	7	3	0.425806	0.106061
	101269101	PPAR Res	1687-4765	1687-4757	30	30	10	7	6	1	0.233333
	9711271	Pac Symp Biocomput	2335-6936	2335-6928	62	34	16	7	14	0.548387	0.205882
	9500169	Neurobiol Dis	1095-953X	0969-9961	300	53	10	7	8	0.176667	0.132075
	372544	Br J Haematol	1365-2141	0007-1048	866	172	16	7	10	0.198614	0.0406977
	7610369	Am J Hematol	1096-8652	0361-8609	351	62	7	7	2	0.176638	0.112903
	8701858	Pediatr Infect Dis J	1532-0987	0891-3668	379	40	7	7	2	0.105541	0.175
	355501	Crit Care Med	1530-0293	0090-3493	647	76	7	7	3	0.117465	0.0921053
	100957246	Lancet Oncol	1474-5488	1470-2045	502	77	7	7	2	0.153386	0.0909091
	101603896	J Int Assoc Provid AIDS Care	2325-9582	2325-9574	46	46	8	7	3	1	0.152174
	323470	Kidney Int	1523-1755	0085-2538	501	88	8	7	6	0.175649	0.0795455
	101483832	J Neurodev Disord	1866-1955	1866-1947	44	44	7	7	6	1	0.159091
	101499602	Circ Cardiovasc Interv	1941-7632	1941-7640	186	10	7	7	1	0.0537634	0.7
	9888746	Glob Chang Biol	1365-2486	1354-1013	502	75	11	7	8	0.149402	0.0933333
	101231978	Alzheimers Dement	1552-5279	1552-5260	244	85	8	7	5	0.348361	0.0823529
	101229646	FEBS J	1742-4658	1742-464X	443	80	8	7	6	0.180587	0.0875
	9304532	Stem Cells	1549-4918	1066-5099	128	33	10	6	9	0.257812	0.181818
	2985088R	J Mol Biol	1089-8638	0022-2836	381	38	9	6	7	0.0997375	0.157895
	101622292	Endosc Ultrasound	2226-7190	2303-9027	77	75	7	6	3	0.974026	0.08
	7606849	Clin Pharmacokinet	1179-1926	0312-5963	143	61	6	6	3	0.426573	0.0983607
	9434444	Endocrine	1559-0100	1355-008X	384	86	10	6	7	0.223958	0.0697674
	101134867	Eur J Health Econ	1618-7601	1618-7598	95	54	7	6	2	0.568421	0.111111
	210174	Int J Gynaecol Obstet	1879-3479	0020-7292	430	140	7	6	4	0.325581	0.0428571
	1254142	Psychol Med	1469-8978	0033-2917	471	127	8	6	3	0.269639	0.0472441
	101230907	Int Wound J	1742-481X	1742-4801	234	87	8	6	4	0.371795	0.0689655
	101200947	Bosn J Basic Med Sci	1840-4812	1512-8601	65	65	8	6	7	1	0.0923077
	9807947	Clin Child Fam Psychol Rev	1573-2827	1096-4037	34	10	9	6	2	0.294118	0.6
	9516979	Saudi J Gastroenterol	1998-4049	1319-3767	56	56	8	6	3	1	0.107143
	101172931	Cancer Imaging	1470-7330	1740-5025	87	87	7	6	5	1	0.0689655
	101669345	JMIR Public Health Surveill	2369-2960		195	193	6	6	5	0.989744	0.0310881
	101610672	J Eat Disord	2050-2974		78	77	10	6	4	0.987179	0.0779221
	101718062	Ann Gastroenterol Surg	2475-0328		108	107	7	6	5	0.990741	0.0560748
	101654170	Int J Womens Dermatol	2352-6475		127	127	6	6	3	1	0.0472441
	375655	Age Ageing	1468-2834	0002-0729	157	54	10	6	4	0.343949	0.111111
	101263026	J Arrhythm	1883-2148	1880-4276	190	187	7	6	3	0.984211	0.0320856
	101481283	World Allergy Organ J	1939-4551		99	98	6	6	4	0.989899	0.0612245
	101631999	NPJ Prim Care Respir Med	2055-1010		54	54	7	6	4	1	0.111111
	101528042	Int J Health Sci (Qassim)	1658-7774	1658-3639	46	46	6	6	4	1	0.130435
	101651609	Transplant Direct	2373-8731		128	128	6	6	5	1	0.046875
	101690863	Digit Health	2055-2076		75	75	10	6	3	1	0.08
	101721752	Eur Radiol Exp	2509-9280		68	68	6	6	5	1	0.0882353
	372434	Arch Dis Child	1468-2044	0003-9888	395	54	6	6	6	0.136709	0.111111
	101658952	EJNMMI Phys	2197-7364		77	77	7	6	4	1	0.0779221
	101613227	Biomed Rep	2049-9442	2049-9434	134	79	15	6	11	0.589552	0.0759494
	370123	Public Health Rev	2107-6952	0301-0422	32	32	12	6	4	1	0.1875
	101590450	Dermatol Ther (Heidelb)	2190-9172	2193-8210	124	120	7	6	3	0.967742	0.05
	9205968	Acta Paediatr	1651-2227	0803-5253	561	133	8	6	5	0.237077	0.0451128
	101256506	Int J Qual Stud Health Well-being	1748-2631	1748-2623	93	93	10	6	3	1	0.0645161
	101562700	Adv Med Educ Pract	1179-7258		158	153	7	6	2	0.968354	0.0392157
	101532982	Anesthesiol Res Pract	1687-6970	1687-6962	38	38	6	6	3	1	0.157895
	101586663	Prev Nutr Food Sci	2287-8602	2287-1098	55	55	6	6	4	1	0.109091
	101207332	Clin Psychopharmacol Neurosci	2093-4327	1738-1088	74	74	10	6	7	1	0.0810811
	7600076	Drugs	1179-1950	0012-6667	194	62	7	6	5	0.319588	0.0967742
	8701709	Can J Anaesth	1496-8975	0832-610X	300	102	7	6	3	0.34	0.0588235
	101284836	Eur Rev Aging Phys Act	1861-6909	1813-7253	21	21	9	6	4	1	0.285714
	101643347	J Hip Preserv Surg	2054-8397		96	96	7	6	2	1	0.0625
	9506692	Rev Bras Ter Intensiva	1982-4335	0103-507X	92	92	7	6	3	1	0.0652174
	9106714	Obes Surg	1708-0428	0960-8923	978	154	6	6	3	0.157464	0.038961
	101652231	Gynecol Oncol Rep	2352-5789		151	151	6	6	3	1	0.0397351
	101132995	Aging Clin Exp Res	1720-8319	1594-0667	316	101	8	6	4	0.31962	0.0594059
	405376	Indian J Ophthalmol	1998-3689	0301-4738	1031	1030	7	6	6	0.99903	0.00582524
	101558150	Geriatr Orthop Surg Rehabil	2151-4593	2151-4585	81	81	7	6	4	1	0.0740741
	135043	Rev Saude Publica	1518-8787	0034-8910	151	146	8	6	5	0.966887	0.0410959
	9705400	Rev Panam Salud Publica	1680-5348	1020-4989	159	159	7	6	5	1	0.0377358
	9420934	Rev Lat Am Enfermagem	1518-8345	0104-1169	158	158	7	6	4	1	0.0379747
	100888967	Curr Oncol Rep	1534-6269	1523-3790	133	26	7	6	4	0.195489	0.230769
	101537767	Nat Sci Sleep	1179-1608		113	110	7	6	5	0.973451	0.0545455
	101680127	Vet Sci	2306-7381		209	209	6	6	5	1	0.0287081
	13243	Indian J Anaesth	0976-2817	0019-5049	329	329	7	6	3	1	0.0182371
	101537090	World J Cardiol	1949-8462		58	54	6	6	2	0.931034	0.111111
	101761237	JHEP Rep	2589-5559		90	90	8	6	6	1	0.0666667
	9208826	Arch Public Health	2049-3258	0778-7367	139	135	9	6	4	0.971223	0.0444444
	101558125	Bioimpacts	2228-5660	2228-5652	43	43	9	6	7	1	0.139535
	101235741	Am J Med Genet A	1552-4833	1552-4825	499	35	6	6	3	0.0701403	0.171429
	101496665	Glob Health Action	1654-9880	1654-9716	143	143	7	6	5	1	0.041958
	101580775	J Public Health Res	2279-9036	2279-9028	112	110	7	6	5	0.982143	0.0545455
	101524183	Int J Dent	1687-8736	1687-8728	133	130	10	6	5	0.977444	0.0461538
	101314183	J Breast Cancer	2092-9900	1738-6756	63	63	7	6	4	1	0.0952381
	101675390	NPJ Parkinsons Dis	2373-8057		41	41	7	6	7	1	0.146341
	101530345	J Exp Pharmacol	1179-1454		58	58	9	6	5	1	0.103448
	101524194	J Trop Med	1687-9694	1687-9686	56	55	6	6	2	0.982143	0.109091
	101251562	Int Breastfeed J	1746-4358		101	100	7	6	5	0.990099	0.06
	101620508	Gastroenterol Rep (Oxf)	2052-0034		96	89	7	6	7	0.927083	0.0674157
	8006263	Eur Heart J	1522-9645	0195-668X	1050	233	7	6	6	0.221905	0.0257511
	13255	Indian J Psychiatry	1998-3794	0019-5545	246	246	8	6	3	1	0.0243902
	101606001	J Sport Health Sci	2213-2961	2095-2546	116	100	9	6	5	0.862069	0.06
	101620385	Clin Case Rep	2050-0904		1036	1028	7	6	5	0.992278	0.00583658
	101586897	Adv Biomed Res	2277-9175		81	81	7	6	4	1	0.0740741
	101720589	Can J Pain	2474-0527		41	41	7	6	3	1	0.146341
	101777928	Infect Prev Pract	2590-0889		67	63	6	6	3	0.940299	0.0952381
	101299742	Mucosal Immunol	1935-3456	1933-0219	112	66	6	6	5	0.589286	0.0909091
	9436481	Endocr Relat Cancer	1479-6821	1351-0088	105	15	7	6	6	0.142857	0.4
	100890581	Mol Ther	1525-0024	1525-0016	292	73	10	6	10	0.25	0.0821918
	101677259	JACC Basic Transl Sci	2452-302X		154	152	6	6	5	0.987013	0.0394737
	101690848	Pract Lab Med	2352-5517		47	47	8	6	5	1	0.12766
	101285347	Genes Environ	1880-7062	1880-7046	32	32	8	6	4	1	0.1875
	101511065	Avicenna J Med Biotechnol	2008-4625	2008-2835	40	40	6	6	2	1	0.15
	101537797	J Adv Pharm Technol Res	0976-2094	2231-4040	40	40	6	6	1	1	0.15
	101535338	Asian J Pharm Sci	2221-285X	1818-0876	47	47	6	6	3	1	0.12766
	101279750	Nanoscale Res Lett	1556-276X	1931-7573	226	225	7	6	2	0.995575	0.0266667
	101170539	Proteome Sci	1477-5956		12	12	11	6	8	1	0.5
	101223209	AAPS J	1550-7416		140	35	6	6	4	0.25	0.171429
	101252761	Int J Pept Res Ther	1573-3904	1573-3149	17	17	6	6	6	1	0.352941
	416575	Toxicol Appl Pharmacol	1096-0333	0041-008X	313	8	9	6	8	0.0255591	0.75
	101714628	EJNMMI Radiopharm Chem	2365-421X		30	30	6	6	2	1	0.2
	101767753	Metabol Open	2589-9368		53	53	7	6	5	1	0.113208
	101771059	Curr Res Food Sci	2665-9271		41	40	6	6	2	0.97561	0.15
	8914585	Behav Neurol	1875-8584	0953-4180	55	53	6	6	4	0.963636	0.113208
	101557546	IMA Fungus	2210-6359	2210-6340	28	27	9	6	5	0.964286	0.222222
	101695458	Microsyst Nanoeng	2055-7434	2096-1030	115	115	7	6	2	1	0.0521739
	101768168	Environ Microbiome	2524-6372		22	20	6	6	6	0.909091	0.3
	101730822	Antib Ther	2516-4236		28	23	6	6	4	0.821429	0.26087
	372762	Dev Biol	1095-564X	0012-1606	179	9	10	6	8	0.0502793	0.666667
	101566618	Cell J	2228-5814	2228-5806	42	42	11	6	9	1	0.142857
	7600111	J Neurosci Res	1097-4547	0360-4012	189	16	7	6	7	0.0846561	0.375
	9438792	J Reprod Dev	1348-4400	0916-8818	70	70	8	6	6	1	0.0857143
	9814575	Angiogenesis	1573-7209	0969-6970	58	16	7	6	6	0.275862	0.375
	9002991	J Mol Neurosci	1559-1166	0895-8696	293	22	13	6	9	0.0750853	0.272727
	101556588	Diabetes Metab J	2233-6087	2233-6079	114	114	6	6	4	1	0.0526316
	101467187	Bioinform Biol Insights	1177-9322		19	19	10	6	10	1	0.315789
	8405628	J Leukoc Biol	1938-3673	0741-5400	310	41	7	6	6	0.132258	0.146341
	101590473	Appl Plant Sci	2168-0450		83	80	6	6	5	0.963855	0.075
	101477940	Front Neural Circuits	1662-5110		92	91	8	6	4	0.98913	0.0659341
	47103	Circ Res	1524-4571	0009-7330	363	32	7	6	4	0.0881543	0.1875
	8811105	Mol Carcinog	1098-2744	0899-1987	107	9	8	6	8	0.0841121	0.666667
	101767128	Cereb Cortex Commun	2632-7376		94	92	9	6	7	0.978723	0.0652174
	2985190R	J Neurochem	1471-4159	0022-3042	274	35	8	6	7	0.127737	0.171429
	9808008	J Hum Genet	1435-232X	1434-5161	162	19	14	6	7	0.117284	0.315789
	101705370	JCO Precis Oncol	2473-4284		159	35	6	6	5	0.220126	0.171429
	253664	Clin Genet	1399-0004	0009-9163	194	17	15	6	9	0.0876289	0.352941
	8609061	Int Clin Psychopharmacol	1473-5857	0268-1315	46	7	6	6	2	0.152174	0.857143
	9107334	Ann Hematol	1432-0584	0939-5555	464	125	6	6	2	0.269397	0.048
	370465	Am Heart J	1097-6744	0002-8703	240	32	6	6	2	0.133333	0.1875
	101474365	Circ Arrhythm Electrophysiol	1941-3084	1941-3149	191	27	6	6	1	0.141361	0.222222
	101477956	Front Comput Neurosci	1662-5188		126	123	6	6	6	0.97619	0.0487805
	101765308	Lancet Rheumatol	2665-9913		126	123	6	6	3	0.97619	0.0487805
	7906158	Trends Pharmacol Sci	1873-3735	0165-6147	107	16	9	6	3	0.149533	0.375
	8204468	Drug Dev Res	1098-2299	0272-4391	131	22	8	6	4	0.167939	0.272727
	101231512	Acta Orthop	1745-3682	1745-3674	165	163	6	6	5	0.987879	0.0368098
	101719149	Netw Neurosci	2472-1751		57	57	6	6	4	1	0.105263
	101465604	Mol Ecol Resour	1755-0998	1755-098X	339	31	13	6	12	0.0914454	0.193548
	101083949	Pharmacogenomics J	1473-1150	1470-269X	60	17	7	6	7	0.283333	0.352941
	101230060	J Chem Inf Model	1549-960X	1549-9596	586	60	6	6	4	0.102389	0.1
	9214478	Mol Ecol	1365-294X	0962-1083	438	45	7	6	6	0.10274	0.133333
	101147518	Biomed Eng Online	1475-925X		94	93	7	6	6	0.989362	0.0645161
	9309004	Plant Cell Environ	1365-3040	0140-7791	258	34	9	6	7	0.131783	0.176471
	101723577	Fungal Syst Evol	2589-3831	2589-3823	24	24	9	6	3	1	0.25
	9801774	Eur J Pain	1532-2149	1090-3801	181	21	5	5	5	0.116022	0.238095
	9012472	World J Microbiol Biotechnol	1573-0972	0959-3993	319	12	5	5	3	0.0376176	0.416667
	8804297	Eur J Clin Microbiol Infect Dis	1435-4373	0934-9723	322	134	5	5	3	0.416149	0.0373134
	9105850	J Magn Reson Imaging	1522-2586	1053-1807	422	28	5	5	3	0.0663507	0.178571
	9804159	Neuromodulation	1525-1403	1094-7159	210	35	6	5	3	0.166667	0.142857
	6761	Dev Med Child Neurol	1469-8749	0012-1622	301	36	11	5	5	0.119601	0.138889
	101156086	Neurocrit Care	1556-0961	1541-6933	310	75	7	5	5	0.241935	0.0666667
	9804161	Sleep Breath	1522-1709	1520-9512	257	46	7	5	7	0.178988	0.108696
	101309314	Patient	1178-1661	1178-1653	88	40	7	5	3	0.454545	0.125
	100894201	Pain Med	1526-4637	1526-2375	542	50	6	5	5	0.0922509	0.1
	101304007	Influenza Other Respir Viruses	1750-2659	1750-2640	115	112	7	5	5	0.973913	0.0446429
	9705305	BioDrugs	1179-190X	1173-8804	69	41	5	5	4	0.594203	0.121951
	9111433	Int J Methods Psychiatr Res	1557-0657	1049-8931	48	46	5	5	2	0.958333	0.108696
	101675107	Nurs Open	2054-1058		304	300	6	5	2	0.986842	0.0166667
	2985191R	J Neurol Neurosurg Psychiatry	1468-330X	0022-3050	304	77	6	5	3	0.253289	0.0649351
	8902541	Head Neck	1097-0347	1043-3074	501	123	8	5	4	0.245509	0.0406504
	101197408	Chron Respir Dis	1479-9731	1479-9723	34	34	7	5	4	1	0.147059
	8703985	Eur J Haematol	1600-0609	0902-4441	190	45	5	5	3	0.236842	0.111111
	101718985	Diagn Progn Res	2397-7523		21	21	7	5	5	1	0.238095
	9607443	Ann Noninvasive Electrocardiol	1542-474X	1082-720X	74	71	6	5	5	0.959459	0.0704225
	101602023	J Stroke	2287-6405	2287-6391	53	53	7	5	4	1	0.0943396
	101708164	Res Involv Engagem	2056-7529		69	69	6	5	4	1	0.0724638
	101680817	Turk J Anaesthesiol Reanim	2667-6370	2667-677X	77	76	5	5	3	0.987013	0.0657895
	101722684	Sports (Basel)	2075-4663		170	170	6	5	3	1	0.0294118
	101557543	Cardiol Res	1923-2837	1923-2829	72	72	6	5	3	1	0.0694444
	101286573	Confl Health	1752-1505		88	88	6	5	4	1	0.0568182
	7704052	World J Surg	1432-2323	0364-2313	721	102	7	5	3	0.14147	0.0490196
	101551170	Patient Relat Outcome Meas	1179-271X		27	25	10	5	3	0.925926	0.2
	101672979	J Drug Assess	2155-6660		22	22	5	5	2	1	0.227273
	101261221	Indian J Palliat Care	1998-3735	0973-1075	148	148	7	5	3	1	0.0337838
	101214424	Int J Integr Care	1568-4156		73	73	5	5	3	1	0.0684932
	101692036	Epilepsia Open	2470-9239		68	67	6	5	5	0.985294	0.0746269
	101700650	Fam Med Community Health	2009-8774	2305-6983	48	48	6	5	2	1	0.104167
	101605016	BMC Sports Sci Med Rehabil	2052-1847		75	75	8	5	4	1	0.0666667
	101678837	Vet Med Sci	2053-1095		179	177	6	5	5	0.988827	0.0282486
	101236515	Ann Gen Psychiatry	1744-859X		69	67	6	5	4	0.971014	0.0746269
	8610642	J Crit Care	1557-8615	0883-9441	304	48	6	5	3	0.157895	0.104167
	9431220	CNS Drugs	1179-1934	1172-7047	91	30	7	5	4	0.32967	0.166667
	101244313	Allergy Asthma Clin Immunol	1710-1492	1710-1484	106	103	6	5	4	0.971698	0.0485437
	100895975	Braz J Psychiatry	1809-452X	1516-4446	138	138	6	5	4	1	0.0362319
	101160857	Liver Int	1478-3231	1478-3223	380	76	6	5	5	0.2	0.0657895
	101533694	Eur Geriatr Med	1878-7657	1878-7649	151	61	7	5	4	0.403974	0.0819672
	9709257	Sarcoma	1369-1643	1357-714X	34	33	5	5	4	0.970588	0.151515
	101732442	Endocrinol Diabetes Metab	2398-9238		105	102	7	5	4	0.971429	0.0490196
	101710381	BMJ Open Qual	2399-6641		163	163	7	5	5	1	0.0306748
	9441769	Environ Sci Pollut Res Int	1614-7499	0944-1344	4323	280	7	5	4	0.0647698	0.0178571
	101552108	J Oral Maxillofac Res	2029-283X		21	21	8	5	3	1	0.238095
	101467054	J Korean Neurosurg Soc	1598-7876	2005-3711	92	91	7	5	4	0.98913	0.0549451
	101654142	J Virus Erad	2055-6659	2055-6640	51	50	5	5	3	0.980392	0.1
	101693146	J Comorb	2235-042X		26	26	6	5	5	1	0.192308
	101576971	Res Rep Urol	2253-2447		87	84	5	5	2	0.965517	0.0595238
	101474010	Clin Exp Otorhinolaryngol	2005-0720	1976-8710	86	85	7	5	3	0.988372	0.0588235
	8200291	Int J Cardiol	1874-1754	0167-5273	988	56	5	5	2	0.0566802	0.0892857
	8405212	Am J Perinatol	1098-8785	0735-1631	371	54	8	5	6	0.145553	0.0925926
	375403	J Neurol Sci	1878-5883	0022-510X	522	70	6	5	5	0.1341	0.0714286
	9602087	Heart	1468-201X	1355-6037	447	87	5	5	3	0.194631	0.0574713
	101532474	World J Gastrointest Endosc	1948-5190		53	52	7	5	4	0.981132	0.0961538
	417353	Thorax	1468-3296	0040-6376	251	93	7	5	6	0.370518	0.0537634
	101698646	Trauma Surg Acute Care Open	2397-5776		118	118	7	5	4	1	0.0423729
	101525768	Clin Med Insights Cardiol	1179-5468		22	22	6	5	3	1	0.227273
	8206885	Rheumatol Int	1437-160X	0172-8172	249	79	7	5	5	0.317269	0.0632911
	365304	Gynecol Oncol	1095-6859	0090-8258	512	35	6	5	5	0.0683594	0.142857
	7902477	Indian J Pharmacol	1998-3751	0253-7613	83	83	9	5	5	1	0.060241
	101645255	JMIR Serious Games	2291-9279		80	80	8	5	4	1	0.0625
	101670224	Glob Pediatr Health	2333-794X		97	97	5	5	3	1	0.0515464
	101664982	Eye Vis (Lond)	2326-0254		58	58	6	5	5	1	0.0862069
	101567070	Emerg Med Int	2090-2859	2090-2840	77	76	7	5	3	0.987013	0.0657895
	101618802	J Int Soc Prev Community Dent	2250-1002	2231-0762	109	109	5	5	3	1	0.0458716
	9111860	Int J Antimicrob Agents	1872-7913	0924-8579	321	111	6	5	5	0.345794	0.045045
	101679102	Int J Reprod Biomed	2476-3772	2476-4108	99	99	9	5	6	1	0.0505051
	101541838	Dev Cogn Neurosci	1878-9307	1878-9293	135	125	6	5	6	0.925926	0.04
	9433332	Can Respir J	1916-7245	1198-2241	66	66	9	5	6	1	0.0757576
	101584155	Avicenna J Med	2249-4464	2231-0770	30	30	7	5	4	1	0.166667
	101601396	J Community Hosp Intern Med Perspect	2000-9666		134	134	7	5	4	1	0.0373134
	101224773	Ethiop J Health Sci	2413-7170	1029-1857	125	121	5	5	4	0.968	0.0413223
	100888970	Curr Rheumatol Rep	1534-6307	1523-3774	91	23	5	5	3	0.252747	0.217391
	101590587	J Nutr Sci	2048-6790		58	58	6	5	5	1	0.0862069
	101726219	JB JS Open Access	2472-7245		70	70	5	5	3	1	0.0714286
	101690298	J Med Educ Curric Dev	2382-1205		127	127	8	5	4	1	0.0393701
	9434456	J Travel Med	1708-8305	1195-1982	211	122	6	5	5	0.578199	0.0409836
	101606565	Immunotargets Ther	2253-1556		27	27	5	5	3	1	0.185185
	101589932	Scientifica (Cairo)	2090-908X		77	75	7	5	5	0.974026	0.0666667
	101235599	J Res Med Sci	1735-7136	1735-1995	117	117	8	5	5	1	0.042735
	100965417	South Afr J HIV Med	2078-6751	1608-9693	59	59	5	5	2	1	0.0847458
	7603509	Blood	1528-0020	0006-4971	1042	250	5	5	2	0.239923	0.02
	101652981	Anatol J Cardiol	2149-2271	2149-2263	189	176	12	5	10	0.931217	0.0284091
	8610614	Health Policy Plan	1460-2237	0268-1080	142	73	6	5	5	0.514085	0.0684932
	101718051	Inform Med Unlocked	2352-9148		50	49	5	5	4	0.98	0.102041
	101665400	Int J Neonatal Screen	2409-515X		97	97	6	5	4	1	0.0515464
	101551511	J Lab Physicians	0974-7826	0974-2727	50	50	7	5	5	1	0.1
	101530029	Pharm Pract (Granada)	1886-3655	1885-642X	82	82	5	5	3	1	0.0609756
	101469435	Int J Emerg Med	1865-1380	1865-1372	63	63	5	5	2	1	0.0793651
	101535836	Surg Neurol Int	2152-7806	2229-5097	476	476	6	5	4	1	0.0105042
	101752723	J Cannabis Res	2522-5782		44	44	6	5	5	1	0.113636
	374701	Indian J Med Res	0971-5916	0971-5916	387	387	5	5	5	1	0.0129199
	101697513	J Cancer Metastasis Treat	2454-2857	2394-4722	14	14	5	5	4	1	0.357143
	101217269	J R Soc Interface	1742-5662	1742-5689	285	82	5	5	4	0.287719	0.0609756
	101623101	IUCrJ	2052-2525		129	129	6	5	4	1	0.0387597
	100963717	Biol Proced Online	1480-9222		25	25	5	5	4	1	0.2
	101472305	Prion	1933-690X	1933-6896	35	35	5	5	5	1	0.142857
	101689146	Bioeng Transl Med	2380-6761		52	51	5	5	2	0.980769	0.0980392
	101661694	J Anim Sci Technol	2055-0391		95	95	6	5	5	1	0.0526316
	9605853	J Biomed Opt	1560-2281	1083-3668	187	186	5	5	1	0.994652	0.0268817
	154720	Pflugers Arch	1432-2013	0031-6768	152	43	5	5	5	0.282895	0.116279
	101216893	Retrovirology	1742-4690		36	36	5	5	4	1	0.138889
	101189774	J Appl Oral Sci	1678-7765	1678-7757	81	77	5	5	3	0.950617	0.0649351
	7506870	Arch Virol	1432-8798	0304-8608	370	95	5	5	4	0.256757	0.0526316
	101672434	BMC Nutr	2055-0928		76	76	5	5	5	1	0.0657895
	101623535	J Genomics	1839-9940		16	16	8	5	8	1	0.3125
	101578264	Biosci Microbiota Food Health	2186-3342	2186-6953	42	42	7	5	3	1	0.119048
	101200445	Bioinorg Chem Appl	1687-479X	1565-3633	19	18	5	5	1	0.947368	0.277778
	8703986	Eye (Lond)	1476-5454	0950-222X	583	179	6	5	5	0.307033	0.027933
	101472832	Biomol Ther (Seoul)	2005-4483	1976-9148	62	62	5	5	3	1	0.0806452
	101516968	Res Pharm Sci	1735-9414	1735-5362	71	70	5	5	4	0.985915	0.0714286
	101474356	Breast Cancer (Auckl)	1178-2234		37	37	6	5	2	1	0.135135
	101605566	Prostate Int	2287-903X	2287-8882	41	41	6	5	3	1	0.121951
	101615965	J Cancer Prev	2288-3657	2288-3649	28	28	6	5	4	1	0.178571
	8708660	J Vet Intern Med	1939-1676	0891-6640	327	326	7	5	6	0.996942	0.0153374
	8904486	Phytother Res	1099-1573	0951-418X	381	39	5	5	4	0.102362	0.128205
	360051	J Mol Evol	1432-1432	0022-2844	53	10	8	5	8	0.188679	0.5
	101248115	J Biol Res (Thessalon)	2241-5793	1790-045X	20	20	9	5	6	1	0.25
	101147009	J Conserv Dent	0974-5203	0972-0707	127	127	5	5	1	1	0.0393701
	8700907	J Clin Biochem Nutr	1880-5086	0912-0009	107	77	5	5	3	0.719626	0.0649351
	101735398	Epigenet Insights	2516-8657		18	18	5	5	5	1	0.277778
	101167786	J Appl Glycosci (1999)	1880-7291	1344-7882	18	18	6	5	4	1	0.277778
	9432230	Cancer Gene Ther	1476-5500	0929-1903	111	20	10	5	9	0.18018	0.25
	101613409	J Dev Biol	2221-3759		35	35	5	5	4	1	0.142857
	100937360	Chembiochem	1439-7633	1439-4227	481	160	5	5	3	0.33264	0.03125
	101686284	Geroscience	2509-2723	2509-2715	154	51	7	5	7	0.331169	0.0980392
	8102137	J Clin Immunol	1573-2592	0271-9142	187	45	8	5	6	0.240642	0.111111
	101497587	Int J Stem Cells	2005-5447	2005-3606	41	41	8	5	7	1	0.121951
	101552938	Cell Oncol (Dordr)	2211-3436	2211-3428	85	16	8	5	7	0.188235	0.3125
	375040	Endocrinology	1945-7170	0013-7227	226	40	5	5	5	0.176991	0.125
	9100916	Mamm Genome	1432-1777	0938-8990	29	15	14	5	12	0.517241	0.333333
	101265188	Autophagy	1554-8635	1554-8627	299	62	7	5	5	0.207358	0.0806452
	9502837	J Gerontol A Biol Sci Med Sci	1758-535X	1079-5006	370	73	5	5	4	0.197297	0.0684932
	8806785	Glia	1098-1136	0894-1491	171	23	6	5	3	0.134503	0.217391
	155157	FEBS Lett	1873-3468	0014-5793	276	28	6	5	5	0.101449	0.178571
	360342	Basic Res Cardiol	1435-1803	0300-8428	71	39	9	5	7	0.549296	0.128205
	101632887	Microb Cell	2311-2638		36	36	5	5	5	1	0.138889
	9880970	Plant Cell Rep	1432-203X	0721-7714	135	17	10	5	9	0.125926	0.294118
	8302946	Hepatology	1527-3350	0270-9139	438	57	5	5	4	0.130137	0.0877193
	420510	Eur J Med Chem	1768-3254	0223-5234	898	30	5	5	3	0.0334076	0.166667
	9706087	Pathol Oncol Res	1532-2807	1219-4956	95	34	8	5	8	0.357895	0.147059
	101142069	Neuroinformatics	1559-0089	1539-2791	49	14	6	5	3	0.285714	0.357143
	8706402	Nephrol Dial Transplant	1460-2385	0931-0509	355	88	7	5	5	0.247887	0.0568182
	7803146	Muscle Nerve	1097-4598	0148-639X	302	40	5	5	1	0.13245	0.125
	101645355	Lancet HIV	2352-3018	2405-4704	174	41	6	5	3	0.235632	0.121951
	101264860	Obesity (Silver Spring)	1930-739X	1930-7381	360	83	5	5	3	0.230556	0.060241
	100888969	Curr Cardiol Rep	1534-3170	1523-3782	181	46	6	5	3	0.254144	0.108696
	101555693	Ther Adv Psychopharmacol	2045-1261	2045-1253	54	54	5	5	4	1	0.0925926
	8501884	J Perinatol	1476-5543	0743-8346	331	91	5	5	3	0.274924	0.0549451
	7705941	Sex Transm Dis	1537-4521	0148-5717	181	24	6	5	3	0.132597	0.208333
	9808285	Langenbecks Arch Surg	1435-2451	1435-2443	194	64	6	5	2	0.329897	0.078125
	101124169	Nat Rev Immunol	1474-1741	1474-1733	232	126	8	5	4	0.543103	0.0396825
	101234168	J Int Soc Sports Nutr	1550-2783		66	66	5	5	1	1	0.0757576
	9317213	Radiol Oncol	1581-3207	1318-2099	72	72	5	5	3	1	0.0694444
	101769967	JTO Clin Res Rep	2666-3643		101	100	5	5	3	0.990099	0.05
	101674775	J Hepatocell Carcinoma	2253-5969		37	37	7	5	7	1	0.135135
	101229003	Pol J Microbiol	2544-4646	1733-1331	52	52	5	5	4	1	0.0961538
	101477957	Front Neuroinform	1662-5196		68	67	5	5	5	0.985294	0.0746269
	101529315	Mol Inform	1868-1751	1868-1743	72	19	8	5	6	0.263889	0.263158
	100939343	Funct Integr Genomics	1438-7948	1438-793X	32	3	7	5	7	0.09375	1.66667
	376611	J Radiat Res	1349-9157	0449-3060	125	119	5	5	5	0.952	0.0420168
	101243874	Entropy (Basel)	1099-4300		1443	1443	6	5	5	1	0.003465
	101539425	AoB Plants	2041-2851		70	68	7	5	6	0.971429	0.0735294
	373007	Heredity (Edinb)	1365-2540	0018-067X	100	36	5	5	5	0.36	0.138889
	406041	J Comp Neurol	1096-9861	0021-9967	210	21	5	5	5	0.1	0.238095
	9212296	Eur Child Adolesc Psychiatry	1435-165X	1018-8827	224	114	5	5	2	0.508929	0.0438596
	101304009	Hepatol Int	1936-0541	1936-0533	98	33	6	4	2	0.336735	0.121212
	7512134	Int Arch Occup Environ Health	1432-1246	0340-0131	104	53	6	4	2	0.509615	0.0754717
	8802181	Clin Rehabil	1477-0873	0269-2155	190	40	5	4	3	0.210526	0.1
	101543738	Res Synth Methods	1759-2887	1759-2879	82	20	7	4	6	0.243902	0.2
	101168070	Int J Dent Hyg	1601-5037	1601-5029	54	6	5	4	2	0.111111	0.666667
	100897392	HIV Med	1468-1293	1464-2662	106	20	8	4	4	0.188679	0.2
	8803676	Am J Hypertens	1941-7225	0895-7061	172	27	5	4	5	0.156977	0.148148
	101713416	Clin Transl Radiat Oncol	2405-6308		107	104	4	4	3	0.971963	0.0384615
	8801383	J Clin Epidemiol	1878-5921	0895-4356	330	45	6	4	4	0.136364	0.0888889
	101590643	Perspect Med Educ	2212-277X	2212-2761	82	82	5	4	3	1	0.0487805
	8605836	J Pain Symptom Manage	1873-6513	0885-3924	403	94	6	4	3	0.233251	0.0425532
	7902492	J Cardiovasc Pharmacol	1533-4023	0160-2446	171	22	6	4	4	0.128655	0.181818
	8405380	Lung India	0974-598X	0970-2113	148	148	6	4	2	1	0.027027
	8406521	Pharm Res	1573-904X	0724-8741	235	51	12	4	10	0.217021	0.0784314
	101715577	BMJ Sex Reprod Health	2515-2009	2515-1991	82	18	5	4	3	0.219512	0.222222
	101576043	Clin Transl Allergy	2045-7022		63	63	4	4	4	1	0.0634921
	2983306R	Epilepsia	1528-1167	0013-9580	353	59	6	4	6	0.167139	0.0677966
	9613614	Tech Coloproctol	1128-045X	1123-6337	231	38	4	4	3	0.164502	0.105263
	101281800	Einstein (Sao Paulo)	2317-6385	1679-4508	130	123	6	4	4	0.946154	0.0325203
	101201591	Tob Induc Dis	1617-9625	2070-7266	106	106	6	4	5	1	0.0377358
	101752188	Crohns Colitis 360	2631-827X		23	21	6	4	5	0.913043	0.190476
	9442916	Haemophilia	1365-2516	1351-8216	285	52	5	4	3	0.182456	0.0769231
	101643181	Mil Med Res	2054-9369	2095-7467	63	63	6	4	4	1	0.0634921
	101629322	Med Sci (Basel)	2076-3271		51	51	5	4	2	1	0.0784314
	101471186	Dent Res J (Isfahan)	2008-0255	1735-3327	71	71	6	4	4	1	0.056338
	101609072	Perioper Med (Lond)	2047-0525		40	40	6	4	3	1	0.1
	101580052	Health Promot Perspect	2228-6497		61	61	5	4	2	1	0.0655738
	8800478	Brain Behav Immun	1090-2139	0889-1591	482	147	5	4	5	0.304979	0.0272109
	101701849	J Bone Jt Infect	2206-3552		45	45	4	4	2	1	0.0888889
	9002928	Drug Saf	1179-1942	0114-5916	159	79	6	4	5	0.496855	0.0506329
	101652639	Inj Epidemiol	2197-1714		66	66	4	4	3	1	0.0606061
	101532473	World J Gastrointest Surg	1948-9366		53	45	5	4	4	0.849057	0.0888889
	8608542	Pancreas	1536-4828	0885-3177	254	24	6	4	4	0.0944882	0.166667
	101517079	J Neurointerv Surg	1759-8486	1759-8478	322	53	5	4	3	0.164596	0.0754717
	101655856	Pediatric Health Med Ther	1179-9927		59	59	6	4	3	1	0.0677966
	101126308	Malays J Med Sci	2180-4303	1394-195X	96	96	4	4	4	1	0.0416667
	101738571	BMC Rheumatol	2520-1026		70	70	5	4	3	1	0.0571429
	101231179	Hered Cancer Clin Pract	1897-4287	1731-2302	25	25	6	4	5	1	0.16
	101703431	Clin Exp Hepatol	2449-8238	2392-1099	53	53	5	4	4	1	0.0754717
	101572802	Intest Res	2288-1956	1598-9100	96	96	5	4	4	1	0.0416667
	101599927	J Bone Metab	2287-7029	2287-6375	31	31	8	4	2	1	0.129032
	8912860	Am J Reprod Immunol	1600-0897	1046-7408	151	23	4	4	4	0.152318	0.173913
	101565123	BMJ Support Palliat Care	2045-4368	2045-435X	260	21	5	4	4	0.0807692	0.190476
	101516361	J Environ Public Health	1687-9813	1687-9805	104	102	7	4	4	0.980769	0.0392157
	101635098	AIMS Public Health	2327-8994		71	71	6	4	2	1	0.056338
	8307716	World J Urol	1433-8726	0724-4983	471	95	5	4	2	0.201699	0.0421053
	101549074	Ther Adv Drug Saf	2042-0994	2042-0986	34	34	6	4	4	1	0.117647
	101634502	Ophthalmol Ther	2193-6528	2193-8245	95	94	8	4	5	0.989474	0.0425532
	101715740	TH Open	2512-9465	2567-3459	65	65	6	4	4	1	0.0615385
	101532453	Insights Imaging	1869-4101		132	132	6	4	4	1	0.030303
	101479544	J Otolaryngol Head Neck Surg	1916-0216	1916-0208	82	81	6	4	3	0.987805	0.0493827
	101518382	Allergy Asthma Immunol Res	2092-7363	2092-7355	86	86	5	4	4	1	0.0465116
	101690683	Lancet Gastroenterol Hepatol	2468-1253		222	79	4	4	3	0.355856	0.0506329
	101717821	Gates Open Res	2572-4754		78	69	6	4	5	0.884615	0.057971
	101603754	Int J Med Educ	2042-6372		41	41	4	4	3	1	0.097561
	101304551	Int J Public Health	1661-8564	1661-8556	195	78	4	4	3	0.4	0.0512821
	101511150	Int J Hematol Oncol Stem Cell Res	2008-2207	2008-3009	32	32	5	4	4	1	0.125
	101602614	Obstet Gynecol Sci	2287-8580	2287-8572	101	101	6	4	4	1	0.039604
	7507052	Bull World Health Organ	1564-0604	0042-9686	205	181	6	4	3	0.882927	0.0220994
	8610343	J Cancer Educ	1543-0154	0885-8195	236	42	5	4	4	0.177966	0.0952381
	9111504	Scand J Med Sci Sports	1600-0838	0905-7188	268	37	4	4	3	0.13806	0.108108
	101157207	Indian Pacing Electrophysiol J	0972-6292		69	69	5	4	4	1	0.057971
	101633705	Lupus Sci Med	2053-8790		54	54	4	4	2	1	0.0740741
	22623	Phys Ther	1538-6724	0031-9023	224	43	4	4	2	0.191964	0.0930233
	101599815	Hip Pelvis	2287-3279	2287-3260	29	29	6	4	2	1	0.137931
	101237921	AIDS Res Ther	1742-6405		67	67	4	4	2	1	0.0597015
	101627311	Cell Regen	2045-9769		23	23	7	4	6	1	0.173913
	8707234	Aliment Pharmacol Ther	1365-2036	0269-2813	581	68	5	4	4	0.11704	0.0588235
	171671	Inquiry	1945-7243	0046-9580	76	76	6	4	4	1	0.0526316
	101687144	Pulm Ther	2364-1746	2364-1754	36	35	6	4	5	0.972222	0.114286
	8606191	Microb Pathog	1096-1208	0882-4010	638	37	6	4	6	0.0579937	0.108108
	101714806	BMJ Open Ophthalmol	2397-3269		72	72	6	4	5	1	0.0555556
	372621	Curr Ther Res Clin Exp	1879-0313	0011-393X	44	43	5	4	2	0.977273	0.0930233
	101558775	Iran J Nurs Midwifery Res	2228-5504	1735-9066	85	70	4	4	2	0.823529	0.0571429
	101126433	Zhongguo Fei Ai Za Zhi	1999-6187	1009-3419	162	162	4	4	3	1	0.0246914
	101719700	Neuropsychopharmacol Rep	2574-173X		56	56	9	4	7	1	0.0714286
	101235661	Curr HIV/AIDS Rep	1548-3576	1548-3568	61	17	4	4	3	0.278689	0.235294
	101575761	Knee Surg Relat Res	2234-2451	2234-0726	65	65	5	4	2	1	0.0615385
	7906073	J Affect Disord	1573-2517	0165-0327	1482	112	4	4	4	0.0755735	0.0357143
	101622895	Ann Surg Treat Res	2288-6796	2288-6575	91	91	5	4	5	1	0.043956
	101564097	World J Oncol	1920-454X	1920-4531	29	29	4	4	2	1	0.137931
	101724868	J Am Acad Orthop Surg Glob Res Rev	2474-7661		124	117	6	4	5	0.943548	0.034188
	101563309	Osong Public Health Res Perspect	2233-6052	2210-9099	58	58	5	4	3	1	0.0689655
	101707716	MDM Policy Pract	2381-4683		27	27	5	4	5	1	0.148148
	101084496	J Musculoskelet Neuronal Interact	1108-7161	1108-7161	69	69	6	4	3	1	0.057971
	101651414	J Cardiovasc Dev Dis	2308-3425		59	59	6	4	5	1	0.0677966
	101688712	Arch Physiother	2057-0082		23	23	4	4	2	1	0.173913
	101740833	SN Compr Clin Med	2523-8973		172	169	5	4	5	0.982558	0.0236686
	101750520	Eur J Obstet Gynecol Reprod Biol X	2590-1613		12	12	5	4	4	1	0.333333
	101727244	JMIR Pediatr Parent	2561-6722		39	39	8	4	5	1	0.102564
	101636232	Diseases	2079-9721		51	51	4	4	3	1	0.0784314
	9802544	Ann Transplant	2329-0358	1425-9524	84	84	6	4	6	1	0.047619
	7909441	Saudi Med J	0379-5284	0379-5284	258	257	5	4	3	0.996124	0.0155642
	101590741	J Diabetes Metab Disord	2251-6581		208	28	4	4	3	0.134615	0.142857
	101642883	Health Psychol Open	2055-1029		52	52	4	4	3	1	0.0769231
	101770336	Bone Jt Open	2633-1462		108	104	8	4	3	0.962963	0.0384615
	101693412	Tob Prev Cessat	2459-3087		73	73	5	4	4	1	0.0547945
	101773091	Neurotrauma Rep	2689-288X		30	29	7	4	4	0.966667	0.137931
	101088683	BMC Nurs	1472-6955		126	125	5	4	3	0.992063	0.032
	101588392	Lung Cancer Manag	1758-1974	1758-1966	27	27	7	4	7	1	0.148148
	101678841	SSM Popul Health	2352-8273		188	181	5	4	3	0.962766	0.0220994
	101578762	Anesth Essays Res	2229-7685	0259-1162	116	116	5	4	3	1	0.0344828
	101774447	ATS Sch	2690-7097		76	76	6	4	4	1	0.0526316
	101774968	Lancet Reg Health West Pac	2666-6065		74	74	5	4	4	1	0.0540541
	100966036	Reproduction	1741-7899	1470-1626	185	13	6	4	5	0.0702703	0.307692
	7806519	Cancer Chemother Pharmacol	1432-0843	0344-5704	180	40	4	4	1	0.222222	0.1
	8101368	Prostate	1097-0045	0270-4137	125	12	7	4	7	0.096	0.333333
	101597444	Med Sci Monit Basic Res	2325-4416	2325-4394	18	18	11	4	7	1	0.222222
	370400	Acta Vet Scand	1751-0147	0044-605X	67	66	4	4	2	0.985075	0.0606061
	101599824	Int J Parasitol Parasites Wildl	2213-2244		116	115	4	4	4	0.991379	0.0347826
	101627297	Int J Food Sci	2314-5765		75	75	4	4	1	1	0.0533333
	9008950	Hum Gene Ther	1557-7422	1043-0342	168	17	4	4	3	0.10119	0.235294
	101592344	Clin Exp Vaccine Res	2287-366X	2287-3651	24	24	4	4	2	1	0.166667
	101739627	NPJ Sci Food	2396-8370		22	22	4	4	3	1	0.181818
	101521436	J Glob Infect Dis	0974-8245	0974-777X	50	50	4	4	1	1	0.08
	101321614	Channels (Austin)	1933-6969	1933-6950	38	38	6	4	5	1	0.105263
	101635460	Immun Inflamm Dis	2050-4527		109	109	5	4	4	1	0.0366972
	8410979	Virus Res	1872-7492	0168-1702	290	81	5	4	4	0.27931	0.0493827
	9882736	Langmuir	1520-5827	0743-7463	1646	111	4	4	2	0.0674362	0.036036
	101559430	J Gastric Cancer	2093-5641	2093-582X	39	39	6	4	6	1	0.102564
	101032	Biochem Pharmacol	1873-2968	0006-2952	481	22	5	4	3	0.045738	0.181818
	101610753	Light Sci Appl	2047-7538	2095-5545	213	206	5	4	3	0.967136	0.0194175
	101178352	Dev Reprod	2465-9541	2465-9525	32	32	5	4	3	1	0.125
	101717890	Turk J Pharm Sci	2148-6247	1304-530X	97	0	4	4	1	0	#DIV/0!
	101519097	J Toxicol	1687-8205	1687-8191	36	35	4	4	1	0.972222	0.114286
	101514185	Virol Sin	1995-820X	1674-0769	140	71	4	4	2	0.507143	0.056338
	101525823	Acta Naturae	2075-8251	2075-8251	47	47	4	4	4	1	0.0851064
	101311052	Nutr Res Pract	2005-6168	1976-1457	79	79	4	4	2	1	0.0506329
	101278187	Exp Neurobiol	2093-8144	1226-2560	35	35	5	4	5	1	0.114286
	101137270	Immune Netw	2092-6685	1598-2629	52	52	4	4	2	1	0.0769231
	330500	Sci Total Environ	1879-1026	0048-9697	7582	419	6	4	6	0.0552625	0.00954654
	8803967	Virus Genes	1572-994X	0920-8569	91	24	6	4	6	0.263736	0.166667
	101655873	Fungal Biol Biotechnol	2054-3085		17	17	6	4	6	1	0.235294
	101193313	Eng Life Sci	1618-2863	1618-0240	73	62	4	4	2	0.849315	0.0645161
	101168357	Postepy Dermatol Alergol	2299-0046	1642-395X	187	187	4	4	3	1	0.0213904
	101717655	Anim Nutr	2405-6383	2405-6545	69	69	4	4	4	1	0.057971
	101764202	Biofilm	2590-2075		23	22	4	4	2	0.956522	0.181818
	9884299	J Nematol	2640-396X	0022-300X	147	131	8	4	7	0.891156	0.0305344
	8916577	Ann Dermatol	2005-3894	1013-9087	105	105	6	4	6	1	0.0380952
	9100823	Anticancer Drugs	1473-5741	0959-4973	147	14	7	4	7	0.0952381	0.285714
	101477943	Front Neuroanat	1662-5129		108	106	6	4	6	0.981481	0.0377358
	101770668	Function (Oxf)	2633-8823		49	48	5	4	5	0.979592	0.0833333
	101768842	Netw Syst Med	2690-5949		7	7	17	4	13	1	0.571429
	100887420	Neuro Oncol	1523-5866	1522-8517	2047	854	5	4	4	0.417196	0.00468384
	101155473	Nat Mater	1476-1122	1476-1122	287	9	4	4	2	0.0313589	0.444444
	9214969	Methods Mol Biol	1940-6029	1064-3745	2725	23	4	4	4	0.00844037	0.173913
	9421525	Gene Ther	1476-5462	0969-7128	87	24	4	4	2	0.275862	0.166667
	8109087	Mol Cell Biol	1098-5549	0270-7306	156	7	4	4	2	0.0448718	0.571429
	1256322	Physiol Plant	1399-3054	0031-9317	401	13	6	4	6	0.032419	0.307692
	101085384	FEMS Yeast Res	1567-1364	1567-1356	70	15	4	4	3	0.214286	0.266667
	370626	Biophys J	1542-0086	0006-3495	477	85	5	4	4	0.178197	0.0470588
	101720073	Methods Protoc	2409-9279		87	87	7	4	6	1	0.045977
	9606065	Turk J Haematol	1308-5263	1300-7777	79	79	6	4	6	1	0.0506329
	8603310	Glycoconj J	1573-4986	0282-0080	61	14	4	4	3	0.229508	0.285714
	376606	J Lipid Res	1539-7262	0022-2275	147	35	4	4	4	0.238095	0.114286
	8309919	Retina	1539-2864	0275-004X	389	38	4	4	2	0.0976864	0.105263
	9815751	Nicotine Tob Res	1469-994X	1462-2203	348	57	4	4	3	0.163793	0.0701754
	9616368	Respirology	1440-1843	1323-7799	223	46	4	4	3	0.206278	0.0869565
	9815755	Prostate Cancer Prostatic Dis	1476-5608	1365-7852	109	31	4	4	2	0.284404	0.129032
	101262796	J Expo Sci Environ Epidemiol	1559-064X	1559-0631	89	43	4	4	3	0.483146	0.0930233
	8506639	Cell Biol Toxicol	1573-6822	0742-2091	62	12	5	4	5	0.193548	0.333333
	101316452	Gut Liver	2005-1212	1976-2283	106	106	4	4	2	1	0.0377358
	8702459	Bone Marrow Transplant	1476-5365	0268-3369	388	73	4	4	1	0.188144	0.0547945
	101518086	Arthritis Care Res (Hoboken)	2151-4658	2151-464X	277	28	4	4	3	0.101083	0.142857
	9504371	Dermatol Surg	1524-4725	1076-0512	424	8	4	4	1	0.0188679	0.5
	101752767	Stem Cell Rev Rep	2629-3277	2629-3269	147	47	5	4	2	0.319728	0.0851064
	101302699	J Dig Dis	1751-2980	1751-2972	98	9	5	4	3	0.0918367	0.444444
	101630279	Mov Disord Clin Pract	2330-1619		242	36	4	4	2	0.14876	0.111111
	100895290	Am J Clin Dermatol	1179-1888	1175-0561	89	25	4	4	4	0.280899	0.16
	9433330	Clin Pediatr Endocrinol	1347-7358	0918-5739	33	33	5	4	3	1	0.121212
	101264123	Clin Res Cardiol	1861-0692	1861-0684	200	120	5	4	4	0.6	0.0333333
	7506897	Biochem Soc Trans	1470-8752	0300-5127	233	95	11	4	10	0.407725	0.0421053
	101235427	Immun Ageing	1742-4933		41	40	4	4	2	0.97561	0.1
	8503227	Childs Nerv Syst	1433-0350	0256-7040	501	58	4	4	1	0.115768	0.0689655
	100901229	Am J Physiol Lung Cell Mol Physiol	1522-1504	1040-0605	253	54	5	4	5	0.213439	0.0740741
	101548972	Front Synaptic Neurosci	1663-3563		63	61	6	4	6	0.968254	0.0655738
	101479941	Circ Heart Fail	1941-3297	1941-3289	184	10	4	4	1	0.0543478	0.4
	1250250	Comput Biol Med	1879-0534	0010-4825	417	43	10	4	7	0.103118	0.0930233
	101703706	Innov Aging	2399-5300		3605	3599	5	4	3	0.998336	0.00111142
	101639462	IEEE Access	2169-3536		163	126	4	4	4	0.773006	0.031746
	101613459	Mol Biol Res Commun	2345-2005	2322-181X	23	16	6	4	6	0.695652	0.25
	101660598	PeerJ Comput Sci	2376-5992		87	86	5	4	5	0.988506	0.0465116
	101534553	Healthc Inform Res	2093-369X	2093-3681	45	45	5	4	5	1	0.0888889
	374755	J Agric Food Chem	1520-5118	0021-8561	1506	59	4	4	3	0.0391766	0.0677966
	8100437	Neurobiol Aging	1558-1497	0197-4580	283	20	4	4	3	0.0706714	0.2
	101506587	Dement Neuropsychol	1980-5764	1980-5764	63	63	4	4	4	1	0.0634921
	7503089	J Natl Cancer Inst	1460-2105	0027-8874	207	23	4	4	3	0.111111	0.173913
	101129617	Genes Brain Behav	1601-183X	1601-1848	81	9	4	4	4	0.111111	0.444444
	101250502	J Integr Plant Biol	1744-7909	1672-9072	99	9	6	4	6	0.0909091	0.444444
	375361	J Child Psychol Psychiatry	1469-7610	0021-9630	177	30	5	4	5	0.169492	0.133333
	255562	N Engl J Med	1533-4406	0028-4793	1711	156	4	4	2	0.0911748	0.025641
	101572277	Afr J Emerg Med	2211-4203	2211-419X	125	125	4	4	1	1	0.032
	101088674	BMC Ecol	1472-6785		69	69	4	4	2	1	0.057971
	9613264	Dev Genes Evol	1432-041X	0949-944X	28	13	5	4	4	0.464286	0.307692
	101769942	Plant Phenomics	2643-6515		32	32	4	4	2	1	0.125
	373224	Evolution	1558-5646	0014-3820	234	22	4	4	3	0.0940171	0.181818
	101697632	Cogn Res Princ Implic	2365-7464		64	64	4	4	4	1	0.0625
	372516	Biochem Biophys Res Commun	1090-2104	0006-291X	1841	71	5	4	5	0.038566	0.056338
	101585958	Transl Cancer Res	2219-6803	2218-676X	827	827	6	3	6	1	0.00362757
	101274068	Int J Stroke	1747-4949	1747-4930	132	23	3	3	2	0.174242	0.130435
	101576886	Clin Endosc	2234-2443	2234-2400	141	141	5	3	2	1	0.0212766
	9506311	Eur J Neurol	1468-1331	1351-5101	498	91	4	3	3	0.182731	0.032967
	9421564	Shock	1540-0514	1073-2322	215	22	8	3	8	0.102326	0.136364
	8710629	Int J Geriatr Psychiatry	1099-1166	0885-6230	215	31	5	3	4	0.144186	0.0967742
	100935741	BJOG	1471-0528	1470-0328	511	66	4	3	3	0.129159	0.0454545
	7809084	Sleep	1550-9109	0161-8105	262	40	4	3	3	0.152672	0.075
	9715168	Hernia	1248-9204	1265-4906	234	41	3	3	2	0.175214	0.0731707
	101314177	Asian Spine J	1976-7846	1976-1902	188	188	4	3	3	1	0.0159574
	413606	Vox Sang	1423-0410	0042-9007	156	32	4	3	3	0.205128	0.09375
	101487941	Int J Fertil Steril	2008-0778	2008-076X	46	46	4	3	3	1	0.0652174
	7701875	Lung	1432-1750	0341-2040	101	23	3	3	3	0.227723	0.130435
	7705431	Int Orthop	1432-5195	0341-2695	417	91	3	3	1	0.218225	0.032967
	8607909	J Gastroenterol Hepatol	1440-1746	0815-9319	397	35	4	3	4	0.0881612	0.0857143
	101586730	Clin Mol Hepatol	2287-285X	2287-2728	101	101	4	3	4	1	0.029703
	8303326	Neurourol Urodyn	1520-6777	0733-2467	303	24	4	3	3	0.0792079	0.125
	421030	Am J Gastroenterol	1572-0241	0002-9270	458	57	4	3	3	0.124454	0.0526316
	7605655	Med Educ	1365-2923	0308-0110	362	67	4	3	2	0.185083	0.0447761
	8712418	Korean J Intern Med	2005-6648	1226-3303	189	187	5	3	4	0.989418	0.0160428
	9815663	Arch Womens Ment Health	1435-1102	1434-1816	80	32	4	3	4	0.4	0.09375
	101699003	Lancet Public Health	2468-2667		180	104	4	3	3	0.577778	0.0288462
	101650151	J Pathol Transl Med	2383-7845	2383-7837	66	66	4	3	3	1	0.0454545
	101577999	Arch Plast Surg	2234-6171	2234-6163	112	112	6	3	4	1	0.0267857
	101699720	Asian J Urol	2214-3890	2214-3882	45	45	3	3	2	1	0.0666667
	8908516	Transpl Int	1432-2277	0934-0874	217	43	3	3	3	0.198157	0.0697674
	101598607	JRSM Cardiovasc Dis	2048-0040		32	29	4	3	2	0.90625	0.103448
	101583209	Health Econ Rev	2191-1991		41	41	4	3	2	1	0.0731707
	101596899	World J Mens Health	2287-4690	2287-4208	64	64	5	3	4	1	0.046875
	101242972	J Prev Med Public Health	2233-4521	1975-8375	70	70	5	3	2	1	0.0428571
	101231818	Mol Nutr Food Res	1613-4133	1613-4125	220	18	3	3	3	0.0818182	0.166667
	9009029	Neuropsychol Rev	1573-6660	1040-7308	41	10	7	3	4	0.243902	0.3
	101523876	Caspian J Intern Med	2008-6172	2008-6164	93	89	6	3	4	0.956989	0.0337079
	100968553	BMC Med Imaging	1471-2342		125	125	4	3	3	1	0.024
	9715672	Matern Child Health J	1573-6628	1092-7875	263	66	4	3	3	0.250951	0.0454545
	7506858	Ann N Y Acad Sci	1749-6632	0077-8923	227	30	3	3	2	0.132159	0.1
	101124922	MMWR Recomm Rep	1545-8601	1057-5987	10	10	4	3	4	1	0.3
	101489148	Circ Cardiovasc Qual Outcomes	1941-7705	1941-7713	194	16	3	3	3	0.0824742	0.1875
	100894724	Prev Sci	1573-6695	1389-4986	137	21	5	3	4	0.153285	0.142857
	101604085	Gynecol Minim Invasive Ther	2213-3089	2213-3070	57	57	4	3	2	1	0.0526316
	101589534	JAMA Intern Med	2168-6114	2168-6106	494	18	4	3	3	0.0364372	0.166667
	101237881	J Geriatr Cardiol	1671-5411	1671-5411	120	120	5	3	3	1	0.025
	101677679	Int J MCH AIDS	2161-864X	2161-8674	56	56	3	3	2	1	0.0535714
	101542737	Clin Med Insights Arthritis Musculoskelet Disord	1179-5441		16	16	6	3	4	1	0.1875
	101682877	J Clin Tuberc Other Mycobact Dis	2405-5794		67	66	3	3	3	0.985075	0.0454545
	101487384	J Infect Public Health	1876-035X	1876-0341	254	129	5	3	4	0.507874	0.0232558
	9005323	Br J Gen Pract	1478-5242	0960-1643	528	70	5	3	3	0.132576	0.0428571
	101706476	Geohealth	2471-1403		55	54	3	3	2	0.981818	0.0555556
	101088678	BMC Int Health Hum Rights	1472-698X		31	31	4	3	2	1	0.0967742
	101316343	Ther Adv Cardiovasc Dis	1753-9455	1753-9447	18	18	4	3	2	1	0.166667
	100886162	Chin J Traumatol	1008-1275	1008-1275	80	75	4	3	2	0.9375	0.04
	9313603	Saudi Dent J	1658-3558	1013-9052	91	91	5	3	4	1	0.032967
	101698342	Ann Hepatobiliary Pancreat Surg	2508-5859	2508-5778	84	84	6	3	3	1	0.0357143
	9109353	Rev Paul Pediatr	1984-0462	0103-0582	140	140	5	3	3	1	0.0214286
	372541	Br J Anaesth	1471-6771	0007-0912	596	185	5	3	3	0.310403	0.0162162
	101519472	Epidemiol Health	2092-7193		79	79	4	3	3	1	0.0379747
	101132728	J Med Libr Assoc	1558-9439	1536-5050	109	109	5	3	3	1	0.0275229
	101650225	Eur J Radiol Open	2352-0477		106	103	3	3	3	0.971698	0.0291262
	101563916	Clin Exp Reprod Med	2233-8241	2233-8233	45	45	6	3	6	1	0.0666667
	9420840	Ann Surg Oncol	1534-4681	1068-9265	1253	147	5	3	4	0.117318	0.0204082
	7802871	Int J Epidemiol	1464-3685	0300-5771	240	122	4	3	4	0.508333	0.0245902
	7910727	Indian J Psychol Med	0975-1564	0253-7176	234	234	3	3	3	1	0.0128205
	101579789	Appl Clin Genet	1178-704X		23	23	3	3	3	1	0.130435
	101659641	Glob Ment Health (Camb)	2054-4251		35	35	4	3	2	1	0.0857143
	105072	Water Res	1879-2448	0043-1354	1149	19	4	3	3	0.0165361	0.157895
	101580242	J Korean Assoc Oral Maxillofac Surg	2234-5930	2234-7550	72	72	4	3	2	1	0.0416667
	101589872	J Innov Card Rhythm Manag	2156-3993	2156-3977	70	70	4	3	3	1	0.0428571
	101747148	Research (Wash D C)	2639-5274		144	144	4	3	4	1	0.0208333
	7802879	J R Soc Med	1758-1095	0141-0768	133	36	7	3	4	0.270677	0.0833333
	101487328	Ther Adv Urol	1756-2880	1756-2872	30	30	3	3	2	1	0.1
	2985091R	Headache	1526-4610	0017-8748	288	52	3	3	2	0.180556	0.0576923
	101228232	Int J Surg	1743-9159	1743-9191	668	120	4	3	3	0.179641	0.025
	101286760	Contrast Media Mol Imaging	1555-4317	1555-4309	33	33	3	3	3	1	0.0909091
	8309333	J Clin Oncol	1527-7755	0732-183X	541	76	3	3	3	0.140481	0.0394737
	9504817	Clin Drug Investig	1179-1918	1173-2563	133	48	6	3	4	0.360902	0.0625
	9214440	J Prev Med Hyg	2421-4248	1121-2233	92	92	3	3	2	1	0.0326087
	9112448	Rev Med Virol	1099-1654	1052-9276	104	61	5	3	4	0.586538	0.0491803
	8607899	Int J Colorectal Dis	1432-1262	0179-1958	321	53	4	3	2	0.165109	0.0566038
	9616320	J Occup Health	1348-9585	1341-9145	81	80	3	3	1	0.987654	0.0375
	101677045	Braz J Cardiovasc Surg	1678-9741	0102-7638	182	181	4	3	2	0.994505	0.0165746
	7911385	Psychiatry Res	1872-7123	0165-1781	823	207	5	3	4	0.251519	0.0144928
	101546753	Int J Nephrol	2090-2158	2090-214X	38	38	5	3	3	1	0.0789474
	8205248	Graefes Arch Clin Exp Ophthalmol	1435-702X	0721-832X	449	118	3	3	2	0.262806	0.0254237
	9613616	J Appl Res Intellect Disabil	1468-3148	1360-2322	148	30	4	3	2	0.202703	0.1
	101675905	Saudi J Med Med Sci	2321-4856	1658-631X	45	45	5	3	5	1	0.0666667
	101632875	Neurophotonics	2329-4248	2329-423X	49	49	4	3	4	1	0.0612245
	9100283	Arq Bras Cir Dig	2317-6326	0102-6720	52	52	4	3	3	1	0.0576923
	101677897	Int J Retina Vitreous	2056-9920		65	64	3	3	3	0.984615	0.046875
	101718377	Scars Burn Heal	2059-5131		20	20	3	3	2	1	0.15
	376465	Psychiatr Q	1573-6709	0033-2720	130	18	4	3	3	0.138462	0.166667
	101621911	J Taibah Univ Med Sci	1658-3612		121	121	5	3	4	1	0.0247934
	101159952	Cardiovasc Ultrasound	1476-7120		47	46	3	3	2	0.978723	0.0652174
	8908809	J Card Surg	1540-8191	0886-0440	833	91	4	3	3	0.109244	0.032967
	101691357	Transgend Health	2380-193X	2688-4887	31	16	3	3	2	0.516129	0.1875
	101598477	Sleep Sci	1984-0063	1984-0659	50	50	5	3	2	1	0.06
	101730166	Mediterr J Rheumatol	2529-198X		83	83	5	3	4	1	0.0361446
	101648581	J Health Econ Outcomes Res	2327-2236	2326-697X	21	21	4	3	3	1	0.142857
	101664713	Echo Res Pract	2055-0464		29	29	4	3	2	1	0.103448
	101555690	Indian J Endocrinol Metab	2230-9500	2230-8210	87	87	5	3	3	1	0.0344828
	101712925	Lancet Child Adolesc Health	2352-4650	2352-4642	193	74	4	3	3	0.38342	0.0405405
	101584158	Isr J Health Policy Res	2045-4015		76	75	3	3	2	0.986842	0.04
	9202144	Qual Health Res	1049-7323	1049-7323	165	40	5	3	4	0.242424	0.075
	375410	J Pediatr	1097-6833	0022-3476	920	101	4	3	3	0.109783	0.029703
	326377	Thromb Res	1879-2472	0049-3848	499	116	4	3	3	0.232465	0.0258621
	101587101	Cent European J Urol	2080-4873	2080-4806	88	88	3	3	2	1	0.0340909
	101271249	Womens Health (Lond)	1745-5065	1745-5057	47	47	3	3	2	1	0.0638298
	8804358	Soc Psychiatry Psychiatr Epidemiol	1433-9285	0933-7954	178	52	5	3	4	0.292135	0.0576923
	101135954	Epilepsy Curr	1535-7511	1535-7597	121	121	4	3	3	1	0.0247934
	9312666	Yearb Med Inform	2364-0502	0943-4747	38	38	3	3	2	1	0.0789474
	100897685	Curr Atheroscler Rep	1534-6242	1523-3804	79	19	3	3	2	0.240506	0.157895
	101539357	Crit Care Res Pract	2090-1313	2090-1305	40	39	3	3	2	0.975	0.0769231
	101649815	J Clin Transl Hepatol	2310-8819	2225-0719	70	70	4	3	2	1	0.0428571
	9204966	Eur J Public Health	1464-360X	1101-1262	371	197	4	3	3	0.530997	0.0152284
	101610480	World J Psychiatry	2220-3206		25	24	4	3	2	0.96	0.125
	101586220	Avicenna J Phytomed	2228-7949	2228-7930	63	63	3	3	2	1	0.047619
	376507	Public Health	1476-5616	0033-3506	420	182	5	3	2	0.433333	0.0164835
	9301979	Eur J Cancer Care (Engl)	1365-2354	0961-5423	181	17	4	3	3	0.0939227	0.176471
	101681808	Arthroplast Today	2352-3441		207	207	4	3	3	1	0.0144928
	101680420	JPRAS Open	2352-5878		69	69	4	3	3	1	0.0434783
	101719189	Biomimetics (Basel)	2313-7673		70	70	3	3	2	1	0.0428571
	101675099	SICOT J	2426-8887		50	50	3	3	2	1	0.06
	101672561	Chin Neurosurg J	2057-4967	2095-9370	38	38	4	3	4	1	0.0789474
	101626355	Health Justice	2194-7899		24	24	3	3	3	1	0.125
	9102074	Drugs Aging	1179-1969	1170-229X	107	24	3	3	2	0.224299	0.125
	101517078	Obstet Gynecol Int	1687-9597	1687-9589	42	41	3	3	3	0.97619	0.0731707
	67662	An Bras Dermatol	1806-4841	0365-0596	177	176	4	3	3	0.99435	0.0170455
	347227	Mech Ageing Dev	1872-6216	0047-6374	157	14	4	3	4	0.089172	0.214286
	101569862	AJP Rep	2157-7005	2157-6998	74	74	3	3	2	1	0.0405405
	101308232	Tanaffos	2345-3729	1735-0344	59	59	4	3	3	1	0.0508475
	101674442	Trop Dis Travel Med Vaccines	2055-0936		25	25	3	3	2	1	0.12
	101670174	J Mark Access Health Policy	2001-6689		24	24	3	3	3	1	0.125
	101705641	Glob Chall	2056-6646		75	75	3	3	2	1	0.04
	101576821	Adolesc Health Med Ther	1179-318X		19	18	4	3	3	0.947368	0.166667
	101543460	J Aging Res	2090-2212	2090-2204	36	36	3	3	3	1	0.0833333
	101525405	J Cutan Aesthet Surg	0974-5157	0974-2077	79	75	4	3	2	0.949367	0.04
	101622983	Int J Bipolar Disord	2194-7511		40	40	7	3	6	1	0.075
	101584377	Restor Dent Endod	2234-7666	2234-7658	53	53	4	3	4	1	0.0566038
	101517708	Anesth Pain Med (Seoul)	2383-7977	1975-5171	77	77	5	3	4	1	0.038961
	101550327	Transl Neurosci	2081-6936	2081-3856	52	52	5	3	5	1	0.0576923
	20130190R	Reumatologia	2084-9834	0034-6233	75	75	4	3	4	1	0.04
	101227995	J Oral Maxillofac Pathol	1998-393X	0973-029X	189	189	4	3	2	1	0.015873
	101273955	Ann Indian Acad Neurol	1998-3549	0972-2327	345	324	3	3	3	0.93913	0.00925926
	101770551	Front Artif Intell	2624-8212		117	117	3	3	3	1	0.025641
	101768511	Heart Rhythm O2	2666-5018		64	64	4	3	3	1	0.046875
	101761697	JACC CardioOncol	2666-0873		127	127	3	3	3	1	0.023622
	101776281	Front Glob Womens Health	2673-5059		28	28	6	3	4	1	0.107143
	101603835	Child Health Nurs Res	2287-9129	2287-9110	46	46	4	3	3	1	0.0652174
	7808448	Curr Microbiol	1432-0991	0343-8651	448	26	3	3	2	0.0580357	0.115385
	8709159	Free Radic Biol Med	1873-4596	0891-5849	414	24	4	3	4	0.057971	0.125
	101504351	Int J Oral Sci	2049-3169	1674-2818	38	38	3	3	2	1	0.0789474
	101270595	Target Oncol	1776-260X	1776-2596	83	25	3	3	2	0.301205	0.12
	101496545	Interdiscip Perspect Infect Dis	1687-7098	1687-708X	26	26	3	3	1	1	0.115385
	101517307	EPMA J	1878-5085	1878-5077	35	19	10	3	10	0.542857	0.157895
	101197791	Mol Pharm	1543-8392	1543-8384	429	35	3	3	1	0.0815851	0.0857143
	101603964	Infect Dis (Auckl)	1178-6337		27	27	3	3	2	1	0.111111
	101306640	J Biol Eng	1754-1611		29	29	3	3	2	1	0.103448
	101530512	Mediterr J Hematol Infect Dis	2035-3006		83	83	3	3	2	1	0.0361446
	101120118	Mol Imaging	1536-0121	1535-3508	23	23	3	3	3	1	0.130435
	101654670	ACS Biomater Sci Eng	2373-9878		596	18	3	3	2	0.0302013	0.166667
	101753452	Int J Pharm X	2590-1567		27	24	3	3	1	0.888889	0.125
	101688624	Sci Immunol	2470-9468		136	15	3	3	3	0.110294	0.2
	101242872	Cell Mol Immunol	2042-0226	1672-7681	252	118	3	3	3	0.468254	0.0254237
	101762941	Adv Pharmacol Pharm Sci	2633-4690		29	29	3	3	1	1	0.103448
	101599820	Biomed J	2320-2890	2319-4170	138	138	4	3	4	1	0.0217391
	8003002	J Anim Sci	1525-3163	0021-8812	1873	59	3	3	3	0.0315003	0.0508475
	9317982	Eur J Pharm Sci	1879-0720	0928-0987	366	13	3	3	2	0.0355191	0.230769
	373226	Exp Cell Res	1090-2422	0014-4827	423	7	4	3	4	0.0165485	0.428571
	100936353	Prog Orthod	2196-1042	1723-7785	44	44	4	3	3	1	0.0681818
	8005839	J Virol Methods	1879-0984	0166-0934	153	50	3	3	2	0.326797	0.06
	314524	Med Microbiol Immunol	1432-1831	0300-8584	44	25	4	3	3	0.568182	0.12
	101660689	Mol Cell Pediatr	2194-7791		18	18	3	3	2	1	0.166667
	101699846	NPJ Regen Med	2057-3995		25	25	4	3	3	1	0.12
	101488795	Food Nutr Res	1654-661X		58	51	4	3	4	0.87931	0.0588235
	101697141	AIMS Microbiol	2471-1888		28	28	3	3	2	1	0.107143
	101526294	J Parasitol Res	2090-0031	2090-0023	59	59	3	3	3	1	0.0508475
	101505086	Sci Transl Med	1946-6242	1946-6234	326	15	3	3	3	0.0460123	0.2
	101125610	Mol Imaging Biol	1860-2002	1536-1632	211	38	3	3	2	0.180095	0.0789474
	101728565	Cell Surf	2468-2330		13	11	3	3	2	0.846154	0.272727
	101678509	J Curr Ophthalmol	2452-2325		76	76	3	3	2	1	0.0394737
	7503056	J Am Chem Soc	1520-5126	0002-7863	2538	243	4	3	4	0.0957447	0.0123457
	9707115	Clin Oral Investig	1436-3771	1432-6981	528	141	3	3	2	0.267045	0.0212766
	110674	Virology	1096-0341	0042-6822	163	43	5	3	5	0.263804	0.0697674
	101587489	Antibodies (Basel)	2073-4468		71	71	3	3	1	1	0.0422535
	101742109	Water Res X	2589-9147		38	37	3	3	2	0.973684	0.0810811
	9207930	Eur J Histochem	2038-8306	1121-760X	56	56	3	3	2	1	0.0535714
	101497643	J Ophthalmic Vis Res	2008-322X	2008-2010	91	91	3	3	3	1	0.032967
	101669031	ACS Sens	2379-3694		501	42	3	3	2	0.0838323	0.0714286
	101513493	J Funct Foods	2214-9414	1756-4646	9	9	6	3	5	1	0.333333
	101639637	Toxics	2305-6304		128	128	3	3	3	1	0.0234375
	101719675	J Evid Based Integr Med	2515-690X		23	23	3	3	3	1	0.130435
	101507115	ASN Neuro	1759-0914		31	31	3	3	3	1	0.0967742
	101671170	Tomography	2379-139X	2379-1381	45	45	3	3	3	1	0.0666667
	101767073	JVS Vasc Sci	2666-3503		29	29	3	3	3	1	0.103448
	101537209	J Pharm Bioallied Sci	0975-7406	0976-4879	241	235	3	3	3	0.975104	0.012766
	101608852	ACS Sustain Chem Eng	2168-0485		35	32	3	3	2	0.914286	0.09375
	101769253	One Health Outlook	2524-4655		35	24	5	3	4	0.685714	0.125
	9705610	J Speech Lang Hear Res	1558-9102	1092-4388	315	24	3	3	3	0.0761905	0.125
	1273201	Eur J Immunol	1521-4141	0014-2980	215	45	3	3	2	0.209302	0.0666667
	101481027	Genes Genomics	2092-9293	1976-9571	111	9	3	3	3	0.0810811	0.333333
	262322	J Mol Cell Cardiol	1095-8584	0022-2828	208	31	3	3	3	0.149038	0.0967742
	101566341	Nutr Diabetes	2044-4052		39	39	3	3	2	1	0.0769231
	9506663	Histochem Cell Biol	1432-119X	0948-6143	107	44	8	3	5	0.411215	0.0681818
	101551157	J Biomed Res	2352-4685	1674-8301	50	48	6	3	5	0.96	0.0625
	101736595	Epigenomes	2075-4655		28	28	4	3	4	1	0.107143
	9209120	Transgenic Res	1573-9368	0962-8819	36	4	3	3	2	0.111111	0.75
	9513783	Chemistry	1521-3765	0947-6539	2242	673	4	3	3	0.300178	0.00445765
	374672	Immunology	1365-2567	0019-2805	115	39	6	3	5	0.33913	0.0769231
	8918110	Eur J Neurosci	1460-9568	0953-816X	383	37	3	3	3	0.0966057	0.0810811
	101696896	Nat Biomed Eng	2157-846X		171	29	3	3	2	0.169591	0.103448
	9607379	Genes Cells	1365-2443	1356-9597	68	12	3	3	2	0.176471	0.25
	100931242	Genesis	1526-968X	1526-954X	34	3	3	3	2	0.0882353	1
	8800109	Environ Mol Mutagen	1098-2280	0893-6692	57	6	5	3	5	0.105263	0.5
	7608063	Thromb Haemost	2567-689X	0340-6245	237	39	4	3	4	0.164557	0.0769231
	9307129	Cell Biol Int	1095-8355	1065-6995	223	11	8	3	6	0.0493274	0.272727
	2985110R	J Gen Physiol	1540-7748	0022-1295	89	89	3	3	3	1	0.0337079
	101678947	NPJ Aging Mech Dis	2056-3973		14	14	5	3	5	1	0.214286
	9806959	Balkan J Med Genet	2199-5761	1311-0160	30	30	3	3	3	1	0.1
	101468102	Acta Ophthalmol	1755-3768	1755-375X	366	71	6	3	6	0.193989	0.0422535
	101697563	SLAS Discov	2472-5560	2472-5552	114	27	4	3	4	0.236842	0.111111
	9882887	Geophys Res Lett	1944-8007	0094-8276	72	66	3	3	2	0.916667	0.0454545
	375267	Metabolism	1532-8600	0026-0495	192	49	3	3	2	0.255208	0.0612245
	101712192	High Throughput	2571-5135		17	17	3	3	3	1	0.176471
	9806357	J Clin Monit Comput	1573-2614	1387-1307	174	75	3	3	2	0.431034	0.04
	101181252	Ther Apher Dial	1744-9987	1744-9979	126	16	3	3	1	0.126984	0.1875
	8607378	Laryngoscope	1531-4995	0023-852X	821	63	3	3	1	0.0767357	0.047619
	370476	Am J Obstet Gynecol	1097-6868	0002-9378	618	116	3	3	1	0.187702	0.0258621
	8005433	Med Sci Sports Exerc	1530-0315	0195-9131	327	22	3	3	1	0.0672783	0.136364
	366372	J Clin Pharmacol	1552-4604	0091-2700	200	61	3	3	2	0.305	0.0491803
	9509185	Mult Scler	1477-0970	1352-4585	299	43	3	3	3	0.143813	0.0697674
	1310650	Anesth Analg	1526-7598	0003-2999	694	136	3	3	2	0.195965	0.0220588
	101263418	Intern Emerg Med	1970-9366	1828-0447	303	133	3	3	1	0.438944	0.0225564
	7600545	J Dermatol	1346-8138	0385-2407	495	30	3	3	2	0.0606061	0.1
	9609749	Spinal Cord	1476-5624	1362-4393	187	40	3	3	2	0.213904	0.075
	7608025	Psychopharmacology (Berl)	1432-2072	0033-3158	299	50	3	3	1	0.167224	0.06
	9012268	J Nephrol	1724-6059	1121-8428	201	81	3	3	2	0.402985	0.037037
	1275002	J Allergy Clin Immunol	1097-6825	0091-6749	525	132	3	3	2	0.251429	0.0227273
	4041	Br J Dermatol	1365-2133	0007-0963	604	115	6	3	6	0.190397	0.026087
	7506129	Trans R Soc Trop Med Hyg	1878-3503	0035-9203	144	40	4	3	4	0.277778	0.075
	100888201	Breast Cancer	1880-4233	1340-6868	153	34	3	3	3	0.222222	0.0882353
	100888982	Curr Hypertens Rep	1534-3111	1522-6417	108	22	3	3	1	0.203704	0.136364
	100884139	Catheter Cardiovasc Interv	1522-726X	1522-1946	710	64	3	3	1	0.0901408	0.046875
	101581958	Kans J Med	1948-2035		76	74	3	3	2	0.973684	0.0405405
	8510590	Pediatr Pulmonol	1099-0496	8755-6863	562	71	3	3	3	0.126335	0.0422535
	101640161	Basic Clin Androl	2051-4190		20	20	3	3	3	1	0.15
	101128967	Autoimmun Rev	1873-0183	1568-9972	187	37	5	3	3	0.197861	0.0810811
	8605731	Cancer Metastasis Rev	1573-7233	0167-7659	97	33	3	3	2	0.340206	0.0909091
	100883508	Microbes Infect	1769-714X	1286-4579	99	46	3	3	2	0.464646	0.0652174
	8510280	Can J Cardiol	1916-7075	0828-282X	350	67	3	3	2	0.191429	0.0447761
	7905840	Pharmacol Ther	1879-016X	0163-7258	198	18	3	3	1	0.0909091	0.166667
	100900946	Curr Treat Options Oncol	1534-6277	1527-2729	106	13	3	3	2	0.122642	0.230769
	1302422	Clin Chim Acta	1873-3492	0009-8981	492	72	3	3	3	0.146341	0.0416667
	8507355	Ann Saudi Med	0975-4466	0256-4947	66	64	3	3	3	0.969697	0.046875
	100888960	Curr Psychiatry Rep	1535-1645	1523-3812	89	22	4	3	3	0.247191	0.136364
	101714113	Circ Genom Precis Med	2574-8300		117	25	3	3	2	0.213675	0.12
	376362	J Pharmacol Exp Ther	1521-0103	0022-3565	208	10	6	3	5	0.0480769	0.3
	8605732	Cancer Immunol Immunother	1432-0851	0340-7004	340	108	3	3	3	0.317647	0.0277778
	101759493	ArXiv	2331-8422		2667	862	7	3	7	0.32321	0.00348028
	101461858	Autism Res	1939-3806	1939-3792	192	22	3	3	3	0.114583	0.136364
	101479577	Inflamm Regen	1880-8190	1880-9693	41	41	3	3	2	1	0.0731707
	9704532	J Peripher Nerv Syst	1529-8027	1085-9489	62	8	3	3	1	0.129032	0.375
	8812164	J Autoimmun	1095-9157	0896-8411	115	24	5	3	5	0.208696	0.125
	8213295	Biomed Pharmacother	1950-6007	0753-3322	1340	64	4	3	4	0.0477612	0.046875
	101526296	J Nutr Metab	2090-0732	2090-0724	85	81	3	3	2	0.952941	0.037037
	8207483	Food Chem Toxicol	1873-6351	0278-6915	704	17	7	3	5	0.0241477	0.176471
	100883611	Colorectal Dis	1463-1318	1462-8910	514	50	3	3	3	0.0972763	0.06
	101656239	HeartRhythm Case Rep	2214-0271		244	244	3	3	2	1	0.0122951
	101174817	J Chin Med Assoc	1728-7731	1726-4901	224	74	3	3	3	0.330357	0.0405405
	101622459	J Glob Antimicrob Resist	2213-7173	2213-7165	323	32	3	3	3	0.0990712	0.09375
	101608659	Tob Use Insights	1179-173X		28	28	3	3	2	1	0.107143
	101767802	Neurol Res Pract	2524-3489		52	52	3	3	2	1	0.0576923
	101550346	J Adv Pract Oncol	2150-0886	2150-0878	83	83	3	3	2	1	0.0361446
	101718019	Front Res Metr Anal	2504-0537		31	31	6	3	4	1	0.0967742
	8708728	Pediatr Nephrol	1432-198X	0931-041X	396	80	3	3	3	0.20202	0.0375
	101759455	Clin Hematol Int	2590-0048		25	25	3	3	1	1	0.12
	101715791	Evol Lett	2056-3744		49	48	3	3	3	0.979592	0.0625
	101546751	Biochem Res Int	2090-2255	2090-2247	26	26	5	3	5	1	0.115385
	9508162	Inflamm Bowel Dis	1536-4844	1078-0998	342	59	3	3	3	0.172515	0.0508475
	420404	Immunogenetics	1432-1211	0093-7711	41	14	4	3	3	0.341463	0.214286
	101701238	Arch Anim Breed	2363-9822		51	51	3	3	3	1	0.0588235
	7705721	FEMS Microbiol Lett	1574-6968	0378-1097	197	18	4	3	4	0.0913706	0.166667
	9430468	Microbiology (Reading)	1465-2080	1350-0872	128	44	3	3	3	0.34375	0.0681818
	101089176	J Appl Clin Med Phys	1526-9914		322	315	3	3	3	0.978261	0.00952381
	100886238	Gastric Cancer	1436-3305	1436-3291	112	22	5	3	5	0.196429	0.136364
	101464309	Iran J Parasitol	2008-238X	1735-7020	82	82	3	3	3	1	0.0365854
	101694371	Synth Syst Biotechnol	2405-805X		48	44	3	3	3	0.916667	0.0681818
	7500663	Microb Ecol	1432-184X	0095-3628	168	28	3	3	3	0.166667	0.107143
	213264	Biol Psychiatry	1873-2402	0006-3223	309	19	4	3	3	0.0614887	0.157895
	101598104	Int J Mol Cell Med	2251-9645	2251-9637	28	28	4	3	4	1	0.107143
	101300405	Brain Imaging Behav	1931-7565	1931-7557	267	35	3	3	2	0.131086	0.0857143
	101770603	Front Big Data	2624-909X		59	59	3	3	3	1	0.0508475
	7707242	Alcohol Clin Exp Res	1530-0277	0145-6008	240	21	3	3	3	0.0875	0.142857
	8710425	J Comput Aided Mol Des	1573-4951	0920-654X	90	22	3	3	2	0.244444	0.136364
	100966973	BMC Dev Biol	1471-213X		26	26	10	3	8	1	0.115385
	9712133	AIDS Behav	1573-3254	1090-7165	426	100	3	3	2	0.234742	0.03
	374630	Gastroenterology	1528-0012	0016-5085	841	191	3	3	1	0.227111	0.0157068
	101728585	Ment Health Clin	2168-9709		46	46	3	3	1	1	0.0652174
	101666844	JMIR Cancer	2369-1999		24	24	3	3	3	1	0.125
	101768812	Surg Open Sci	2589-8450		36	36	3	3	3	1	0.0833333
	101713200	East Afr Health Res J	2520-5285	2520-5277	26	26	3	3	3	1	0.115385
	9805461	Toxicol Sci	1096-0929	1096-6080	203	22	3	3	2	0.108374	0.136364
	101580011	CPT Pharmacometrics Syst Pharmacol	2163-8306		85	81	3	3	1	0.952941	0.037037
	101475056	J Proteomics	1876-7737	1874-3919	303	3	3	3	2	0.00990099	1
	101588279	Ann Pediatr Endocrinol Metab	2287-1292	2287-1012	48	48	7	3	3	1	0.0625
	101503361	J Integr Bioinform	1613-4516		28	26	7	3	6	0.928571	0.115385
	100966769	Plant Pathol J	2093-9280	1598-2254	65	65	3	3	3	1	0.0461538
	370467	Am J Bot	1537-2197	0002-9122	160	26	3	3	3	0.1625	0.115385
	9430925	Plant Cell Physiol	1471-9053	0032-0781	179	22	3	3	3	0.122905	0.136364
	9441758	Turk J Med Sci	1303-6165	1300-0144	273	262	3	3	3	0.959707	0.0114504
	101245794	J Ethnobiol Ethnomed	1746-4269		75	74	3	3	3	0.986667	0.0405405
	101731527	Pediatr Investig	2574-2272	2096-3726	53	53	3	3	3	1	0.0566038
	375373	J Hered	1465-7333	0022-1503	58	12	3	3	3	0.206897	0.25
	101708159	Immunohorizons	2573-7732		74	19	3	3	3	0.256757	0.157895
	101730497	Am J Med Case Rep	2374-216X	2374-2151	60	57	3	3	2	0.95	0.0526316
	101562480	Arab J Urol	2090-5998	2090-598X	55	55	3	3	2	1	0.0545455
	101282001	Brain Struct Funct	1863-2661	1863-2653	166	65	3	3	3	0.391566	0.0461538
	101716125	Dent J (Basel)	2304-6767		139	139	3	3	2	1	0.0215827
	375327	Gerontologist	1758-5341	0016-9013	218	30	3	3	1	0.137615	0.1
	101656077	Addict Behav Rep	2352-8532		82	81	3	3	1	0.987805	0.037037
	101680713	Gene Rep	2452-0144		18	17	14	2	14	0.944444	0.117647
	101551555	J Venom Res	2044-0324		9	9	2	2	2	1	0.222222
	7804134	JPEN J Parenter Enteral Nutr	1941-2444	0148-6071	243	33	3	2	3	0.135802	0.0606061
	101256527	J Immigr Minor Health	1557-1920	1557-1912	198	27	4	2	3	0.136364	0.0740741
	9304117	Acupunct Med	1759-9873	0964-5284	117	3	3	2	3	0.025641	0.666667
	9703158	Ann Thorac Cardiovasc Surg	2186-1005	1341-1098	57	56	4	2	3	0.982456	0.0357143
	9310939	Wound Repair Regen	1524-475X	1067-1927	92	10	3	2	2	0.108696	0.2
	9011445	Coron Artery Dis	1473-5830	0954-6928	127	9	3	2	3	0.0708661	0.222222
	100967755	Am J Cardiovasc Drugs	1179-187X	1175-3277	78	20	2	2	2	0.25641	0.1
	101491319	PM R	1934-1563	1934-1482	196	19	3	2	2	0.0969388	0.105263
	7806090	Neurosci Biobehav Rev	1873-7528	0149-7634	364	11	4	2	3	0.0302198	0.181818
	101657815	J Audiol Otol	2384-1710	2384-1621	31	31	2	2	2	1	0.0645161
	8109073	Med Decis Making	1552-681X	0272-989X	94	31	2	2	1	0.329787	0.0645161
	7704136	Histopathology	1365-2559	0309-0167	263	27	3	2	3	0.102662	0.0740741
	101531846	Cardiovasc Eng Technol	1869-4098	1869-408X	56	11	2	2	2	0.196429	0.181818
	101517095	Int Health	1876-3405	1876-3413	101	91	3	2	2	0.90099	0.021978
	101528125	Korean J Pain	2093-0569	2005-9159	53	53	3	2	3	1	0.0377358
	9706084	J Gastrointest Surg	1873-4626	1091-255X	395	48	2	2	2	0.121519	0.0416667
	9422759	Occup Environ Med	1470-7926	1351-0711	200	43	3	2	2	0.215	0.0465116
	101553216	J Ophthalmic Inflamm Infect	1869-5760		38	38	2	2	2	1	0.0526316
	9612481	Heart Fail Rev	1573-7322	1382-4147	137	21	2	2	2	0.153285	0.0952381
	101676020	Res Integr Peer Rev	2058-8615		17	17	5	2	5	1	0.117647
	101143078	Nutr Diet	1747-0080	1446-6368	41	8	3	2	2	0.195122	0.25
	101479935	Circ Cardiovasc Imaging	1942-0080	1941-9651	206	6	3	2	2	0.0291262	0.333333
	101576349	World J Orthop	2218-5836		64	38	2	2	1	0.59375	0.0526316
	101668877	Mult Scler J Exp Transl Clin	2055-2173		68	67	2	2	2	0.985294	0.0298507
	101499342	J Indian Soc Periodontol	0975-1580	0972-124X	107	107	2	2	2	1	0.0186916
	8201017	Nucl Med Commun	1473-5628	0143-3636	186	12	2	2	2	0.0645161	0.166667
	8303205	Soc Sci Med	1873-5347	0277-9536	673	87	2	2	2	0.129272	0.0229885
	370750	Indian J Dermatol	1998-3611	0019-5154	164	164	2	2	2	1	0.0121951
	7706726	Clin Ther	1879-114X	0149-2918	240	12	3	2	3	0.05	0.166667
	9011043	Arch Orthop Trauma Surg	1434-3916	0936-8051	359	92	2	2	2	0.256267	0.0217391
	101617859	J Adv Med Educ Prof	2322-3561	2322-2220	33	33	2	2	2	1	0.0606061
	101537753	Clin Med Insights Circ Respir Pulm Med	1179-5484		20	20	2	2	1	1	0.1
	101712185	Health Lit Res Pract	2474-8307	2475-6024	27	27	2	2	2	1	0.0740741
	101578294	Eur J Hosp Pharm	2047-9964	2047-9956	125	23	4	2	3	0.184	0.0869565
	101579321	Clin Kidney J	2048-8513	2048-8505	279	265	2	2	2	0.949821	0.00754717
	101247141	Korean Circ J	1738-5555	1738-5520	133	132	4	2	3	0.992481	0.0151515
	100961504	Otol Neurotol	1537-4505	1531-7129	421	10	2	2	2	0.023753	0.2
	123326	Rev Bras Ortop (Sao Paulo)	1982-4378	0102-3616	170	170	3	2	2	1	0.0117647
	101529872	Int J Surg Case Rep	2210-2612		1230	1223	2	2	2	0.994309	0.00163532
	101198241	J Exerc Sci Fit	2226-5104	1728-869X	36	36	3	2	3	1	0.0555556
	101222274	J Bras Pneumol	1806-3756	1806-3713	137	114	2	2	1	0.832117	0.0175439
	372547	Br J Nutr	1475-2662	0007-1145	483	53	2	2	2	0.109731	0.0377358
	101566036	Open Access J Sports Med	1179-1543		14	14	2	2	1	1	0.142857
	101705789	Glob Health Res Policy	2397-0642		55	55	2	2	2	1	0.0363636
	101586778	Kidney Res Clin Pract	2211-9140	2211-9132	61	61	3	2	3	1	0.0327869
	101592084	J Epidemiol Glob Health	2210-6014	2210-6006	83	83	2	2	1	1	0.0240964
	9430794	J Gastroenterol	1435-5922	0944-1174	94	29	3	2	3	0.308511	0.0689655
	101095458	Neth Heart J	1876-6250	1568-5888	170	168	2	2	2	0.988235	0.0119048
	101519915	Sultan Qaboos Univ Med J	2075-0528	2075-051X	86	84	4	2	3	0.976744	0.0238095
	101542608	Int J Vasc Med	2090-2832	2090-2824	19	19	2	2	2	1	0.105263
	101590471	Pediatr Gastroenterol Hepatol Nutr	2234-8840	2234-8646	58	58	3	2	2	1	0.0344828
	8803677	Am J Phys Med Rehabil	1537-7385	0894-9115	265	40	3	2	3	0.150943	0.05
	101526295	J Obes	2090-0716	2090-0708	34	34	2	2	2	1	0.0588235
	100883649	Europace	1532-2092	1099-5129	336	36	2	2	2	0.107143	0.0555556
	7806594	J Endocrinol Invest	1720-8386	0391-4097	302	81	3	2	2	0.268212	0.0246914
	9704963	J Low Genit Tract Dis	1526-0976	1089-2591	76	14	2	2	2	0.184211	0.142857
	370343	Acta Obstet Gynecol Scand	1600-0412	0001-6349	243	48	2	2	2	0.197531	0.0416667
	9105359	J Phys Ther Sci	2187-5626	0915-5287	154	154	3	2	2	1	0.012987
	101471467	Ann Vasc Dis	1881-6428	1881-641X	95	95	3	2	3	1	0.0210526
	101474930	Int J Rheum Dis	1756-185X	1756-1841	237	19	4	2	3	0.0801688	0.105263
	101538881	Int J Hypertens	2090-0392	2090-0384	69	69	2	2	2	1	0.0289855
	101234999	Pharmacol Rep	1734-1140	1734-1140	176	57	5	2	4	0.323864	0.0350877
	101634491	Pain Ther	2193-651X	2193-8237	82	80	2	2	2	0.97561	0.025
	101253281	Ther Clin Risk Manag	1178-203X	1176-6336	136	134	2	2	1	0.985294	0.0149254
	101726292	Animal Model Exp Med	2576-2095	2096-5451	39	39	2	2	2	1	0.0512821
	101572812	J Pharmacopuncture	2234-6856	2093-6966	32	32	3	2	2	1	0.0625
	101578773	Facts Views Vis Obgyn	2684-4230	2032-0418	48	48	2	2	1	1	0.0416667
	101658456	Drugs Real World Outcomes	2198-9788	2199-1154	53	52	2	2	2	0.981132	0.0384615
	101619905	Int J Health Policy Manag	2322-5939		126	105	4	2	3	0.833333	0.0190476
	8503886	J Hepatol	1600-0641	0168-8278	494	72	2	2	2	0.145749	0.0277778
	1302751	Neuroradiology	1432-1920	0028-3940	255	66	2	2	2	0.258824	0.030303
	8306882	J Hypertens	1473-5598	0263-6352	385	22	3	2	2	0.0571429	0.0909091
	7502039	Clin Neurol Neurosurg	1872-6968	0303-8467	683	26	4	2	3	0.0380673	0.0769231
	8003538	Cardiovasc Intervent Radiol	1432-086X	0174-1551	319	63	2	2	2	0.197492	0.031746
	101703605	NPJ Microgravity	2373-8065		38	38	2	2	2	1	0.0526316
	9814578	Pituitary	1573-7403	1386-341X	113	26	3	2	2	0.230088	0.0769231
	101614018	Bull Emerg Trauma	2322-3960	2322-2522	46	44	3	2	2	0.956522	0.0454545
	101690857	World J Otorhinolaryngol Head Neck Surg	2589-1081	2095-8811	76	75	2	2	1	0.986842	0.0266667
	101635698	Trends Hear	2331-2165		49	48	3	2	3	0.979592	0.0416667
	101090931	J Orthop Traumatol	1590-9999	1590-9921	23	23	2	2	1	1	0.0869565
	101565129	Adv Orthop	2090-3472	2090-3464	31	31	4	2	2	1	0.0645161
	8804207	Schizophr Res	1573-2509	0920-9964	417	25	3	2	2	0.059952	0.08
	9808462	J Palliat Med	1557-7740	1096-6218	370	16	3	2	3	0.0432432	0.125
	101673157	Asia Pac J Oncol Nurs	2349-6673	2347-5625	59	59	3	2	3	1	0.0338983
	101735271	Gen Psychiatr	2517-729X		84	83	4	2	3	0.988095	0.0240964
	100883685	Paediatr Drugs	1179-2019	1174-5878	66	18	2	2	1	0.272727	0.111111
	1273516	Arch Sex Behav	1573-2800	0004-0002	260	53	2	2	2	0.203846	0.0377358
	100884618	JSLS	1938-3797	1086-8089	55	55	2	2	2	1	0.0363636
	101651457	Burns Trauma	2321-3876	2321-3868	48	47	3	2	3	0.979167	0.0425532
	9306050	J Nurs Manag	1365-2834	0966-0429	326	30	4	2	3	0.0920245	0.0666667
	101514834	Subst Abuse	1178-2218		42	41	3	2	2	0.97619	0.0487805
	8510441	Indian J Urol	1998-3824	0970-1591	90	90	2	2	2	1	0.0222222
	7708170	Auris Nasus Larynx	1879-1476	0385-8146	214	16	2	2	2	0.0747664	0.125
	365332	Pediatr Radiol	1432-1998	0301-0449	272	57	3	2	2	0.209559	0.0350877
	101561211	Nurs Res Pract	2090-1437	2090-1429	11	11	3	2	2	1	0.181818
	101762366	Tech Innov Patient Support Radiat Oncol	2405-6324		32	32	2	2	2	1	0.0625
	101604463	Respir Med Case Rep	2213-0071		337	337	2	2	2	1	0.00593472
	417360	Transfusion	1537-2995	0041-1132	537	87	4	2	3	0.162011	0.0229885
	231335	Chest	1931-3543	0012-3692	1161	399	2	2	2	0.343669	0.00501253
	101515943	HIV AIDS (Auckl)	1179-1373		102	96	2	2	2	0.941176	0.0208333
	101690691	J Dent Anesth Pain Med	2383-9317	2383-9309	49	49	4	2	2	1	0.0408163
	370336	Acta Neurol Scand	1600-0404	0001-6314	173	26	3	2	3	0.150289	0.0769231
	8508335	Diabetes Res Clin Pract	1872-8227	0168-8227	506	133	2	2	2	0.262846	0.0150376
	8111117	Clin Psychol Rev	1873-7811	0272-7358	93	5	4	2	2	0.0537634	0.4
	101568103	Int J Breast Cancer	2090-3189	2090-3170	12	12	3	2	3	1	0.166667
	77427	Cardiovasc Res	1755-3245	0008-6363	312	72	2	2	2	0.230769	0.0277778
	101564712	Asian J Neurosurg	2248-9614	1793-5482	213	213	2	2	2	1	0.00938967
	101303911	Obes Res Clin Pract	1871-403X	1871-403X	94	11	2	2	1	0.117021	0.181818
	9106952	Egypt Heart J	2090-911X	1110-2608	87	87	2	2	2	1	0.0229885
	101502451	Korean J Anesthesiol	2005-7563	2005-6419	111	110	2	2	2	0.990991	0.0181818
	101313247	Int J Yoga	2231-2714	0973-6131	44	44	4	2	4	1	0.0454545
	9101456	Int J Legal Med	1437-1596	0937-9827	240	69	3	2	3	0.2875	0.0289855
	21620870R	Wien Klin Wochenschr	1613-7671	0043-5325	191	101	3	2	3	0.528796	0.019802
	101128963	Ageing Res Rev	1872-9649	1568-1637	160	13	3	2	2	0.08125	0.153846
	101213278	Reprod Med Biol	1447-0578	1445-5781	50	48	3	2	2	0.96	0.0416667
	101606807	United European Gastroenterol J	2050-6414	2050-6406	146	25	3	2	2	0.171233	0.08
	101589550	JAMA Psychiatry	2168-6238	2168-622X	262	21	3	2	3	0.0801527	0.0952381
	101632521	Lung Cancer (Auckl)	1179-2728		11	11	2	2	2	1	0.181818
	101708316	Health Equity	2473-1242		77	74	3	2	3	0.961039	0.027027
	101513031	J Hum Kinet	1899-7562	1640-5544	123	123	2	2	2	1	0.0162602
	101689938	Cardiooncology	2057-3804		31	31	2	2	2	1	0.0645161
	8809880	Curr Opin Psychiatry	1473-6578	0951-7367	87	4	2	2	2	0.045977	0.5
	8804069	Eur J Cardiothorac Surg	1873-734X	1010-7940	513	49	2	2	2	0.0955166	0.0408163
	101125969	Daru	2008-2231	1560-8115	58	14	2	2	2	0.241379	0.142857
	8500875	Fam Pract	1460-2229	0263-2136	133	27	2	2	2	0.203008	0.0740741
	101532469	World J Hepatol	1948-5182		112	103	4	2	4	0.919643	0.0194175
	101598423	Ann Maxillofac Surg	2249-3816	2231-0746	101	101	3	2	2	1	0.019802
	374675	Indian Heart J	2213-3763	0019-4832	172	168	2	2	2	0.976744	0.0119048
	73210	Ghana Med J	2616-163X	0016-9560	82	82	2	2	2	1	0.0243902
	101297401	Disaster Med Public Health Prep	1938-744X	1935-7893	498	308	2	2	1	0.618474	0.00649351
	101583212	Nepal J Epidemiol	2091-0800		18	18	2	2	1	1	0.111111
	101564961	Adv Prev Med	2090-3499	2090-3480	27	27	3	2	2	1	0.0740741
	101578283	Curr Obes Rep	2162-4968		50	6	3	2	3	0.12	0.333333
	101096440	Curr Allergy Asthma Rep	1534-6315	1529-7322	81	22	2	2	2	0.271605	0.0909091
	101566870	Minim Invasive Surg	2090-1453	2090-1445	10	10	5	2	5	1	0.2
	101605121	Ann Coloproctol	2287-9722	2287-9714	107	104	3	2	2	0.971963	0.0192308
	101560564	Clinicoecon Outcomes Res	1178-6981		71	70	2	2	1	0.985915	0.0285714
	101737740	Int J Popul Data Sci	2399-4908		69	68	2	2	2	0.985507	0.0294118
	7807270	Environ Int	1873-6750	0160-4120	894	73	2	2	1	0.0816555	0.0273973
	9306979	Seizure	1532-2688	1059-1311	298	24	3	2	3	0.0805369	0.0833333
	101558762	Pulm Med	2090-1844	2090-1836	18	18	2	2	2	1	0.111111
	101589637	J Caring Sci	2251-9920		34	34	2	2	2	1	0.0588235
	101637818	Neurol Ther	2193-6536	2193-8253	52	51	4	2	3	0.980769	0.0392157
	101566041	Med Devices (Auckl)	1179-1470		43	40	3	2	3	0.930233	0.05
	101562656	Res Rep Trop Med	1179-7282		16	16	4	2	3	1	0.125
	101178411	Popul Health Metr	1478-7954		30	30	3	2	3	1	0.0666667
	101663459	Pneumonia (Nathan)	2200-6133		15	15	2	2	2	1	0.133333
	405543	Mayo Clin Proc	1942-5546	0025-6196	512	184	2	2	2	0.359375	0.0108696
	101531987	Anat Cell Biol	2093-3673	2093-3665	67	67	2	2	2	1	0.0298507
	322116	Prev Med	1096-0260	0091-7435	312	36	3	2	3	0.115385	0.0555556
	9713056	Int J Circumpolar Health	2242-3982	1239-9736	47	47	2	2	2	1	0.0425532
	101703414	Contracept Reprod Med	2055-7426		39	39	2	2	2	1	0.0512821
	376542	Br Med Bull	1471-8391	0007-1420	37	8	2	2	2	0.216216	0.25
	101578767	Natl J Maxillofac Surg	2229-3418	0975-5950	61	61	2	2	2	1	0.0327869
	9421087	High Blood Press Cardiovasc Prev	1179-1985	1120-9879	70	16	2	2	2	0.228571	0.125
	100886647	Eur Heart J Suppl	1554-2815	1520-765X	192	188	2	2	2	0.979167	0.0106383
	101535395	Middle East J Dig Dis	2008-5249	2008-5230	50	40	5	2	5	0.8	0.05
	101616225	Clin Transl Imaging	2281-7565	2281-5872	7	6	2	2	1	0.857143	0.333333
	101273938	HSS J	1556-3324	1556-3316	83	43	4	2	4	0.518072	0.0465116
	101741179	Ther Adv Gastrointest Endosc	2631-7745		13	13	3	2	2	1	0.153846
	9610928	Sarcoidosis Vasc Diffuse Lung Dis	2532-179X	1124-0490	47	39	2	2	2	0.829787	0.0512821
	8411711	Eur J Anaesthesiol	1365-2346	0265-0215	193	9	3	2	2	0.0466321	0.222222
	101526350	Oman Med J	2070-5204	1999-768X	130	130	3	2	3	1	0.0153846
	101579785	Clin Cosmet Investig Dent	1179-1357		69	66	3	2	2	0.956522	0.030303
	101587774	Eye Brain	1179-2744		14	14	2	2	1	1	0.142857
	101517077	Int J Pediatr	1687-9759	1687-9740	71	71	2	2	2	1	0.028169
	8205605	Biomedica	2590-7379	0120-4157	117	117	2	2	2	1	0.017094
	101584658	Korean J Neurotrauma	2288-2243	2234-8999	50	50	3	2	3	1	0.04
	101687137	Parasite Epidemiol Control	2405-6731		62	61	2	2	2	0.983871	0.0327869
	101302041	Iran J Psychiatry	2008-2215	1735-4587	47	47	2	2	2	1	0.0425532
	101519422	Gastroenterology Res	1918-2813	1918-2805	41	41	4	2	2	1	0.0487805
	101635099	J Hematol	1927-1220	1927-1212	31	31	2	2	2	1	0.0645161
	8804476	Environ Pollut	1873-6424	0269-7491	2302	50	2	2	2	0.0217202	0.04
	101505087	Clin Orthop Surg	2005-4408	2005-291X	92	92	2	2	2	1	0.0217391
	101481371	Jpn Dent Sci Rev	2213-6851	1882-7616	22	20	2	2	2	0.909091	0.1
	101633100	Maxillofac Plast Reconstr Surg	2288-8586	2288-8101	41	41	3	2	3	1	0.0487805
	101319176	Patient Saf Surg	1754-9493		48	47	3	2	2	0.979167	0.0425532
	101635464	Acute Med Surg	2052-8817		145	141	2	2	2	0.972414	0.0141844
	101245790	J Occup Med Toxicol	1745-6673		38	38	2	2	2	1	0.0526316
	101595026	J Cent Nerv Syst Dis	1179-5735		20	20	3	2	3	1	0.1
	101724853	SAGE Open Nurs	2377-9608		55	55	3	2	2	1	0.0363636
	101662571	Gerontol Geriatr Med	2333-7214		73	73	2	2	2	1	0.0273973
	101712257	J Funct Morphol Kinesiol	2411-5142		102	102	2	2	2	1	0.0196078
	101519906	Oncol Rev	1970-5557	1970-5565	21	21	2	2	2	1	0.0952381
	101496684	J Family Reprod Health	1735-9392	1735-8949	39	39	2	2	2	1	0.0512821
	101739886	Spartan Med Res J	2474-7629		28	28	2	2	2	1	0.0714286
	101231007	Breathe (Sheff)	2073-4735	1810-6838	98	98	5	2	5	1	0.0204082
	101245735	Clin Pract Epidemiol Ment Health	1745-0179		26	26	3	2	2	1	0.0769231
	101771713	Aesthet Surg J Open Forum	2631-4797		58	58	2	2	1	1	0.0344828
	9516972	J Anaesthesiol Clin Pharmacol	2231-2730	0970-9185	214	180	3	2	2	0.841121	0.0111111
	101770383	OTA Int	2574-2167		40	40	2	2	2	1	0.05
	101624393	Health Psychol Behav Med	2164-2850		33	33	2	2	2	1	0.0606061
	101262256	J Vasc Bras	1677-7301	1677-5449	75	75	4	2	3	1	0.0266667
	101771299	JMIR Nurs	2562-7600		24	24	4	2	3	1	0.0833333
	101774615	J Migr Health	2666-6235		31	31	3	2	3	1	0.0645161
	101774452	Rehabil Process Outcome	1179-5727		9	9	2	2	2	1	0.222222
	9712129	Apoptosis	1573-675X	1360-8185	73	24	4	2	4	0.328767	0.0833333
	9413298	Bioorg Med Chem	1464-3391	0968-0896	444	11	2	2	2	0.0247748	0.181818
	8309335	J Neurooncol	1573-7373	0167-594X	280	53	2	2	2	0.189286	0.0377358
[truncated: 1,317 more rows]

## Sheet: 200 journals 
	Journal id	Journal name	ESSN	ISSN	# of all publications	# of papers free to read and use	# of records	# of papers with at least one RDR mention	# of repositories (RDRs)	% of papers 'free to read and use' in all papers	% of papers with at least one mention in 'free to read and use'
	101580575	Syst Rev	2046-4053		293	291	451	235	16	0.993174	0.80756
	7502536	Br J Pharmacol	1476-5381	0007-1188	428	103	101	80	17	0.240654	0.776699
	101239074	PLoS Genet	1553-7404	1553-7390	567	567	599	354	124	1	0.624339
	8208664	EMBO J	1460-2075	0261-4189	314	164	151	95	40	0.522293	0.579268
	101573691	Cell Rep	2211-1247		1343	572	515	319	96	0.425912	0.557692
	100965258	BMC Genomics	1471-2164		901	898	977	492	132	0.99667	0.547884
	101475844	Genome Med	1756-994X		110	110	87	55	46	1	0.5
	101615147	Microbiome	2049-2618		169	169	132	84	39	1	0.497041
	101509707	Genome Biol Evol	1759-6653		247	225	186	109	53	0.910931	0.484444
	101319628	BMC Med Genomics	1755-8794		196	195	198	92	66	0.994898	0.471795
	101728869	Life Sci Alliance	2575-1077		153	153	106	72	33	1	0.470588
	101680636	mSystems	2379-5077		328	328	235	151	67	1	0.460366
	413066	Cell	1097-4172	0092-8674	608	165	141	73	55	0.271382	0.442424
	100960660	Genome Biol	1474-760X	1474-7596	304	304	267	134	90	1	0.440789
	100966981	BMC Microbiol	1471-2180		372	370	213	163	50	0.994624	0.440541
	8308647	J Exp Clin Cancer Res	1756-9966	0392-9078	287	285	184	125	37	0.993031	0.438596
	8711562	Oncogene	1476-5594	0950-9232	457	213	135	92	34	0.466083	0.431925
	101671820	Microb Genom	2057-5858		156	156	106	67	50	1	0.429487
	101566598	G3 (Bethesda)	2160-1836		421	409	291	171	92	0.971496	0.418093
	101139795	Cancer Cell Int	1475-2867		605	598	448	250	50	0.98843	0.41806
	101524092	Cell Death Dis	2041-4889		1076	1066	611	442	56	0.990706	0.414634
	101596872	Gigascience	2047-217X		163	162	143	67	58	0.993865	0.41358
	101560621	Front Genet	1664-8021	1664-8021	1877	1851	1505	765	191	0.986148	0.41329
	100967807	BMC Plant Biol	1471-2229		570	567	397	231	59	0.994737	0.407407
	101581621	Mol Ther Nucleic Acids	2162-2531		373	372	219	151	44	0.997319	0.405914
	101666776	Mol Ther Oncolytics	2372-7705		169	169	92	67	26	1	0.39645
	8501455	Mol Biol Evol	1537-1719	0737-4038	306	161	102	62	46	0.526144	0.385093
	101170464	Cell Commun Signal	1478-811X		190	190	101	73	30	1	0.384211
	410462	Nature	1476-4687	0028-0836	3012	358	211	136	83	0.118858	0.379888
	101487380	EMBO Mol Med	1757-4684	1757-4676	161	156	100	59	33	0.968944	0.378205
	101519231	mBio	2150-7511		710	710	357	267	66	1	0.376056
	101579614	Elife	2050-084X		2079	2073	1292	778	173	0.997114	0.375301
	101238921	PLoS Pathog	1553-7374	1553-7366	726	726	376	269	72	1	0.370523
	101719179	Commun Biol	2399-3642		792	789	446	292	114	0.996212	0.370089
	101508617	Aging (Albany NY)	1945-4589		1775	1764	1169	647	128	0.993803	0.36678
	101516977	Clin Epigenetics	1868-7083	1868-7075	184	183	94	67	37	0.994565	0.36612
	101190720	BMC Biol	1741-7007		200	199	146	72	55	0.995	0.361809
	101603758	Mol Genet Genomic Med	2324-9269		461	455	269	163	62	0.986985	0.358242
	8102797	Biosci Rep	1573-4935	0144-8463	867	855	516	296	72	0.986159	0.346199
	101761232	BMC Complement Med Ther	2662-7671		380	379	263	130	35	0.997368	0.343008
	101510808	Ther Adv Med Oncol	1758-8359	1758-8340	241	238	108	80	24	0.987552	0.336134
	411011	Nucleic Acids Res	1362-4962	0305-1048	1281	1241	634	412	150	0.968774	0.33199
	101624857	Mol Ther Methods Clin Dev	2329-0501		252	252	111	83	20	1	0.329365
	101570526	Oncoimmunology	2162-402X	2162-4011	253	253	108	83	27	1	0.328063
	101532965	Oncotarget	1949-2553		421	416	178	136	35	0.988124	0.326923
	101676073	JCI Insight	2379-3708		537	222	101	72	42	0.413408	0.324324
	101201889	Plant Biotechnol J	1467-7652	1467-7644	196	195	104	63	42	0.994898	0.323077
	101551097	Genes (Basel)	2073-4425		1539	1539	859	495	171	1	0.321637
	2985248R	Medicine (Baltimore)	1536-5964	0025-7974	5122	4989	2932	1588	81	0.974034	0.3183
	101140941	Technol Cancer Res Treat	1533-0338	1533-0346	318	318	170	101	33	1	0.31761
	101655540	Hortic Res	2052-7276	2662-6810	213	213	173	67	48	1	0.314554
	101552395	Theranostics	1838-7640		787	786	347	247	49	0.998729	0.314249
	101183755	PLoS Biol	1545-7885	1544-9173	361	361	175	113	66	1	0.313019
	2985121R	J Biol Chem	1083-351X	0021-9258	1634	444	162	138	74	0.271726	0.310811
	101531236	Oncol Lett	1792-1082	1792-1074	1175	1019	554	315	65	0.867234	0.309127
	101548977	Front Microbiol	1664-302X	1664-302X	3701	3633	1489	1119	136	0.981627	0.30801
	9422756	Oncol Rep	1791-2431	1021-335X	465	326	192	100	41	0.701075	0.306748
	101535920	J Cancer	1837-9664		732	732	357	224	41	1	0.306011
	101674533	mSphere	2379-5042		467	463	191	141	52	0.991435	0.304536
	100967800	BMC Cancer	1471-2407		1223	1207	522	366	64	0.986917	0.303231
	101561785	AMB Express	2191-0855		219	218	83	66	25	0.995434	0.302752
	101308230	Mol Oncol	1878-0261	1574-7891	253	250	106	72	37	0.988142	0.288
	101514322	Onco Targets Ther	1178-6930		1188	1171	463	332	48	0.98569	0.283518
	101550216	Infect Drug Resist	1178-6973		479	470	153	133	18	0.981211	0.282979
	100968552	BMC Med Genet	1471-2350		241	239	101	67	31	0.991701	0.280335
	101215021	Evid Based Complement Alternat Med	1741-4288	1741-427X	1181	1159	756	322	50	0.981372	0.277826
	101083777	J Cell Mol Med	1582-4934	1582-1838	1228	1223	556	339	78	0.995928	0.277187
	101528555	Nat Commun	2041-1723		6456	6447	2830	1771	277	0.998606	0.274701
	101496537	J Oncol	1687-8469	1687-8450	219	216	98	59	32	0.986301	0.273148
	101527581	Stem Cell Res Ther	1757-6512		532	532	204	145	34	1	0.272556
	101568867	Front Oncol	2234-943X		3565	3472	1504	943	112	0.973913	0.271601
	101605639	Redox Biol	2213-2317		420	416	161	109	46	0.990476	0.262019
	101625893	Microorganisms	2076-2607		2074	2074	718	543	93	1	0.261813
	8604127	Dis Markers	1875-8630	0278-0240	248	244	109	63	37	0.983871	0.258197
	101235568	Int J Biol Sci	1449-2288		285	264	101	68	32	0.926316	0.257576
	101585359	Front Cell Infect Microbiol	2235-2988		952	940	316	237	64	0.987395	0.252128
	101472619	Transl Oncol	1936-5233		267	266	91	67	25	0.996255	0.25188
	9609063	Med Sci Monit	1643-3750	1234-1010	984	981	482	247	58	0.996951	0.251784
	101263253	Trials	1745-6215		1034	1031	299	257	21	0.997099	0.249273
	101637404	Antibiotics (Basel)	2079-6382		948	948	254	236	39	1	0.248945
	100968535	BMC Anesthesiol	1471-2253		300	300	89	74	9	1	0.246667
	9201390	Mol Biol Cell	1939-4586	1059-1524	248	248	68	61	20	1	0.245968
	101190741	J Transl Med	1479-5876		473	471	184	115	57	0.995772	0.244161
	101526829	Cancers (Basel)	2072-6694		3878	3878	1319	945	117	1	0.243682
	101090633	Respir Res	1465-993X	1465-9921	331	330	107	79	40	0.996979	0.239394
	101595310	Cancer Med	2045-7634		847	837	316	200	56	0.988194	0.238949
	101170544	World J Surg Oncol	1477-7819		332	328	128	78	20	0.987952	0.237805
	101600173	Biomed Res Int	2314-6141	2314-6133	2503	2479	1081	573	115	0.990412	0.231142
	101630250	Front Cell Dev Biol	2296-634X		1964	1921	695	444	114	0.978106	0.23113
	101653173	Front Mol Biosci	2296-889X		534	520	210	120	76	0.973783	0.230769
	101578790	Metabolites	2218-1989		526	526	166	120	38	1	0.228137
	101585369	Comput Struct Biotechnol J	2001-0370	2001-0370	392	391	157	88	70	0.997449	0.225064
	9882906	J Exp Bot	1460-2431	0022-0957	608	329	99	72	34	0.541118	0.218845
	9810955	Int J Mol Med	1791-244X	1107-3756	382	330	125	72	34	0.863874	0.218182
	101168776	Cancer Sci	1349-7006	1347-9032	481	455	131	97	43	0.945946	0.213187
	101509722	Viruses	1999-4915		1481	1481	399	315	78	1	0.212694
	101599504	JMIR Res Protoc	1929-0748		484	481	127	102	11	0.993802	0.212058
	100965194	BMC Bioinformatics	1471-2105		585	585	163	122	66	1	0.208547
	101263847	Int J Nanomedicine	1178-2013	1176-9114	717	703	149	146	13	0.980474	0.207681
	101552874	BMJ Open	2044-6055		3624	3614	1170	750	30	0.997241	0.207526
	375356	J Cell Biol	1540-8140	0021-9525	297	296	79	61	27	0.996633	0.206081
	101600052	Cells	2073-4409		2675	2675	751	547	112	1	0.204486
	101647039	EBioMedicine	2352-3964		578	573	168	117	52	0.991349	0.204188
	101475259	Mol Med Rep	1791-3004	1791-2997	896	761	280	155	64	0.84933	0.203679
	101213954	Int J Med Sci	1449-1907		339	339	130	69	30	1	0.20354
	101603425	PeerJ	2167-8359		2279	2263	842	452	147	0.992979	0.199735
	101213729	Mar Drugs	1660-3397		640	640	160	127	36	1	0.198437
	101512700	Cancer Manag Res	1179-1322		1286	1256	335	249	42	0.976672	0.198248
	101092791	Int J Mol Sci	1422-0067		9869	9869	2720	1938	234	1	0.196372
	101640192	Sci Data	2052-4463		443	443	124	86	70	1	0.194131
	101548923	Front Pharmacol	1663-9812		2592	2511	847	478	93	0.96875	0.190362
	101265112	J Orthop Surg Res	1749-799X		597	589	178	112	20	0.9866	0.190153
	101266602	Orphanet J Rare Dis	1750-1172		355	349	83	65	21	0.983099	0.186246
	101653440	Sci Adv	2375-2548		2126	2055	556	373	116	0.966604	0.181509
	101525824	Front Aging Neurosci	1663-4365		542	536	117	97	28	0.98893	0.18097
	101596414	Biomolecules	2218-273X		1686	1686	420	302	97	1	0.179122
	101190723	BMC Med	1741-7015		402	400	100	71	29	0.995025	0.1775
	101671827	J Fungi (Basel)	2309-608X		395	395	86	70	37	1	0.177215
	101562664	Transl Psychiatry	2158-3188		432	431	107	76	50	0.997685	0.176334
	7505876	Proc Natl Acad Sci U S A	1091-6490	0027-8424	4235	1536	334	268	109	0.362692	0.174479
	101291488	PLoS Negl Trop Dis	1935-2735	1935-2727	971	971	240	169	73	1	0.174047
	101580524	J Am Heart Assoc	2047-9980		1119	1119	217	190	27	1	0.169794
	101560960	Front Immunol	1664-3224		3602	3547	797	602	108	0.984731	0.169721
	101620585	J Immunother Cancer	2051-1426		563	560	118	93	31	0.994671	0.166071
	9808944	Bioinformatics	1367-4811	1367-4803	1046	356	92	59	49	0.340344	0.16573
	101475745	Drug Des Devel Ther	1177-8881		481	477	112	79	22	0.991684	0.165618
	101691304	Biomedicines	2227-9059		660	660	147	107	40	1	0.162121
	101238922	PLoS Comput Biol	1553-7358	1553-734X	773	773	192	124	90	1	0.160414
	101596317	Pathogens	2076-0817		1069	1069	202	168	58	1	0.157156
	101568200	Front Plant Sci	1664-462X		2347	2331	536	364	99	0.993183	0.156156
	101632513	Front Bioeng Biotechnol	2296-4185		1618	1588	312	246	77	0.981459	0.154912
	101531441	Thorac Cancer	1759-7714	1759-7706	484	474	102	71	30	0.979339	0.149789
	101238453	Pharmaceuticals (Basel)	1424-8247		512	512	93	76	29	1	0.148438
	101563288	Sci Rep	2045-2322		22510	22442	4506	3248	336	0.996979	0.144729
	101531947	Exp Ther Med	1792-1015	1792-0981	1199	926	217	134	50	0.77231	0.144708
	100968548	BMC Geriatr	1471-2318		542	534	99	75	10	0.98524	0.140449
	101653388	Front Cardiovasc Med	2297-055X		442	437	88	61	30	0.988688	0.139588
	101596181	Plants (Basel)	2223-7747		1837	1837	361	252	77	1	0.13718
	101587988	Biology (Basel)	2079-7737		499	499	96	67	44	1	0.134269
	100968559	BMC Psychiatry	1471-244X		586	581	107	78	16	0.991468	0.134251
	101479826	Oxid Med Cell Longev	1942-0994	1942-0900	867	855	166	114	40	0.986159	0.133333
	101462774	Parasit Vectors	1756-3305		625	625	112	83	40	1	0.1328
	101285081	PLoS One	1932-6203		16685	16683	3010	2203	266	0.99988	0.132051
	100968551	BMC Infect Dis	1471-2334		968	956	142	126	21	0.987603	0.131799
	100959882	J Med Internet Res	1438-8871	1439-4456	1302	1293	254	164	19	0.993088	0.126837
	101594320	F1000Res	2046-1402		723	648	118	82	57	0.896266	0.126543
	100967804	BMC Pediatr	1471-2431		564	561	87	70	13	0.994681	0.124777
	101648047	Front Med (Lausanne)	2296-858X		1190	1163	189	143	38	0.977311	0.122958
	101249759	BMC Vet Res	1746-6148		482	479	68	58	21	0.993776	0.121086
	370635	Br J Cancer	1532-1827	0007-0920	513	513	80	62	35	1	0.120858
	101668981	Antioxidants (Basel)	2076-3921		1318	1318	195	159	43	1	0.120637
	100968539	BMC Cardiovasc Disord	1471-2261		504	500	90	60	22	0.992063	0.12
	101521595	Nutrients	2072-6643		3938	3938	590	472	65	1	0.119858
	100968565	BMC Musculoskelet Disord	1471-2474		843	839	134	99	19	0.995255	0.117998
	101549006	Front Physiol	1664-042X		1928	1879	305	221	82	0.974585	0.117616
	101555782	Front Endocrinol (Lausanne)	1664-2392		1201	1177	211	138	56	0.980017	0.117247
	101530765	Toxins (Basel)	2072-6651		812	812	127	95	36	1	0.116995
	100964009	Molecules	1420-3049		6060	6060	792	700	78	1	0.115512
	101546899	Front Neurol	1664-2295		2012	1967	301	226	54	0.977634	0.114896
	101534003	Pharmaceutics	1999-4923		1271	1271	153	146	17	1	0.11487
	8801384	J Clin Lab Anal	1098-2825	0887-8013	501	498	84	57	35	0.994012	0.114458
	100967793	BMC Nephrol	1471-2369		531	525	75	59	19	0.988701	0.112381
	101685275	BMJ Glob Health	2059-7908		511	510	84	57	9	0.998043	0.111765
	101624439	JMIR Mhealth Uhealth	2291-5222		575	575	87	63	8	1	0.109565
	7703701	Invest Ophthalmol Vis Sci	1552-5783	0146-0404	536	532	82	58	40	0.992537	0.109023
	101478481	Front Neurosci	1662-453X	1662-4548	1518	1478	211	160	68	0.97365	0.108254
	101629355	Vaccines (Basel)	2076-393X		788	788	103	85	33	1	0.107868
	346411	J Int Med Res	1473-2300	0300-0605	1224	1221	221	128	43	0.997549	0.104832
	100883448	World J Gastroenterol	2219-2840	1007-9327	571	565	84	58	29	0.989492	0.102655
	100967799	BMC Pregnancy Childbirth	1471-2393		776	766	100	75	15	0.987113	0.0979112
	101669191	ESC Heart Fail	2055-5822		587	586	64	56	9	0.998296	0.0955631
	101088677	BMC Health Serv Res	1472-6963		1144	1132	130	108	11	0.98951	0.0954064
	101615492	Front Pediatr	2296-2360		1023	1001	115	95	26	0.978495	0.0949051
	101664569	Adv Sci (Weinh)	2198-3844		848	761	113	72	35	0.897406	0.0946124
	100968562	BMC Public Health	1471-2458		1925	1903	223	178	19	0.988571	0.0935365
	9801902	Crit Care	1466-609X	1364-8535	704	700	78	65	13	0.994318	0.0928571
	101658402	Diagnostics (Basel)	2075-4418		1146	1146	150	105	57	1	0.091623
	101666658	Front Vet Sci	2297-1769		1254	1251	140	113	44	0.997608	0.0903277
	101606588	J Clin Med	2077-0383		4143	4143	480	362	73	1	0.0873763
	101635614	Animals (Basel)	2076-2615		2448	2448	281	191	61	1	0.0780229
	101729235	JAMA Netw Open	2574-3805		1642	1289	126	100	16	0.785018	0.0775795
	101654995	Data Brief	2352-3409		1620	1615	161	125	65	0.996914	0.0773994
	101545006	Front Psychiatry	1664-0640		1681	1662	191	127	45	0.988697	0.076414
	101672560	Heliyon	2405-8440		2721	2708	262	200	73	0.995222	0.0738552
	101574235	Insects	2075-4450		883	882	85	64	36	0.998867	0.0725624
	101566408	Ecol Evol	2045-7758		1218	1149	106	83	50	0.94335	0.0722367
	101598646	Brain Sci	2076-3425		1033	1033	86	72	33	1	0.0696999
	101620522	Orthop J Sports Med	2325-9671		968	968	91	67	9	1	0.0692149
	101670569	Foods	2304-8158		1953	1953	142	130	33	1	0.0665643
	101616579	Front Public Health	2296-2565		1109	1094	78	70	23	0.986474	0.0639854
	101691658	ACS Omega	2470-1343		3574	3573	232	183	52	0.99972	0.0512175
	101238455	Int J Environ Res Public Health	1660-4601	1661-7827	9575	9575	629	487	56	1	0.0508616
	101610216	Nanomaterials (Basel)	2079-4991		2572	2572	130	125	13	1	0.0486003
	101545357	Polymers (Basel)	2073-4360		3160	3160	89	89	6	1	0.0281646
	101550902	Front Psychol	1664-1078		4136	4088	136	114	17	0.988395	0.0278865
	101555929	Materials (Basel)	1996-1944		5857	5857	141	132	12	1	0.0225371
	101596737	Cureus	2168-8184		5896	5809	94	87	9	0.985244	0.0149768
	101204366	Sensors (Basel)	1424-8220		7333	7333	103	99	28	1	0.0135006
	101680187	bioRxiv			NA	NA	171	124	50	0	0
	101767986	medRxiv			NA	NA	84	63	25	0	0

## Sheet: Records 2020
RRID	Name of repository	PMID	DOI	Date of publication	Journal	Journal Id	ESSN	ISSN	Title of the publication	Snippet
SCR_000141	FastQ Screen	PMID:33054850	10.1186/s13073-020-00785-8	2020 Oct 14	Genome Med	101475844	1756-994X		Cord blood DNA methylome in newborns later diagnosed with autism spectrum disorder reflects early dysregulation of neurodevelopmental and X-linked genes.	<B>RRID:SCR_000141</B>, [48]), SAMtools (v1.8, RRID:SC
SCR_000448	Talairach Daemon	PMID:32061140	10.1002/ejp.1543	2020 May	Eur J Pain	9801774	1532-2149	1090-3801	Oxytocin modulates intrinsic neural activity in patients with chronic low back pain.	/www.talairach.org/daemon.html; <B>RRID:SCR_000448</B>).
SCR_000667	MEGA Software	PMID:32025702	10.1093/gigascience/giaa007	2020 Feb 1	Gigascience	101596872	2047-217X		Genomic diversity affects the accuracy of bacterial single-nucleotide polymorphism-calling pipelines.	in MEGA v7.0.14 (MEGA Software, <B>RRID:SCR_000667</B>) [113]. By manually reviewing t
SCR_000667	MEGA Software	PMID:32141509	10.1093/gigascience/giaa015	2020 Mar 1	Gigascience	101596872	2047-217X		Chromosome-level genome assembly and annotation of the loquat (Eriobotrya japonica) genome.	ogenetic tree using MEGA (MEGA, <B>RRID:SCR_000667</B>, v7.0.26). The method of maximu
SCR_000667	MEGA Software	PMID:32265851	10.3389/fmicb.2020.00360	2020	Front Microbiol	101548977	1664-302X	1664-302X	Time-Course RNAseq Reveals Exserohilum turcicum Effectors and Pathogenicity Determinants.	, 2016) (MEGA Software, <B>RRID:SCR_000667</B>).
SCR_000667	MEGA Software	PMID:32275888	10.1016/j.devcel.2020.03.009	2020 May 4	Dev Cell	101120028	1878-1551	1534-5807	OsNSUN2-Mediated 5-Methylcytosine mRNA Modification Enhances Rice Adaptation to High Temperature.	MEGA7 Kumar et al., 2016 <B>RRID:SCR_000667</B> https://megasoftware.net/
SCR_000667	MEGA Software	PMID:32637036	10.1016/j.csbj.2020.05.025	2020	Comput Struct Biotechnol J	101585369	2001-0370	2001-0370	Structural modeling, mutation analysis, and in vitro expression of usherin, a major protein in inherited retinal degeneration and hearing loss.	etics Analysis program (MEGA X, <B>RRID:SCR_000667</B>) [38], [39]. The WAG substituti
SCR_000667	MEGA Software	PMID:32812865	10.7554/eLife.60388	2020 Aug 19	Elife	101579614	2050-084X		Regulation of dynamic pigment cell states at single-cell resolution.	MEGA version 6 (MEGA Software, <B>RRID:SCR_000667</B>) (Tamura et al., 2011). Protein
SCR_000667	MEGA Software	PMID:32817105	10.1128/mBio.01453-20	2020 Aug 18	mBio	101519231	2150-7511		A Plant Virus Ensures Viral Stability in the Hemolymph of Vector Insects through Suppressing Prophenoloxidase Activation.	odel) using Mega 6.06 software (<B>RRID:SCR_000667</B>). Bootstrap analysis (1,000 rep
SCR_000667	MEGA Software	PMID:32976804	10.1016/j.cub.2020.08.061	2020 Nov 16	Curr Biol	9107782	1879-0445	0960-9822	New Lineage of Microbial Predators Adds Complexity to Reconstructing the Evolutionary Origin of Animals.	MEGA [51] <B>RRID:SCR_000667</B> iTOL [52] RRID: SCR_018174
SCR_000667	MEGA Software	PMID:33042118	10.3389/fimmu.2020.02074	2020	Front Immunol	101560960	1664-3224		Computational Design of a Novel VLP-Based Vaccine for Hepatitis B Virus.	tree was built using MEGA7 (<B>RRID:SCR_000667</B>) (20).
SCR_000667	MEGA Software	PMID:33247357	10.1007/s11274-020-02962-8	2020 Nov 28	World J Microbiol Biotechnol	9012472	1573-0972	0959-3993	Transformation of TNT, 2,4-DNT, and PETN by Raoultella planticola M30b and Rhizobium radiobacter M109 and exploration of the associated enzymes.	rees were built in Mega v. 7.0 (<B>RRID:SCR_000667</B>) using a neighbor-joining (NJ)
SCR_000685	Cystic Fibrosis Mutation Database	PMID:32014995	10.1074/jbc.RA119.012015	2020 Apr 3	J Biol Chem	2985121R	1083-351X	0021-9258	In vivo crystals reveal critical features of the interaction between cystic fibrosis transmembrane conductance regulator (CFTR) and the PDZ2 domain of Na(+)/H(+) exchange cofactor NHERF1.	bsence of the vas deferens (see <B>RRID:SCR_000685</B>). It has been demonstrated that
SCR_001120	Kyoto Encyclopedia of Genes and Genomes Expression Database	PMID:32028680	10.3390/genes11020160	2020 Feb 3	Genes (Basel)	101551097	2073-4425		The Genome Assembly and Annotation of the Southern Elephant Seal Mirounga leonina.	Genes and Genomes (KEGG, <B>RRID:SCR_001120</B>) [26] pathway annotation analys
SCR_001120	Kyoto Encyclopedia of Genes and Genomes Expression Database	PMID:32457714	10.3389/fmicb.2020.00792	2020	Front Microbiol	101548977	1664-302X	1664-302X	Metabolic Insights Into Infochemicals Induced Colony Formation and Flocculation in Scenedesmus subspicatus Unraveled by Quantitative Proteomics.	GG Automatic Annotation Server (<B>RRID:SCR_001120</B>). We used the following setting
SCR_001120	Kyoto Encyclopedia of Genes and Genomes Expression Database	PMID:32847817	10.1534/g3.120.401532	2020 Oct 5	G3 (Bethesda)	101566598	2160-1836		Construction of Pseudomolecules for the Chinese Chestnut (Castanea mollissima) Genome.	Genes and Genomes (KEGG) (KEGG, <B>RRID:SCR_001120</B>), and TrEMBL, using the Basic L
SCR_001120	Kyoto Encyclopedia of Genes and Genomes Expression Database	PMID:33377042	10.1016/j.xpro.2020.100148	2020 Dec 18	STAR Protoc	101769501	2666-1667		Comparing Circadian Rhythmicity in the Human Gut Microbiome.	<B>RRID:SCR_001120</B> Heatmapper Babicki et al. (2016
SCR_001120	Kyoto Encyclopedia of Genes and Genomes Expression Database	PMID:35117199	10.21037/tcr-20-1858	2020 Oct	Transl Cancer Res	101585958	2219-6803	2218-676X	Exosomal prostate-specific G-protein-coupled receptor induces osteoblast activity to promote the osteoblastic metastasis of prostate cancer.	nd Genomes Expression Database, <B>RRID:SCR_001120</B>) pathway enrichment analysis wa
SCR_001368	MitoMiner	PMID:31778245	10.1002/stem.3129	2020 Mar	Stem Cells	9304532	1549-4918	1066-5099	Effects of thyroid hormone on mitochondria and metabolism of human preimplantation embryos.	2.4 Genes identified to have significant differential expression (n = 1178; fold change ≥1.5
SCR_001368	MitoMiner	PMID:32019800	10.1128/mBio.03171-19	2020 Feb 4	mBio	101519231	2150-7511		Listeria monocytogenes Exploits Mitochondrial Contact Site and Cristae Organizing System Complex Subunit Mic10 To Promote Mitochondrial Fragmentation and Cellular Infection.	ial gene list (version Q2
SCR_001368	MitoMiner	PMID:32051223	10.1261/rna.073700.119	2020 May	RNA	9509184	1469-9001	1355-8382	Axon microdissection and transcriptome profiling reveals the in vivo RNA content of fully differentiated myelinated motor axons.	The list of mitochondrial proteins was obtained from MitoMiner database v4.0 ( http://mitominer.mrc-mbu.cam.ac.uk/release-4.0/begin.do ( Smith and Robinson 2019 )
SCR_001368	MitoMiner	PMID:32061935	10.1016/j.jmb.2020.01.036	2020 Mar 27	J Mol Biol	2985088R	1089-8638	0022-2836	COA6 Facilitates Cytochrome c Oxidase Biogenesis as Thiol-reductase for Copper Metallochaperones in Mitochondria.	rial Protein Index ” (IMPI)
SCR_001368	MitoMiner	PMID:32107448	10.1038/s41598-020-60558-6	2020 Feb 27	Sci Rep	101563288	2045-2322		Endothelin-1 Mediated Decrease in Mitochondrial Gene Expression and Bioenergetics Contribute to Neurodegeneration of Retinal Ganglion Cells.	MitoMiner v.	MitoMiner
SCR_001368	MitoMiner	PMID:32144202	10.1074/jbc.RA119.011508	2020 Apr 24	J Biol Chem	2985121R	1083-351X	0021-9258	The mitochondrial protein PGAM5 suppresses energy consumption in brown adipocytes by repressing expression of uncoupling protein 1.	loyed two databases, MitoMiner (<B>RRID:SCR_001368</B>) (62) and MitoCarta (RRID:SCR_0
SCR_001368	MitoMiner	PMID:32257390	10.1038/s41420-020-0250-y	2020	Cell Death Discov	101665035	2058-7716		Proteomic and functional analyses in disease models reveal CLN5 protein involvement in mitochondrial dysfunction.	ing for final score of mitochondrial confidence using MitoMiner 4.0 v2018 JUN ( http://mitominer.mrc-mbu.cam.ac.uk )
SCR_001368	MitoMiner	PMID:32297702	10.1111/jcmm.15209	2020 May	J Cell Mol Med	101083777	1582-4934	1582-1838	Ischaemic post-conditioning in rats: Responder and non-responder differ in transcriptome of mitochondrial proteins.	2.9 Rat specific MitoMiner 4.034 dataset downloaded from the MitoMiner website ( http://mitominer.mrc-mbu.cam.ac.uk/release-4.0/impi.do ) was used to filter mitochondria related genes from the predicted miR ?target list.	MitoMiner
SCR_001368	MitoMiner	PMID:33240932	10.3389/fmolb.2020.590842	2020	Front Mol Biosci	101653173	2296-889X		Multi-Omics Approaches to Improve Mitochondrial Disease Diagnosis: Challenges, Advances, and Perspectives.	rial localization evidence and phenotype data for mammals
SCR_001368	MitoMiner	PMID:33353059	10.3390/biology9120479	2020 Dec 18	Biology (Basel)	101587988	2079-7737		The Mitochondrial Proteome of Tumor Cells: A SnapShot on Methodological Approaches and New Biomarkers.	The MitoMiner database (mitominer.mrc-mbu.cam.ac.uk) provides a complete
SCR_001368	MitoMiner	PMID:33378680	10.1016/j.celrep.2020.108562	2020 Dec 29	Cell Rep	101573691	2211-1247		Pressure-Driven Mitochondrial Transfer Pipeline Generates Mammalian Cells of Desired Genetic Combinations and Fates.	For PCA of nucleus-encoded mitochondrial protein and mtDNA transcripts
SCR_001370	DDBJ Sequence Read Archive	PMID:32932138	10.1016/j.isci.2020.101522	2020 Sep 2	iScience	101724038	2589-0042		Asperuloside Improves Obesity and Type 2 Diabetes through Modulation of Gut Microbiota and Metabolic Signaling.	robiome sequencing data have been deposited at the DDBJ Sequence Read Archive ( http://trace.ddbj.nig.ac.jp/dra/ ) under accession number DRA009825.	http://trace.ddbj.nig.ac.jp/dra
SCR_001415	Diabetic Complications Consortium	PMID:31822493	10.1242/dmm.042101	2020 Jan 24	Dis Model Mech	101483332	1754-8411	1754-8403	Integrated lipidomic and transcriptomic analyses identify altered nerve triglycerides in mouse models of prediabetes and type 2 diabetes.	018 b) in accordance with guidelines by the Diabetic Complications Consortium ( www.diacomp.org ). Untargeted lipidomics. Liquid chromatography tandem mass spectrometry (LC-MS	www.diacomp.org
SCR_001415	Diabetic Complications Consortium	PMID:32159459	10.1089/zeb.2020.1862	2020 Apr	Zebrafish	101225070	1557-8542	1545-8547	Novel Transgenic Lines to Analyze Renal Glutathione Redox Potential In Vivo.	betic Complications Consortium (<B>RRID:SCR_001415</B>, www.diacomp.org), grants DK076
SCR_001415	Diabetic Complications Consortium	PMID:32737116	10.2337/db20-0457	2020 Dec	Diabetes	372763	1939-327X	0012-1797	Relative Hypoxia and Early Diabetic Kidney Disease in Type 1 Diabetes.	betic Complications Consortium (<B>RRID:SCR_001415</B>, www.diacomp.org), grants DK-07
SCR_001415	Diabetic Complications Consortium	PMID:32787975	10.1186/s13148-020-00913-6	2020 Aug 12	Clin Epigenetics	101516977	1868-7083	1868-7075	Genome-wide profiling of DNA methylation and gene expression identifies candidate genes for human diabetic neuropathy.	This work was supported by the National Institutes of Health (NIH R24 DK082841 to E.L.F. and J.H.); the American Diabetes Association (to E.L.F.); the Novo Nordisk Foundation (to E.L.F.); the Neuronetwork for Emerging Therapies at the University of Michigan
SCR_001415	Diabetic Complications Consortium	PMID:33105667	10.3390/biology9110347	2020 Oct 22	Biology (Basel)	101587988	2079-7737		Differential Effects of Empagliflozin on Microvascular Complications in Murine Models of Type 1 and Type 2 Diabetes.	e also in accordance with guidelines by the Diabetes Complications Consortium ( http://www.diacomp.org ). 2.2. Model Choice Metabolic Phenotyping. In order to determine whether C57BL	http://www.diacomp.org
SCR_001415	Diabetic Complications Consortium	PMID:33200530	10.14814/phy2.14614	2020 Nov	Physiol Rep	101607800	2051-817X		Hyperglycemic memory in the rat bladder detrusor is associated with a persistent hypomethylated state.	betic Complications Consortium (<B>RRID:SCR_001415</B>, www.diacomp.org), grants DK076
SCR_001460	Ridom SpaServer	PMID:31720943	10.1007/s10096-019-03729-2	2020 Feb	Eur J Clin Microbiol Infect Dis	8804297	1435-4373	0934-9723	Elimination of Staphylococcus aureus nasal carriage in intensive care patients lowers infection rates.	). Spa types were assigned following the guidelines of the Ridom Spa database ( http://www.spaserver.ridom.de ). AllS.aureus isolates from prior colonized patients (n = 56)
SCR_001460	Ridom SpaServer	PMID:31940681	10.4142/jvs.2020.21.e2	2020 Jan	J Vet Sci	100964185	1976-555X	1229-845X	Livestock-associated methicillin-resistant <i>Staphylococcus aureus</i> in Korea: antimicrobial resistance and molecular characteristics of LA-MRSA strains isolated from pigs, pig farmers, and farm environment.	Thespa repeat regions were amplified using a specific primer set [ 23 ]
SCR_001460	Ridom SpaServer	PMID:31969151	10.1186/s12917-020-2235-8	2020 Jan 22	BMC Vet Res	101249759	1746-6148		Burden and antimicrobial resistance of S. aureus in dairy farms in Mekelle, Northern Ethiopia.	are (Ridom GmbH) which detectsspa repeats automatically and assigns aspa-type ( http://spaserver.ridom.de/ ). Data analysis. Data was entered into excel spreadsheet
SCR_001460	Ridom SpaServer	PMID:31991690	10.3390/toxins12020080	2020 Jan 24	Toxins (Basel)	101530765	2072-6651		Molecular Epidemiology of Methicillin-Susceptible and Methicillin-Resistant <i>Staphylococcus aureus</i> in Wild, Captive and Laboratory Rats: Effect of Habitat on the Nasal <i>S. aureus</i> Population.	Profiles were submitted to the SpaServer and the MLST database ( https://pubmlst.org/saureus/ ).	SpaServer
SCR_001460	Ridom SpaServer	PMID:32033950	10.1128/AEM.02748-19	2020 Apr 1	Appl Environ Microbiol	7605801	1098-5336	0099-2240	ESKAPE Bacteria and Extended-Spectrum-β-Lactamase-Producing Escherichia coli Isolated from Wastewater and Process Water from German Poultry Slaughterhouses.	sly described ( 133 ).spa types were predicted using SpaServer Ridom software ( http://www.spaserver.ridom.de ). Vancomycin-resistant enterococci were screened for thevanA
SCR_001460	Ridom SpaServer	PMID:32093758	10.1186/s13104-020-04948-z	2020 Feb 24	BMC Res Notes	101462768	1756-0500		Determining spa-type of methicillin-resistant Staphylococcus aureus (MRSA) via high-resolution melting (HRM) analysis, Shiraz, Iran.	. PCR products were sequenced (Macrogen
SCR_001460	Ridom SpaServer	PMID:32123566	10.1016/j.nmni.2020.100653	2020 Mar	New Microbes New Infect	101624750	2052-2975		Novel determination of <i>spa</i> gene diversity and its molecular typing among <i>Staphylococcus aureus</i> Iraqi isolates obtained from different clinical samples.	ts were then compared to an online website for worldspa types (Ridomspa Server
SCR_001460	Ridom SpaServer	PMID:32174894	10.3389/fmicb.2020.00230	2020	Front Microbiol	101548977	1664-302X		Antibiotic Treatment and Age Are Associated With <i>Staphylococcus aureus</i> Carriage Profiles During Persistence in the Airways of Cystic Fibrosis Patients.	https://www.spaserver.ridom.de/	https://www.spaserver.ridom.de
SCR_001460	Ridom SpaServer	PMID:32260416	10.3390/pathogens9040264	2020 Apr 4	Pathogens	101596317	2076-0817		Biofilm Production Ability, Virulence and Antimicrobial Resistance Genes in <i>Staphylococcus aureus</i> from Various Veterinary Hospitals.	rphic X region of thespa gene was submitted to theS. aureus spa type database ( http://www.spaserver.ridom.de ).Salmonella enterica serotype Braenderup H9812 DNA was used as a molecular siz	http://www.spaserver.ridom.de
SCR_001460	Ridom SpaServer	PMID:32268528	10.3390/foods9040439	2020 Apr 6	Foods	101670569	2304-8158		Livestock-Associated Methicillin-Resistant <i>Staphylococcus aureus</i> (MRSA) in Purulent Subcutaneous Lesions of Farm Rabbits.	ence typing (MLST) by PCR and sequencing
SCR_001460	Ridom SpaServer	PMID:32308445	10.2147/IDR.S244896	2020	Infect Drug Resist	101550216	1178-6973		Characterization of <i>SCCmec</i>, <i>Spa</i> Types and Multidrug Resistant of Methicillin-Resistant <i>Staphylococcus aureus</i> Isolates in Ahvaz, Iran.	base currently contains 18857spa types with data from 141 countries worldwide ( http://www.spaserver.ridom.de
SCR_001460	Ridom SpaServer	PMID:32407414	10.1371/journal.pone.0232913	2020	PLoS One	101285081	1932-6203		Molecular epidemiology, genetic diversity and antimicrobial resistance of Staphylococcus aureus isolated from chicken and pig carcasses, and carcass handlers.	strain [ 17
SCR_001460	Ridom SpaServer	PMID:32425898	10.3389/fmicb.2020.00663	2020	Front Microbiol	101548977	1664-302X		Prevalence, Genetic Diversity, and Temporary Shifts of Inducible Clindamycin Resistance <i>Staphylococcus aureus</i> Clones in Tehran, Iran: A Molecular-Epidemiological Analysis From 2013 to 2018.	http://www.spaserver.ridom.de	http://www.spaserver.ridom.de
SCR_001460	Ridom SpaServer	PMID:32426719	10.5851/kosfa.2020.e20	2020 Apr	Food Sci Anim Resour	101742126	2636-0780	2636-0772	Occurrence and Characteristics of Methicillin-Resistant and -Susceptible <i>Staphylococcus aureus</i> Isolated from the Beef Production Chain in Korea.	aureus strain according to the SpaServer database ( http://spa.ridom.de/ ) ( Harmsen et al.
SCR_001460	Ridom SpaServer	PMID:32513293	10.1186/s13104-020-05127-w	2020 Jun 8	BMC Res Notes	101462768	1756-0500		Genotype distribution of methicillin-susceptible Staphylococcus aureus clinical isolates in Iran: high multiresistant clonal complex 8.	ied PCR products were sequenced and then edited. The Ridom SpaServer database ( http://www.spaserver.ridom.de ) was applied to determine thespa type of each isolate. Each set of PCR reactio	http://www.spaserver.ridom.de
SCR_001460	Ridom SpaServer	PMID:32518656	10.1016/j.nmni.2020.100695	2020 Jul	New Microbes New Infect	101624750	2052-2975		Characteristics of methicillin-resistant <i>Staphylococcus aureus</i> carrying the toxic shock syndrome toxin gene: high prevalence of clonal complex 22 strains and the emergence of new <i>spa</i> types t223 and t605 in Iran.	The PCR products were sequenced and then edited. The Ridom SpaServer database ( http://www.spaserver.ridom.de ) was applied to determine the strain'sspa type.	http://www.spaserver.ridom.de
SCR_001460	Ridom SpaServer	PMID:32576671	10.1128/mBio.00735-20	2020 Jun 23	mBio	101519231	2150-7511		Genotypic and Phenotypic Diversity of Staphylococcus aureus Isolates from Cystic Fibrosis Patient Lung Infections and Their Interactions with Pseudomonas aeruginosa.	with the hemolysis assay. This publication made use of the spa typing website ( http://www.spaserver.ridom.de/ )
SCR_001460	Ridom SpaServer	PMID:32637468	10.1016/j.bonr.2020.100292	2020 Dec	Bone Rep	101646176	2352-1872		Inflammatory proteins in infected bone tissue - An explorative porcine study.	On day 0
SCR_001460	Ridom SpaServer	PMID:32735092	10.4142/jvs.2020.21.e54	2020 Jul	J Vet Sci	100964185	1976-555X	1229-845X	DNA microarray-based characterization and antimicrobial resistance phenotypes of clinical MRSA strains from animal hosts.	the obtained sequences subsequently assigned tospa types using thespa-server ( http://www.spaserver.ridom.de/ ).	http://www.spaserver.ridom.de
SCR_001460	Ridom SpaServer	PMID:32751608	10.3390/microorganisms8081157	2020 Jul 30	Microorganisms	101625893	2076-2607		Heterogeneity of Molecular Characteristics among <i>Staphylococcus argenteus</i> Clinical Isolates (ST2250, ST2793, ST1223, and ST2198) in Northern Taiwan.	21 ]. The resultingspa types were assigned using the Ridom Spaserver website ( http://www.spaserver.ridom.de ) [ 22 ]. 2.3. Coa
SCR_001460	Ridom SpaServer	PMID:32899267	10.3390/microorganisms8091345	2020 Sep 3	Microorganisms	101625893	2076-2607		Genetic Relatedness and Diversity of <i>Staphylococcus aureus</i> from Different Reservoirs: Humans and Animals of Livestock, Poultry, Zoo, and Aquaculture.	h the global frequencies of thesespa types (10.10% for t032 and 6.59% for t002; http://www.spaserver.ridom.de/ ) and Portuguese studies in the community [ 34 ] and in hospitals [ 22 ]. Portu	http://www.spaserver.ridom.de
SCR_001460	Ridom SpaServer	PMID:32911712	10.3390/antibiotics9090588	2020 Sep 8	Antibiotics (Basel)	101637404	2079-6382		Antimicrobial Resistance and Virulence of Methicillin-Resistant <i>Staphylococcus</i> <i>aureus</i> from Human, Chicken and Environmental Samples within Live Bird Markets in Three Nigerian Cities.	e genes and chromosomal mutations conferring antimicrobial resistance. Thespa ( https://spaserver.ridom.de/ )
SCR_001460	Ridom SpaServer	PMID:32968728	10.5851/kosfa.2020.e50	2020 Sep	Food Sci Anim Resour	101742126	2636-0780	2636-0772	Prevalence and Characteristics of Antimicrobial-Resistant <i>Staphylococcus aureus</i> and Methicillin-Resistant <i>Staphylococcus aureus</i> from Retail Meat in Korea.	a types according to the guidelines described on the Ridom SpaServer database ( http://www.spaserver.ridom.de ). Table 2. Housekeeping gene Size (bp) Primer sequence Reference arc 456 F 5'-	http://www.spaserver.ridom.de
SCR_001460	Ridom SpaServer	PMID:32973729	10.3389/fmicb.2020.02013	2020	Front Microbiol	101548977	1664-302X		Molecular Characteristics, Virulence Gene and Wall Teichoic Acid Glycosyltransferase Profiles of <i>Staphylococcus aureus</i>: A Multicenter Study in China.	anyi Huiyuan
SCR_001460	Ridom SpaServer	PMID:33101240	10.3389/fmicb.2020.567235	2020	Front Microbiol	101548977	1664-302X		Regional Variation of Extended-Spectrum Beta-Lactamase (ESBL)-Producing Enterobacterales, Fluoroquinolone-Resistant <i>Salmonella enterica</i> and Methicillin-Resistant <i>Staphylococcus aureus</i> Among Febrile Patients in Sub-Saharan Africa.	http://spaserver.ridom.de/	http://spaserver.ridom.de
SCR_001460	Ridom SpaServer	PMID:33122703	10.1038/s41598-020-75637-x	2020 Oct 29	Sci Rep	101563288	2045-2322		Contribution of Podoviridae and Myoviridae bacteriophages to the effectiveness of anti-staphylococcal therapeutic cocktails.	pa-type was assigned by submitting the data to theS. aureus spa-type database ( https://spaserver.ridom.de ). Multi-locus sequence typing (MLST) ofS. aureus strains was performed accordi	https://spaserver.ridom.de
SCR_001460	Ridom SpaServer	PMID:33133280	10.2478/sjph-2020-0030	2020 Dec	Zdr Varst	9412992	1854-2476	0351-0026	Changing Epidemiology of Presumptive Community-associated-methicillin-resistant <i>Staphylococcus Aureus</i> in Slovenia in 2014-2015 Compared To 2010.	; Applied Maths). All other STs were assigned based onspa types as published on http://spaserver.ridom.de and Kinross et al. ( 6). Statistical Analyses. 2.4 Data were analysed with the	http://spaserver.ridom.de
SCR_001460	Ridom SpaServer	PMID:33144661	10.1038/s41598-020-76009-1	2020 Nov 3	Sci Rep	101563288	2045-2322		Presence of egc-positive major clones ST 45, 30 and 22 among methicillin-resistant and methicillin-susceptible oral Staphylococcus aureus strains.	4; all of them were registered in the international database
SCR_001460	Ridom SpaServer	PMID:33217984	10.3390/ani10112143	2020 Nov 18	Animals (Basel)	101635614	2076-2615		Molecular Typing and Antimicrobial Susceptibility Profile of <i>Staphylococcus aureus</i> Isolates Recovered from Bovine Mastitis and Nasal Samples.	a types were determined with the protocol recommended by the Ridom spa Server ( http://www.spaserver.ridom.de ). The obtained spa-type sequences were analyzed using the spa plugin included	http://www.spaserver.ridom.de
SCR_001460	Ridom SpaServer	PMID:33260448	10.3390/microorganisms8121892	2020 Nov 29	Microorganisms	101625893	2076-2607		Evidence for the Dissemination to Humans of Methicillin-Resistant <i>Staphylococcus aureus</i> ST398 through the Pork Production Chain: A Study in a Portuguese Slaughterhouse.	gene) [ 41 ]. Thespa types were assigned using the RIDOM web server (v. 2.2.1
SCR_001460	Ridom SpaServer	PMID:33287376	10.3390/antibiotics9120865	2020 Dec 3	Antibiotics (Basel)	101637404	2079-6382		In Vitro Activity of Dalbavancin against Refractory Multidrug-Resistant (MDR) <i>Staphylococcus aureus</i> Isolates.	Multilocus Sequence Typing (MLST —https://pubmlst.org/organisms )
SCR_001460	Ridom SpaServer	PMID:33351819	10.1371/journal.pone.0242961	2020	PLoS One	101285081	1932-6203		Surgical hand preparation in an equine hospital: Comparison of general practice with a standardised protocol and characterisation of the methicillin-resistant Staphylococcus aureus recovered.	S.aureus were subjected to antimicrobial susceptibility testing and were further characterised byspa typing as described [ 33 ]. Relatedspa types (cost values ≤4) were grouped intospa-clonal clusters (spa CCs) using the BURP algorithm (Ridom StaphType software version 2.2.1
SCR_001523	MINT- Molecular INTeraction database	PMID:30031213	10.1016/j.semcdb.2018.07.018	2020 Mar	Semin Cell Dev Biol	9607332	1096-3634	1084-9521	Protein-protein interactions of human viruses.	] IntAct PPI 142 https://www.ebi.ac.uk/intact/ 14
SCR_001523	MINT- Molecular INTeraction database	PMID:32028878	10.1186/s12870-020-2254-4	2020 Feb 6	BMC Plant Biol	100967807	1471-2229		PlaPPISite: a comprehensive resource for plant protein-protein interaction sites.	tps://thebiogrid.org/ [ 8]; IntAct
SCR_001523	MINT- Molecular INTeraction database	PMID:32483184	10.1038/s41467-020-16514-z	2020 Jun 1	Nat Commun	101528555	2041-1723		Integrated omics in Drosophila uncover a circadian kinome.	The source data underlying Fig. 3h
SCR_001523	MINT- Molecular INTeraction database	PMID:32893032	10.1016/j.mam.2020.100894	2020 Aug	Mol Aspects Med	7603128	1872-9452	0098-2997	The Atlas of Inflammation Resolution (AIR).	)
SCR_001523	MINT- Molecular INTeraction database	PMID:33291460	10.3390/cells9122616	2020 Dec 5	Cells	101600052	2073-4409		Influence of ARHGAP29 on the Invasion of Mesenchymal-Transformed Breast Cancer Cells.	atabase ( https://www.ebi.ac.uk/intact )
SCR_001523	MINT- Molecular INTeraction database	PMID:33348904	10.3390/life10120356	2020 Dec 17	Life (Basel)	101580444	2075-1729		An Overview of Genomics, Phylogenomics and Proteomics Approaches in Ascomycota.	la.edu/dip/Main.cgi )
SCR_001523	MINT- Molecular INTeraction database	PMID:33457407	10.1155/2020/3854196	2020	Biomed Res Int	101600173	2314-6141	2314-6133	Integration of SNP Disease Association, eQTL, and Enrichment Analyses to Identify Risk SNPs and Susceptibility Genes in Chronic Obstructive Pulmonary Disease.	g ( https://string-db.org/ )
SCR_001523	MINT- Molecular INTeraction database	PMID:33553808	10.1016/j.genrep.2020.100956	2020 Dec	Gene Rep	101680713	2452-0144		Bioinformatics analyses of significant genes, related pathways, and candidate diagnostic biomarkers and molecular targets in SARS-CoV-2/COVID-19.	intact/ ) [ Orchard et al.
SCR_001554	GenitoUrinary Development Molecular Anatomy Project	PMID:31996391	10.1523/ENEURO.0397-19.2019	2020 Jan/Feb	eNeuro	101647362	2373-2822		Identification of a Sacral, Visceral Sensory Transcriptome in Embryonic and Adult Mice.	Data are hosted as three separate experiments: Adult
SCR_001554	GenitoUrinary Development Molecular Anatomy Project	PMID:32152007	10.1534/g3.120.401086	2020 May 4	G3 (Bethesda)	101566598	2160-1836		The UCSF Mouse Inventory Database Application, an Open Source Web App for Sharing Mutant Mice Within a Research Community.	Sample mouse records table. A view of the Mouse Record page in the Database Web App shows examples of records for each of the three categories in which entries are classified: mutant allele
SCR_001554	GenitoUrinary Development Molecular Anatomy Project	PMID:32929222	10.1038/s12276-020-0409-x	2020 Sep	Exp Mol Med	9607880	2092-6413	1226-3613	An era of single-cell genomics consortia.	d expanding our understanding of human development of the genito-urinary system https://www.gudmap.org/ NIDDK NIH National Institute of Health
SCR_001599	big-PI Predictor	PMID:32244791	10.3390/vaccines8020158	2020 Apr 1	Vaccines (Basel)	101629355	2076-393X		Identification of <i>Toxoplasma Gondii</i> Tyrosine Hydroxylase (TH) Activity and Molecular Immunoprotection against Toxoplasmosis.	://www.bioinf4.cs.ucl.ac.uk:3000/psipred/ )
SCR_001599	big-PI Predictor	PMID:32369532	10.1371/journal.ppat.1008501	2020 May	PLoS Pathog	101238921	1553-7374	1553-7366	The Caenorhabditis elegans CUB-like-domain containing protein RBT-1 functions as a receptor for Bacillus thuringiensis Cry6Aa toxin.	of potential C-terminal GPI modification sites was done with big-PI predictor ( http://mendel.imp.ac.at/sat/gpi/gpi_server.html ) [ 35 ]. Possible sites for N-glycosylation were analyzed by the program NetNG	http://mendel.imp.ac.at/sat/gpi/gpi_server.html
SCR_001599	big-PI Predictor	PMID:32532972	10.1038/s41467-020-16608-8	2020 Jun 12	Nat Commun	101528555	2041-1723		MAPK-dependent hormonal signaling plasticity contributes to overcoming Bacillus thuringiensis toxin action in an insect host.	.cbs.dtu.dk/services/SignalP/ ). Two site prediction servers (big-PI Predictor: http://mendel.imp.ac.at/sat/gpi/gpi_server.html and GPI-SOM: http://gpi.unibe.ch/ ) were used to predict potential GPI-modifica	http://mendel.imp.ac.at/sat/gpi/gpi_server.html
SCR_001599	big-PI Predictor	PMID:32695085	10.3389/fmicb.2020.01433	2020	Front Microbiol	101548977	1664-302X		The Molecular Characterization and Immunity Identification of <i>Trichomonas vaginalis</i> Adhesion Protein 33 (AP33).	http://mendel.imp.ac.at/sat/gpi/gpi_server.html	http://mendel.imp.ac.at/sat/gpi/gpi_server.html
SCR_001599	big-PI Predictor	PMID:33469454	10.3389/fmicb.2020.613674	2020	Front Microbiol	101548977	1664-302X		CaNRT2.1 Is Required for Nitrate but Not Nitrite Uptake in Chili Pepper Pathogen <i>Colletotrichum acutatum</i>.	http://mendel.imp.ac.at/sat/gpi/gpi_server.html	http://mendel.imp.ac.at/sat/gpi/gpi_server.html
SCR_001612	AmphibiaWeb	PMID:32313627	10.1002/ece3.6155	2020 Apr	Ecol Evol	101566408	2045-7758		Allometric escape from acoustic constraints is rare for frog calls.	2.2 The phylogenetic dataset comprises 7
SCR_001612	AmphibiaWeb	PMID:32341677	10.3897/zookeys.927.50064	2020	Zookeys	101497933	1313-2970	1313-2989	The amphibians and reptiles of Colima, Mexico, with a summary of their conservation status.	endix 1.The amphibian names we use follow Frost (2019) and AmphibiaWeb (2019) ( http://amphibiaweb.org ) and the reptile names we use follow Uetz and Ho ?ek (2019) . We include speci	http://amphibiaweb.org
SCR_001612	AmphibiaWeb	PMID:32392206	10.1371/journal.pgen.1008769	2020 May	PLoS Genet	101239074	1553-7404	1553-7390	Polyploidy breaks speciation barriers in Australian burrowing frogs Neobatrachus.	To model the species suitable area we used software MaxEnt (v. 3.4.1.)
SCR_001612	AmphibiaWeb	PMID:32429835	10.1186/s12859-020-3532-8	2020 May 19	BMC Bioinformatics	100965194	1471-2105		Repetitive DNA profile of the amphibian mitogenome.	We collected 221 sequences of amphibian mitochondrial genomes and their biological data from The National Center for Biotechnology Information (NCBI: www.ncbi.nlm.nih.gov/ ). Incomplete sequences or sequences with obsolete access numbers were excluded from the analyses. In some cases
SCR_001612	AmphibiaWeb	PMID:32566126		2020	J Venom Res	101551555	2044-0324		KAMBÔ: an Amazonian enigma.	lomedusa bicolor in the Amazonian basin. Map BerkeleyMapper/AmphibiaWeb. 2020. <http://amphibiaweb.org > University of California
SCR_001612	AmphibiaWeb	PMID:32595412	10.3897/zookeys.941.52011	2020	Zookeys	101497933	1313-2970	1313-2989	A conservation checklist of the herpetofauna of Morelos, with comparisons with adjoining states.	and Reptiles state of Morelos. We follow Frost (2020) and AmphibiaWeb (2019) ( http://amphibiaweb.org ) for amphibian names and Uetz and Ho ?ek (2019) for reptile names. We included	http://amphibiaweb.org
SCR_001612	AmphibiaWeb	PMID:32616878	10.1038/s41598-020-67992-6	2020 Jul 2	Sci Rep	101563288	2045-2322		Niche models at inter- and intraspecific levels reveal hierarchical niche differentiation in midwife toads.	We identified 170 local population locations ofA. cisternasii (including our own collection data and data from Amphibiaweb27)
SCR_001612	AmphibiaWeb	PMID:32774109	10.3897/zookeys.951.52578	2020	Zookeys	101497933	1313-2970	1313-2989	A conservation checklist of the amphibians and reptiles of Mexico City, with comparisons with adjoining states.	We follow Frost (2020) and AmphibiaWeb (2020) for amphibian names and Uetz and Ho ?ek (2019) for reptile names.	AmphibiaWeb
SCR_001612	AmphibiaWeb	PMID:32792559	10.1038/s41597-020-00598-9	2020 Aug 13	Sci Data	101640192	2052-4463		ACDC, a global database of amphibian cytochrome-b sequences using reproducible curation for GenBank records.	nk
SCR_001612	AmphibiaWeb	PMID:32867816	10.1186/s13071-020-04310-z	2020 Aug 31	Parasit Vectors	101462774	1756-3305		Identification of blood-feeding sources in Panstrongylus, Psammolestes, Rhodnius and Triatoma using amplicon-based next-generation sequencing.	eb/mammaliaweb/ for mammals; http://reptile-database.reptarium.cz for reptiles; http://amphibiaweb.org/ for amphibians; https://www.hbw.com/ for birds; and https://www.iucnredlist.org	http://amphibiaweb.org
SCR_001612	AmphibiaWeb	PMID:32913675	10.7717/peerj.9751	2020	PeerJ	101603425	2167-8359		Idiosyncratic liver pigment alterations of five frog species in response to contrasting land use patterns in the Brazilian Cerrado.	Additionally
SCR_001612	AmphibiaWeb	PMID:33047401	10.1111/jeb.13713	2020 Dec	J Evol Biol	8809954	1420-9101	1010-061X	Environmental and morphological constraints interact to drive the evolution of communication signals in frogs.	Multimedia information available from AmphibiaWeb and YouTube
SCR_001612	AmphibiaWeb	PMID:33182744	10.3390/ani10112085	2020 Nov 10	Animals (Basel)	101635614	2076-2615		The Rush for the Rare: Reptiles and Amphibians in the European Pet Trade.	For each species
SCR_001624	AnimalTFDB	PMID:31675135	10.1002/stem.3111	2020 Feb	Stem Cells	9304532	1549-4918	1066-5099	Integrative and perturbation-based analysis of the transcriptional dynamics of TGFβ/BMP system components in transition from embryonic stem cells to neural progenitors.	7
SCR_001624	AnimalTFDB	PMID:31790971	10.1016/j.omtn.2019.10.033	2020 Mar 6	Mol Ther Nucleic Acids	101581621	2162-2531		Systematic Transcriptome and Regulatory Network Analyses Reveal the Hypoglycemic Mechanism of Dendrobium fimbriatum.	The gene list of TFs was downloaded from AnimalTFDB.	AnimalTFDB
SCR_001624	AnimalTFDB	PMID:32127575	10.1038/s41598-020-59043-x	2020 Mar 3	Sci Rep	101563288	2045-2322		Embryonic ethanol exposure alters expression of sox2 and other early transcripts in zebrafish, producing gastrulation defects.	Additionally
SCR_001624	AnimalTFDB	PMID:32164566	10.1186/s12870-020-2322-9	2020 Mar 12	BMC Plant Biol	100967807	1471-2229		Identification of the regulatory networks and hub genes controlling alfalfa floral pigmentation variation using RNA-sequencing analysis.	The non-redundant transcripts were compared to the PlantTFDB ( http://planttfdb.cbi.pku.edu.cn/index.php ) and the AnimalTFDB ( http://bioinfo.life.hust.edu.cn/AnimalTFDB/ ) databases using BLAST to obtain the annotation information of the transcription factors (TFs).	AnimalTFDB
SCR_001624	AnimalTFDB	PMID:32187560	10.1016/j.celrep.2020.02.091	2020 Mar 17	Cell Rep	101573691	2211-1247		Defining Epidermal Basal Cell States during Skin Homeostasis and Wound Healing Using Single-Cell Transcriptomics.	To analyze pseudotime-dependent TFs
SCR_001624	AnimalTFDB	PMID:32203131	10.1038/s41422-020-0300-2	2020 May	Cell Res	9425763	1748-7838	1001-0602	Embryonic endothelial evolution towards first hematopoietic stem cells revealed by single-cell transcriptomic and functional analyses.	Genes were marked as TFs according to 1485 TFs included in AnimalTFDB 2.0
SCR_001624	AnimalTFDB	PMID:32244485	10.3390/md18040186	2020 Mar 31	Mar Drugs	101213729	1660-3397		Insights into the Synthesis, Secretion and Curing of Barnacle Cyprid Adhesive via Transcriptomic and Proteomic Analyses of the Cement Gland.	Transcription factor identification was performed with the software DIAMOND version 0.8.23 [ 76 ] based on AnimalTFDB version 2.0 [ 77 ].	AnimalTFDB
SCR_001624	AnimalTFDB	PMID:32308726	10.1186/s12983-020-00355-z	2020	Front Zool	101231669	1742-9994		Full-length transcriptome sequencing and comparative transcriptomic analysis to uncover genes involved in early gametogenesis in the gonads of Amur sturgeon (<i>Acipenser schrenckii</i>).	Transcription factor (TF)-related unigene sequences were predicted using the BLAST method with the AnimalTFDB database [ 41 ].	AnimalTFDB
SCR_001624	AnimalTFDB	PMID:32345215	10.1186/s12863-020-00843-5	2020 Apr 28	BMC Genet	100966978	1471-2156		Transcriptome profiling of developing testes and spermatogenesis in the Mongolian horse.	Putative transcription factors were analyzed using the animal transcription factor database AnimalTFDB 2.0 [ 66 ].	AnimalTFDB
SCR_001624	AnimalTFDB	PMID:32365093	10.1371/journal.pgen.1008754	2020 May	PLoS Genet	101239074	1553-7404	1553-7390	Single-nucleus RNA-seq identifies divergent populations of FSHD2 myotube nuclei.	Transcription factors and cofactors identified from AnimalTFDB (version 3.0) [ 50 ].	AnimalTFDB
SCR_001624	AnimalTFDB	PMID:32456126	10.3390/vaccines8020246	2020 May 23	Vaccines (Basel)	101629355	2076-393X		Identifying Cattle Breed-Specific Partner Choice of Transcription Factors during the African Trypanosomiasis Disease Progression Using Bioinformatics Analysis.	For this purpose
SCR_001624	AnimalTFDB	PMID:32457396	10.1038/s41422-020-0334-5	2020 Oct	Cell Res	9425763	1748-7838	1001-0602	The Msi1-mTOR pathway drives the pathogenesis of mammary and extramammary Paget's disease.	To analyze pseudotime-dependent mouse transcription factors
SCR_001624	AnimalTFDB	PMID:32483184	10.1038/s41467-020-16514-z	2020 Jun 1	Nat Commun	101528555	2041-1723		Integrated omics in Drosophila uncover a circadian kinome.	For the prediction of transcription factors based on the presence of transcription factor binding sites (TFBSs)
SCR_001624	AnimalTFDB	PMID:32582282	10.3389/fgene.2020.00533	2020	Front Genet	101560621	1664-8021	1664-8021	Comprehensive Analysis of Key Genes and Regulatory Elements in Osteosarcoma Affected by Bone Matrix Mineral With Prognostic Values.	FDB/, <B>RRID:SCR_001624</B> ^ http://genomics.jefferson.edu
SCR_001624	AnimalTFDB	PMID:32591361	10.1101/gr.258871.119	2020 Jun	Genome Res	9518021	1549-5469	1088-9051	Dynamic transcriptional and chromatin accessibility landscape of medaka embryogenesis.	For TF annotation
SCR_001624	AnimalTFDB	PMID:32605032	10.3390/genes11070715	2020 Jun 27	Genes (Basel)	101551097	2073-4425		Gene Networks Driving Genetic Variation in Milk and Cheese-Making Traits of Spanish Assaf Sheep.	The transcription and co-transcription factors of each set of genes were identified through AnimalTFDB 3.0 [ 29 ].	AnimalTFDB
SCR_001624	AnimalTFDB	PMID:32635896	10.1186/s12864-020-06868-5	2020 Jul 7	BMC Genomics	100965258	1471-2164		Decoding the differentiation of mesenchymal stem cells into mesangial cells at the transcriptomic level.	The TF gene annotation was downloaded from animalTFDB 3.0 [ 45 ].	animalTFDB
SCR_001624	AnimalTFDB	PMID:32660426	10.1186/s12864-020-06894-3	2020 Jul 13	BMC Genomics	100965258	1471-2164		PacBio single molecule long-read sequencing provides insight into the complexity and diversity of the Pinctada fucata martensii transcriptome.	Transcription factors were identified using the animalTFDB 2.0 database [ 55 ].	animalTFDB
SCR_001624	AnimalTFDB	PMID:32726617	10.1016/j.celrep.2020.107952	2020 Jul 28	Cell Rep	101573691	2211-1247		Cycling Stem Cells Are Radioresistant and Regenerate the Intestine.	Pseudotime-dependent mouse transcription factors were annotated using the Animal Transcription Factor Database (AnimalTFDB 2.0).	AnimalTFDB
SCR_001624	AnimalTFDB	PMID:32802844	10.1155/2020/3962953	2020	Biomed Res Int	101600173	2314-6141	2314-6133	Integrated Bioinformatics Analysis Reveals Function and Regulatory Network of miR-200b-3p in Endometriosis.	AnimalTFDB is a source providing annotation and prediction of animal TFs from 97 animal genomes and contains 125
SCR_001624	AnimalTFDB	PMID:32872640	10.3390/microorganisms8091323	2020 Aug 30	Microorganisms	101625893	2076-2607		Dissecting Transcription Factor-Target Interaction in Bovine Coronavirus Infection.	AnimalTFDB was run using the default settings
SCR_001624	AnimalTFDB	PMID:32941478	10.1371/journal.pone.0239143	2020	PLoS One	101285081	1932-6203		Genetic variations (eQTLs) in muscle transcriptome and mitochondrial genes, and trans-eQTL molecular pathways in feed efficiency from Danish breeding pigs.	We then tested the enrichment of the genes in the top eQTL group for the following gene categories/ontologies: transcription factors(TF) (based on the AnimalTFDB 3.0 pig transcription factors [ 46 ])
SCR_001624	AnimalTFDB	PMID:33099573	10.1038/s41419-020-03121-5	2020 Oct 24	Cell Death Dis	101524092	2041-4889		MicroRNA-488 inhibits proliferation and motility of tumor cells via downregulating FSCN1, modulated by Notch3 in breast carcinomas.	The potential transcription factor to regulate miR-488 was analyzed using AnimalTFDB ( http://bioinfo.life.hust.edu.cn/AnimalTFDB/#!/ )16.	AnimalTFDB
SCR_001624	AnimalTFDB	PMID:33101382	10.3389/fgene.2020.563798	2020	Front Genet	101560621	1664-8021		Integrated Analyses of Mouse Stem Cell Transcriptomes Provide Clues for Stem Cell Maintenance and Transdifferentiation.	Transcription factor annotation was performed based on AnimalTFDB 3.0 ( Hu et al.
SCR_001624	AnimalTFDB	PMID:33117416	10.3389/fgene.2020.01009	2020	Front Genet	101560621	1664-8021		RNA-Seq Analysis Reveals Hub Genes Involved in Chicken Intramuscular Fat and Abdominal Fat Deposition During Development.	The list of TFs and TF cofactors (TFCFs) was acquired from AnimalTFDB (v.3.0) ( Hu et al.
SCR_001624	AnimalTFDB	PMID:33173058	10.1038/s41467-020-19414-4	2020 Nov 10	Nat Commun	101528555	2041-1723		Single-cell analysis of developing and azoospermia human testicles reveals central role of Sertoli cells.	A total of 1469 human transcription factors in AnimalTFDB and a gene expression matrix were taken as input for the ARACNe-AP software (version 1.0.0).	AnimalTFDB
SCR_001624	AnimalTFDB	PMID:33173539	10.3389/fgene.2020.571274	2020	Front Genet	101560621	1664-8021		Identification of Novel SARS-CoV-2 Drug Targets by Host MicroRNAs and Transcription Factors Co-regulatory Interaction Network Analysis.	All human TFs were retrieved from the latest version of AnimalTFdb 3.0
SCR_001624	AnimalTFDB	PMID:33193694	10.3389/fgene.2020.577053	2020	Front Genet	101560621	1664-8021		Transcriptome Analyses of β-Thalassemia -28(A&gt;G) Mutation Using Isogenic Cell Models Generated by CRISPR/Cas9 and Asymmetric Single-Stranded Oligodeoxynucleotides (assODNs).	To compare the expression levels of transcription regulator genes between pre- and post-induction K562 cells
SCR_001624	AnimalTFDB	PMID:33195195	10.3389/fcell.2020.565261	2020	Front Cell Dev Biol	101630250	2296-634X		MIR143 Inhibits Steroidogenesis and Induces Apoptosis Repressed by H3K27me3 in Granulosa Cells.	The TFs in each group were found by a comparison with the list of Homo sapiens TFs and predicted TFs of the H3K27me3 enriched region of MIR143 in the AnimalTFDB database5.	AnimalTFDB
SCR_001624	AnimalTFDB	PMID:33304379	10.3389/fgene.2020.558394	2020	Front Genet	101560621	1664-8021		The PacBio Full-Length Transcriptome of the Tea Aphid as a Reference Resource.	Transcription factor analysis was performed using the hmmsearch mapping technique against the animalTFDB 2.0 database ( Zhang et al.
SCR_001624	AnimalTFDB	PMID:33311457	10.1038/s41467-020-20064-9	2020 Dec 11	Nat Commun	101528555	2041-1723		Single-nucleus transcriptomics reveals functional compartmentalization in syncytial skeletal muscle cells.	Transcription factor compendium
SCR_001624	AnimalTFDB	PMID:33519908	10.3389/fgene.2020.603454	2020	Front Genet	101560621	1664-8021		Identifying Candidate Genes Involved in the Regulation of Early Growth Using Full-Length Transcriptome and RNA-Seq Analyses of Frontal and Parietal Bones and Vertebral Bones in Bighead Carp (<i>Hypophthalmichthys nobilis</i>).	Transcription factors-related transcript sequences were predicted using the BLAST method with the AnimalTFDB database ( Zhang et al.
SCR_001629	MirSNP	PMID:31660846	10.2174/1871524919666191014104843	2020	Cent Nerv Syst Agents Med Chem	101269163	1875-6166	1871-5249	The Computational Analysis Conducted on miRNA Target Sites in Association with SNPs at 3'UTR of ADHD-implicated Genes.	2.3 miRNA target prediction databases including miRdSNP [ 14 ] ( http://mirdsnp.ccr.buffalo.edu/search.php/ )
SCR_001629	MirSNP	PMID:32117605	10.7717/peerj.8357	2020	PeerJ	101603425	2167-8359		Identification of key genes associated with multiple sclerosis based on gene expression data from peripheral blood mononuclear cells.	However
SCR_001629	MirSNP	PMID:32167127	10.1590/1678-4685-GMB-2019-0115	2020	Genet Mol Biol	100883590	1678-4685	1415-4757	A functional polymorphism in the paired basic amino acid-cleaving enzyme 4 gene confers osteoarthritis risk in a population of Eastern China.	The miRNAs potentially targeting the 3 ’-UTR ofPACE4 were predicted by MirSNP (http://bioinfo.bjmu.edu.cn/mirsnp/search/).	MirSNP
SCR_001629	MirSNP	PMID:32205467	10.18632/aging.102943	2020 Mar 23	Aging (Albany NY)	101508617	1945-4589		Genetic networks in Parkinson's and Alzheimer's disease.	The MirSNP database identified the SNPs that are present at the 3' untranslated region of miRNA target sites
SCR_001629	MirSNP	PMID:32350386	10.1038/s41598-020-64326-4	2020 Apr 29	Sci Rep	101563288	2045-2322		Polymorphisms in miRNA binding sites involved in metabolic diseases in mice and humans.	The MirSNP database contains only SNPs annotated in the 1000 human genome project38 and relates them to miRNA-mRNA binding sites
SCR_001629	MirSNP	PMID:32351566	10.1155/2020/7593143	2020	J Oncol	101496537	1687-8469	1687-8450	Impact of Genetic Variation in <i>TLR4</i> 3'UTR on NSCLC Genetic Susceptibility.	For the SNPs in the 3? UTR
SCR_001629	MirSNP	PMID:32902410	10.18632/aging.103615	2020 Sep 9	Aging (Albany NY)	101508617	1945-4589		Annotation of susceptibility SNPs associated with atrial fibrillation.	SNPs in untranslated region (UTR) were analyzed the microRNA binding ability using MirSNP tool ( http://bioinfo.bjmu.edu.cn/mirsnp/search ) [ 86 ] and miRNASNP v2.0 ( http://bioinfo.life.hust.edu.cn/miRNASNP2/ ) [ 87 ].	MirSNP
SCR_001629	MirSNP	PMID:33123276	10.7150/jca.48218	2020	J Cancer	101535920	1837-9664		Functional genetic variants of <i>CTNNBIP1</i> predict platinum treatment response of Chinese epithelial ovarian cancer patients.	We also used other online tools including MirSNP ( http://bioinfo.bjmu.edu.cn/mirsnp/search/ )
SCR_001629	MirSNP	PMID:33345667	10.1177/0300060520980211	2020 Dec	J Int Med Res	346411	1473-2300	0300-0605	A polymorphism in the 3'-untranslated region of the matrix metallopeptidase 9 gene is associated with susceptibility to idiopathic calcium nephrolithiasis in the Chinese population.	miRSNP was used to analyze the effect of SNPs on miRNA binding.	miRSNP
SCR_001629	MirSNP	PMID:33575257	10.3389/fcell.2020.622424	2020	Front Cell Dev Biol	101630250	2296-634X		Network and Pathway-Based Integrated Analysis Identified a Novel "rs28457673-miR-15/16/195/424/497 Family-IGF1R-MAPK Signaling Pathway" Axis Associated With Post-stroke Depression.	We used information from databases
SCR_001650	EMBASE	PMID:31071226	10.1093/schbul/sbz030	2020 Jan 4	Schizophr Bull	236760	1745-1701	0586-7614	Exacerbation of Psychosis During the Perimenstrual Phase of the Menstrual Cycle: Systematic Review and Meta-analysis.	Medline
SCR_001650	EMBASE	PMID:31087400	10.1002/ca.23405	2020 Jan	Clin Anat	8809128	1098-2353	0897-3806	Does three-dimensional anatomy improve student understanding?	A systematic literature search was performed through computerized databases including Medline
SCR_001650	EMBASE	PMID:31150144	10.1002/jmri.26812	2020 Feb	J Magn Reson Imaging	9105850	1522-2586	1053-1807	Dynamic susceptibility MR perfusion in diagnosing recurrent brain metastases after radiotherapy: A systematic review and meta-analysis.	A search in MEDLINE and Embase was conducted to find publications on the accuracy of DSC MR perfusion in diagnosing recurrent brain metastases after radiotherapy.	Embase
SCR_001650	EMBASE	PMID:31190245	10.1007/s00167-019-05551-x	2020 Feb	Knee Surg Sports Traumatol Arthrosc	9314730	1433-7347	0942-2056	Strength in numbers? The fragility index of studies from the Scandinavian knee ligament registries.	The searched databases were the PubMed
SCR_001650	EMBASE	PMID:31219164	10.1093/schbul/sbz039	2020 Jan 4	Schizophr Bull	236760	1745-1701	0586-7614	What Causes the Onset of Psychosis in Individuals at Clinical High Risk? A Meta-analysis of Risk and Protective Factors.	The Ovid database by Wolters Kluwer (including MEDLINE
SCR_001650	EMBASE	PMID:31237833	10.1177/1747493019858780	2020 Jan	Int J Stroke	101274068	1747-4949	1747-4930	Aspirin for primary prevention of stroke in individuals without cardiovascular disease-A meta-analysis.	We developed a search strategy for the PUBMED and EMBASE databases (Supplementary Figures I and II).	EMBASE
SCR_001650	EMBASE	PMID:31250474	10.1002/jpen.1672	2020 Jan	JPEN J Parenter Enteral Nutr	7804134	1941-2444	0148-6071	ω-3 Fatty-Acid Enriched Parenteral Nutrition in Hospitalized Patients: Systematic Review With Meta-Analysis and Trial Sequential Analysis.	MEDLINE (PubMed interface)
SCR_001650	EMBASE	PMID:31256010	10.1136/archdischild-2019-317011	2020 Jan	Arch Dis Child Fetal Neonatal Ed	9501297	1468-2052	1359-2998	Serious games, a game changer in teaching neonatal resuscitation? A review.	PubMed
SCR_001650	EMBASE	PMID:31273501	10.1007/s00520-019-04945-4	2020 Mar	Support Care Cancer	9302957	1433-7339	0941-4355	Do mHealth applications improve clinical outcomes of patients with cancer? A critical appraisal of the peer-reviewed literature.	Search terms were applied to Pubmed
SCR_001650	EMBASE	PMID:31286746	10.5946/ce.2019.030	2020 Jan	Clin Endosc	101576886	2234-2443	2234-2400	Role of Cardiac Septal Occluders in the Treatment of Gastrointestinal Fistulas: A Systematic Review.	We thoroughly searched the MEDLINE
SCR_001650	EMBASE	PMID:31290072	10.1007/s12072-019-09964-1	2020 Jan	Hepatol Int	101304009	1936-0541	1936-0533	Relationship between relative skeletal muscle mass and nonalcoholic fatty liver disease: a systematic review and meta-analysis.	We retrieved English relevant studies from PubMed
SCR_001650	EMBASE	PMID:31305001	10.1111/ner.13018	2020 Jan	Neuromodulation	9804159	1525-1403	1094-7159	Randomized Placebo-/Sham-Controlled Trials of Spinal Cord Stimulation: A Systematic Review and Methodological Appraisal.	Electronic data bases MEDLINE
SCR_001650	EMBASE	PMID:31317569	10.1111/dme.14081	2020 Jan	Diabet Med	8500858	1464-5491	0742-3071	Women's views on screening for Type 2 diabetes after gestational diabetes: a systematic review, qualitative synthesis and recommendations for increasing uptake.	In brief
SCR_001650	EMBASE	PMID:31326896	10.1136/bmjebm-2019-111208	2020 Feb	BMJ Evid Based Med	101719009	2515-4478	2515-446X	Natriuretic peptide-guided treatment for heart failure: a systematic review and meta-analysis.	The following databases were searched up to 27 November 2017: Cochrane Central Register of Controlled Trials
SCR_001650	EMBASE	PMID:31332865	10.1002/jmri.26874	2020 Feb	J Magn Reson Imaging	9105850	1522-2586	1053-1807	MRI as Diagnostic Modality for Analyzing the Problematic Knee Arthroplasty: A Systematic Review.	A literature search was conducted using the following electronic databases: PubMed
SCR_001650	EMBASE	PMID:31334566	10.1111/dmcn.14315	2020 Jan	Dev Med Child Neurol	6761	1469-8749	0012-1622	Effects of upper extremity surgery on activities and participation of children with cerebral palsy: a systematic review.	The literature search was conducted in three electronic databases indexing health ?related journals
SCR_001650	EMBASE	PMID:31376141	10.1007/s12028-019-00786-5	2020 Feb	Neurocrit Care	101156086	1556-0961	1541-6933	Fibrinolytics and Intraventricular Hemorrhage: A Systematic Review and Meta-analysis.	In December of 2017
SCR_001650	EMBASE	PMID:31387360	10.1177/0003319719866958	2020 Mar	Angiology	203706	1940-1574	0003-3197	Applicability of Transcutaneous Oxygen Tension Measurement in the Assessment of Chronic Limb-Threatening Ischemia.	For this review
SCR_001650	EMBASE	PMID:31390076	10.1111/bjc.12231	2020 Mar	Br J Clin Psychol	8105533		0144-6657	The relationship between insecure attachment and paranoia in psychosis: A systematic literature review.	A search was conducted on PsycINFO
SCR_001650	EMBASE	PMID:31392359	10.1007/s00068-019-01181-7	2020 Feb	Eur J Trauma Emerg Surg	101313350	1863-9941	1863-9933	Effects of the application of a checklist during trauma resuscitations on ATLS adherence, team performance, and patient-related outcomes: a systematic review.	A systematic search of studies listed in the electronic databases of Pubmed
SCR_001650	EMBASE	PMID:31401650	10.1093/cid/ciz539	2020 Apr 15	Clin Infect Dis	9203213	1537-6591	1058-4838	Human Immunodeficiency Virus Infection and Diverse Physical Health Outcomes: An Umbrella Review of Meta-analyses of Observational Studies.	Electronic databases were systematically searched via MEDLINE/PubMed
SCR_001650	EMBASE	PMID:31402441	10.1007/s11325-019-01907-2	2020 Mar	Sleep Breath	9804161	1522-1709	1520-9512	Sleep and hypertension.	We systematically searched PubMed
SCR_001650	EMBASE	PMID:31403666	10.1093/ecco-jcc/jjz131	2020 Feb 10	J Crohns Colitis	101318676	1876-4479	1873-9946	Outcomes and Strategies to Support a Treat-to-target Approach in Inflammatory Bowel Disease: A Systematic Review.	Searches were conducted in Embase ® and Medline ® for articles published between 1 January 2007 and 15 May 2017.	Embase
SCR_001650	EMBASE	PMID:31412986	10.1016/j.htct.2019.01.013	2020 Jan - Mar	Hematol Transfus Cell Ther	101725732	2531-1387	2531-1379	PEG-asparaginase and native Escherichia coli L-asparaginase in acute lymphoblastic leukemia in children and adolescents: a systematic review.	PubMed
SCR_001650	EMBASE	PMID:31417066	10.4103/eus.eus_37_19	2020 Jan-Feb	Endosc Ultrasound	101622292	2226-7190	2303-9027	Combination therapy <i>versus</i> monotherapy for EUS-guided management of gastric varices: A systematic review and meta-analysis.	Individualized searches of PubMed
SCR_001650	EMBASE	PMID:31419167	10.1080/21645515.2019.1649551	2020	Hum Vaccin Immunother	101572652	2164-554X	2164-5515	A systematic review and meta-analysis of cross-reactivity of antibodies induced by H7 influenza vaccine.	Published studies were retrieved in PubMed
SCR_001650	EMBASE	PMID:31424568	10.1002/ijc.32629	2020 Jun 1	Int J Cancer	42124	1097-0215	0020-7136	Estimating adjuvant treatment effects in Stage II colon cancer: Comparing the synthesis of randomized clinical trial data to real-world data.	For the identification of studies
SCR_001650	EMBASE	PMID:31431129	10.1177/0269216319870647	2020 Mar	Palliat Med	8704926	1477-030X	0269-2163	Achieving beneficial outcomes for children with life-limiting and life-threatening conditions receiving palliative care and their families: A realist review.	Broad search terms were tested in PubMed (Palliat* AND Paediatr*/ Pediatr*); searches were then carried out in Allied and Complementary Medicine Database (AMED)
SCR_001650	EMBASE	PMID:31432468	10.1007/s40262-019-00813-w	2020 Feb	Clin Pharmacokinet	7606849	1179-1926	0312-5963	Pharmacokinetics and Target Attainment of Antibiotics in Critically Ill Children: A Systematic Review of Current Literature.	We performed a systematic search in concordance with PRISMA guidelines in MEDLINE (using PubMed)
SCR_001650	EMBASE	PMID:31439435	10.1016/j.pec.2019.08.010	2020 Jan	Patient Educ Couns	8406280	1873-5134	0738-3991	Effect of interventions including provision of personalised cancer risk information on accuracy of risk perception and psychological responses: A systematic review and meta-analysis.	This included an electronic literature search of Medline
SCR_001650	EMBASE	PMID:31442340	10.1002/pon.5213	2020 Feb	Psychooncology	9214524	1099-1611	1057-9249	Experiencing and responding to chronic cancer-related fatigue: A meta-ethnography of qualitative research.	2.2 Systematic comprehensive literature searches in Pubmed/ Medline
SCR_001650	EMBASE	PMID:31444614	10.1007/s10903-019-00929-y	2020 Feb	J Immigr Minor Health	101256527	1557-1920	1557-1912	Barriers to Accessing and Negotiating Mental Health Services in Asylum Seeking and Refugee Populations: The Application of the Candidacy Framework.	The PsychINFO
SCR_001650	EMBASE	PMID:31448495	10.1111/ene.14068	2020 Jan	Eur J Neurol	9506311	1468-1331	1351-5101	Systematic review of cognitive deficits in adult mitochondrial disease.	We independently searched five databases (PubMed
SCR_001650	EMBASE	PMID:31456136	10.1007/s40271-019-00384-9	2020 Feb	Patient	101309314	1178-1661	1178-1653	Patient-Centered Insights on Treatment Decision Making and Living with Acute Myeloid Leukemia and Other Hematologic Cancers.	Searches of computerized bibliographic databases —PubMed (MEDLINE)
SCR_001650	EMBASE	PMID:31463681	10.1007/s00276-019-02305-9	2020 May	Surg Radiol Anat	8608029	1279-8517	0930-1038	Prevalence, morphology, and morphometry of the pterygospinous bar: a meta-analysis.	To identify all studies that reported relevant information on the PS bar anatomy
SCR_001650	EMBASE	PMID:31468095	10.1007/s00192-019-04087-5	2020 Jan	Int Urogynecol J	101567041	1433-3023	0937-3462	Role of endoscopic management in synthetic sling/mesh erosion following previous incontinence surgery: a systematic review from European Association of Urologists Young Academic Urologists (YAU) and Uro-technology (ESUT) groups.	The search strategy was conducted to find relevant articles from CINAHL (1996 –December 2018)
SCR_001650	EMBASE	PMID:31482285	10.1007/s00420-019-01467-8	2020 Feb	Int Arch Occup Environ Health	7512134	1432-1246	0340-0131	Musculoskeletal disorders and complaints in professional musicians: a systematic review of prevalence, risk factors, and clinical treatment effects.	The electronic databases MEDLINE and EMBASE via OvidSP and via EbscoHost CINAHL
SCR_001650	EMBASE	PMID:31486984	10.1007/s00520-019-05056-w	2020 May	Support Care Cancer	9302957	1433-7339	0941-4355	Interventions aiming to reduce time to antibiotics (TTA) in patients with fever and neutropenia during chemotherapy for cancer (FN), a systematic review.	Electronic searches of MEDLINE
SCR_001650	EMBASE	PMID:31489988	10.1111/hex.12951	2020 Feb	Health Expect	9815926	1369-7625	1369-6513	Evaluating the "return on patient engagement initiatives" in medicines research and development: A literature review.	This is recommended for the clarification of concepts and search terms when interrogating large
SCR_001650	EMBASE	PMID:31490358	10.1097/SHK.0000000000001434	2020 Apr	Shock	9421564	1540-0514	1073-2322	The Diagnostic and Prognostic Value of suPAR in Patients with Sepsis: A Systematic Review and Meta-Analysis.	Search strategies in Cochrane Library
SCR_001650	EMBASE	PMID:31493135	10.1007/s00520-019-05058-8	2020 May	Support Care Cancer	9302957	1433-7339	0941-4355	Development of an evidence-based decision aid on complementary and alternative medicine (CAM) and pain for parents of children with cancer.	Between December 2015 and March 2016
SCR_001650	EMBASE	PMID:31493274	10.1007/s12020-019-02072-y	2020 Jan	Endocrine	9434444	1559-0100	1355-008X	The risk of lymph node metastases and their impact on survival in patients with appendiceal neuroendocrine neoplasms: a systematic review and meta-analysis of adult and paediatric patients.	To identify studies and determine eligibility
SCR_001650	EMBASE	PMID:31495184	10.1177/0964528419871058	2020 Feb	Acupunct Med	9304117	1759-9873	0964-5284	The effectiveness and safety of acupuncture for patients with atopic eczema: a systematic review and meta-analysis.	Two reviewers searched the following databases from their inception to 31 July 2018: The Cochrane Library
SCR_001650	EMBASE	PMID:31511863	10.1210/clinem/dgz022	2020 Mar 1	J Clin Endocrinol Metab	375362	1945-7197	0021-972X	Opioids and Their Endocrine Effects: A Systematic Review and Meta-analysis.	The following databases were systematically searched for relevant studies with help of an experienced librarian (JWS): PubMed
SCR_001650	EMBASE	PMID:31525297	10.1164/rccm.201904-0903SO	2020 Feb 1	Am J Respir Crit Care Med	9421642	1535-4970	1073-449X	Systematic Literature Review of Systemic Corticosteroid Use for Asthma Management.	A literature search was conducted in MEDLINE and Embase databases via Ovid to identify English-language articles published between January 1
SCR_001650	EMBASE	PMID:31527854	10.1038/s41431-019-0503-5	2020 Apr	Eur J Hum Genet	9302235	1476-5438	1018-4813	Stakeholders' perspectives on the post-mortem use of genetic and health-related data for research: a systematic review.	We systematically searched for studies eligible for inclusion in this review using the following electronic databases: PubMed (including MEDLINE)
SCR_001650	EMBASE	PMID:31529101	10.1093/pm/pnz216	2020 Apr 1	Pain Med	100894201	1526-4637	1526-2375	Effect of Combined Diclofenac and B Vitamins (Thiamine, Pyridoxine, and Cyanocobalamin) for Low Back Pain Management: Systematic Review and Meta-analysis.	We carried out searches up to June 2018 using the search terms “pain
SCR_001650	EMBASE	PMID:31529256	10.1007/s00330-019-06420-4	2020 Feb	Eur Radiol	9114774	1432-1084	0938-7994	MR imaging in discriminating between benign and malignant paediatric ovarian masses: a systematic review.	A thorough search of PubMed and EMBASE for all available literature published from 2008 to 2018 was performed.	EMBASE
SCR_001650	EMBASE	PMID:31529301	10.1007/s40279-019-01181-y	2020 Jan	Sports Med	8412297	1179-2035	0112-1642	DNA Damage Following Acute Aerobic Exercise: A Systematic Review and Meta-analysis.	According to the PRISMA (Preferred Reporting Items for Systematic reviews and Meta-Analyses) guidelines [ 33 ]
SCR_001650	EMBASE	PMID:31541309	10.1007/s10198-019-01117-3	2020 Feb	Eur J Health Econ	101134867	1618-7601	1618-7598	Cost-effectiveness analysis of the first-line EGFR-TKIs in patients with non-small cell lung cancer harbouring EGFR mutations.	A systematic search of several databases (PubMed
SCR_001650	EMBASE	PMID:31541653	10.1016/j.jacr.2019.08.031	2020 Apr	J Am Coll Radiol	101190326	1558-349X	1546-1440	Patient-Centered Outcomes From Multiparametric MRI and MRI-Guided Biopsy for Prostate Cancer: A Systematic Review.	In summary
SCR_001650	EMBASE	PMID:31549367	10.1007/s11136-019-02301-x	2020 Jan	Qual Life Res	9210257	1573-2649	0962-9343	Outcome measurement instruments for peripheral vascular malformations and an assessment of the measurement properties: a systematic review.	The second search was performed in MEDLINE and EMBASE to identify development and validation studies of patient- and physician-reported disease-specific instruments for vascular malformations
SCR_001650	EMBASE	PMID:31550075	10.1111/cts.12700	2020 Jan	Clin Transl Sci	101474067	1752-8062	1752-8054	Prognostic Significance of Preoperative Systemic Cellular Inflammatory Markers in Gliomas: A Systematic Review and Meta-Analysis.	Databases of PubMed
SCR_001650	EMBASE	PMID:31559853	10.1177/0269215519877235	2020 Jan	Clin Rehabil	8802181	1477-0873	0269-2155	Exercise and physical activity for people with Progressive Supranuclear Palsy: a systematic review.	The initial search consisted of nine electronic databases from inception up until 18 August 2019: AMED
SCR_001650	EMBASE	PMID:31568678	10.1111/irv.12670	2020 Jan	Influenza Other Respir Viruses	101304007	1750-2659	1750-2640	Influenza and tuberculosis co-infection: A systematic review.	The Medline
SCR_001650	EMBASE	PMID:31571246	10.1111/cdoe.12498	2020 Feb	Community Dent Oral Epidemiol	410263	1600-0528	0301-5661	Vegetarian diet and its possible influence on dental health: A systematic literature review.	2.3 The electronic databases PubMed
SCR_001650	EMBASE	PMID:31571660	10.4103/1673-5374.266064	2020 Mar	Neural Regen Res	101316351	1876-7958	1673-5374	Neurological recovery and antioxidant effects of resveratrol in rats with spinal cord injury: a meta-analysis.	Literature retrieval was conducted from English and Chinese databases
SCR_001650	EMBASE	PMID:31571666	10.4103/1673-5374.266065	2020 Mar	Neural Regen Res	101316351	1876-7958	1673-5374	Effect of docosahexaenoic acid on the recovery of motor function in rats with spinal cord injury: a meta-analysis.	Studies were identified by searching PubMed
SCR_001650	EMBASE	PMID:31583684	10.1002/ijc.32696	2020 Mar 15	Int J Cancer	42124	1097-0215	0020-7136	The impact of current treatment modalities on the outcomes of patients with melanoma brain metastases: A systematic review.	A literature search in the databases PubMed
SCR_001650	EMBASE	PMID:31583887	10.1177/1474515119876778	2020 Jan	Eur J Cardiovasc Nurs	101128793	1873-1953	1474-5151	The effect of auricular therapy on blood pressure: A systematic review and meta-analysis.	The literature search was conducted in PubMed
SCR_001650	EMBASE	PMID:31584645	10.1093/jamia/ocz162	2020 Feb 1	J Am Med Inform Assoc	9430800	1527-974X	1067-5027	Mining social media for prescription medication abuse monitoring: a review and proposal for a data-centric framework.	We searched the databases Medline and Embase
SCR_001650	EMBASE	PMID:31585009	10.1093/infdis/jiz510	2020 Feb 18	J Infect Dis	413675	1537-6613	0022-1899	Multiplicity of Asymptomatic Plasmodium falciparum Infections and Risk of Clinical Malaria: A Systematic Review and Pooled Analysis of Individual Participant Data.	The search included PubMed
SCR_001650	EMBASE	PMID:31588071	10.5761/atcs.ra.19-00170	2020 Feb 20	Ann Thorac Cardiovasc Surg	9703158	2186-1005	1341-1098	The Effect of Diabetes Mellitus on Prognosis of Patients with Non-Small-Cell Lung Cancer: A Systematic Review and Meta-Analysis.	Eligible observational studies that compared the prognosis of NSCLC patients with diabetes and their non-diabetic counterparts were identified from PubMed (Medline)
SCR_001650	EMBASE	PMID:31603475	10.1210/clinem/dgz065	2020 Mar 1	J Clin Endocrinol Metab	375362	1945-7197	0021-972X	Prevalence of Insomnia (Symptoms) in T2D and Association With Metabolic Parameters and Glycemic Control: Meta-Analysis.	A systematic search of the literature was conducted in MEDLINE (PubMed) and Embase until March 2018 by investigators A.D.M.K. and F.R.
SCR_001650	EMBASE	PMID:31605543	10.1002/jimd.12175	2020 Mar	J Inherit Metab Dis	7910918	1573-2665	0141-8955	Glucose transporter type 1 deficiency syndrome and the ketogenic diet.	2 Literature was searched up to January 2019 in PubMed
SCR_001650	EMBASE	PMID:31608577	10.1111/ocr.12351	2020 Feb	Orthod Craniofac Res	101144387	1601-6343	1601-6335	Dental anomalies in craniofacial microsomia: A systematic review.	The search was conducted in the following databases: Cochrane
SCR_001650	EMBASE	PMID:31614060	10.1002/jrsm.1378	2020 Mar	Res Synth Methods	101543738	1759-2887	1759-2879	Which academic search systems are suitable for systematic reviews or meta-analyses? Evaluating retrieval qualities of Google Scholar, PubMed, and 26 other resources.	The result was a list of 16 databases and search systems: CINAHL
SCR_001650	EMBASE	PMID:31617249	10.1002/gps.5217	2020 Jan	Int J Geriatr Psychiatry	8710629	1099-1166	0885-6230	Empirical support for the vascular apathy hypothesis: A structured review.	2.1 All eligible articles were found using Ovid ?all resources (which include the Cochrane Library
SCR_001650	EMBASE	PMID:31618428	10.1093/schbul/sbz102	2020 Apr 10	Schizophr Bull	236760	1745-1701	0586-7614	Transition of Substance-Induced, Brief, and Atypical Psychoses to Schizophrenia: A Systematic Review and Meta-analysis.	PsychINFO
SCR_001650	EMBASE	PMID:31620985	10.1007/s11136-019-02326-2	2020 Jan	Qual Life Res	9210257	1573-2649	0962-9343	Health-related quality-of-life among patients with premature ovarian insufficiency: a systematic review and meta-analysis.	EMBASE was included because it has greater coverage of European and non-English language publications and topics such as alternative medicine.	EMBASE
SCR_001650	EMBASE	PMID:31621155	10.1111/1471-0528.15990	2020 Feb	BJOG	100935741	1471-0528	1470-0328	Variation in menopausal vasomotor symptoms outcomes in clinical trials: a systematic review.	We searched MEDLINE
SCR_001650	EMBASE	PMID:31625797	10.1080/21645515.2019.1663119	2020 Mar 3	Hum Vaccin Immunother	101572652	2164-554X	2164-5515	Non-specific effects of MMR vaccines on infectious disease related hospitalizations during the second year of life in high-income countries: a systematic review and meta-analysis.	A systematic computerized literature search of three electronic databases including PubMed
SCR_001650	EMBASE	PMID:31633188	10.1093/sleep/zsz251	2020 Apr 15	Sleep	7809084	1550-9109	0161-8105	Measuring the prevalence of sleep disturbances in people with dementia living in care homes: a systematic review and meta-analysis.	We searched Embase
SCR_001650	EMBASE	PMID:31638100	10.4103/1673-5374.266915	2020 Apr	Neural Regen Res	101316351	1876-7958	1673-5374	Effects of neural stem cell transplantation on the motor function of rats with contusion spinal cord injuries: a meta-analysis.	Electronic databases (PubMed
SCR_001650	EMBASE	PMID:31640453	10.1080/17441692.2019.1679216	2020 May	Glob Public Health	101256323	1744-1706	1744-1692	Multi-level experiences and determinants of alcohol misuse and illicit drug use among occupational groups at high-risk of HIV in sub-Saharan Africa: A thematic synthesis of qualitative findings.	First
SCR_001650	EMBASE	PMID:31641872	10.1007/s10029-019-02060-1	2020 Jun	Hernia	9715168	1248-9204	1265-4906	Is there a role for prophylactic mesh in abdominal wall closure after emergency laparotomy? A systematic review and meta-analysis.	Embase
SCR_001650	EMBASE	PMID:31646417	10.1007/s11136-019-02328-0	2020 Feb	Qual Life Res	9210257	1573-2649	0962-9343	Experiences of breast cancer in Arab countries. A thematic synthesis.	The following electronic databases were searched from the earliest available date to March 2019
SCR_001650	EMBASE	PMID:31646629	10.1002/ijgo.13014	2020 Feb	Int J Gynaecol Obstet	210174	1879-3479	0020-7292	Systematic review of Doppler for detecting intrapartum fetal heart abnormalities and measuring perinatal mortality in low- and middle-income countries.	2.1 The review was registered with PROSPERO (reference CRD42019121924) and followed guidelines detailed in the PRISMA (Preferred Reporting Items for Systematic Reviews and Meta ?Analyses) statement. 13 The following databases were searched from inception up until October 31
SCR_001650	EMBASE	PMID:31650439	10.1007/s10198-019-01126-2	2020 Mar	Eur J Health Econ	101134867	1618-7601	1618-7598	How averse are the UK general public to inequalities in health between socioeconomic groups? A systematic review.	Four databases were searched: Ovid MEDLINE (1946 —27/10/2017)
SCR_001650	EMBASE	PMID:31650460	10.1007/s10578-019-00933-1	2020 Apr	Child Psychiatry Hum Dev	1275332	1573-3327	0009-398X	Anxiety in Children with Selective Mutism: A Meta-analysis.	Accordingly
SCR_001650	EMBASE	PMID:31654551	10.1111/jth.14666	2020 Feb	J Thromb Haemost	101170508	1538-7836	1538-7933	Pharmacological thromboprophylaxis to prevent venous thromboembolism in patients with temporary lower limb immobilization after injury: systematic review and network meta-analysis.	2.3 Ten electronic databases (including MEDLINE
SCR_001650	EMBASE	PMID:31655978	10.1007/s12020-019-02117-2	2020 Jan	Endocrine	9434444	1559-0100	1355-008X	Association between TERT promoter mutations and clinical behaviors in differentiated thyroid carcinoma: a systematic review and meta-analysis.	We searched PubMed
SCR_001650	EMBASE	PMID:31659243	10.1038/s41430-019-0522-x	2020 May	Eur J Clin Nutr	8804070	1476-5640	0954-3007	Continuous feeding versus intermittent bolus feeding for premature infants with low birth weight: a meta-analysis of randomized controlled trials.	And we searched electronic databases including PubMed
SCR_001650	EMBASE	PMID:31659387	10.1007/s00134-019-05828-2	2020 Jan	Intensive Care Med	7704851	1432-1238	0342-4642	Do-not-intubate orders in patients with acute respiratory failure: a systematic review and meta-analysis.	We searched CINAHL
SCR_001650	EMBASE	PMID:31659939	10.1177/0269216319884198	2020 Feb	Palliat Med	8704926	1477-030X	0269-2163	The effectiveness of aromatherapy, massage and reflexology in people with palliative care needs: A systematic review.	Database searches were conducted from inception to June 2018 in The Cochrane Trials Register
SCR_001650	EMBASE	PMID:31661591	10.1111/jocn.15082	2020 Jun	J Clin Nurs	9207302	1365-2702	0962-1067	Patients' and nurses' experiences of fundamental nursing care: A systematic review and qualitative synthesis.	We searched EMBASE
SCR_001650	EMBASE	PMID:31663219	10.1111/hex.12995	2020 Feb	Health Expect	9815926	1369-7625	1369-6513	'Clinically unnecessary' use of emergency and urgent care: A realist review of patients' decision making.	Booker et al 15 had searched MEDLINE
SCR_001650	EMBASE	PMID:31663610	10.1111/jgs.16219	2020 Feb	J Am Geriatr Soc	7503062	1532-5415	0002-8614	Recommendations for (Discontinuation of) Statin Treatment in Older Adults: Review of Guidelines.	Following consultation with an experienced health research librarian
SCR_001650	EMBASE	PMID:31663847	10.1017/S0033291719002848	2020 Jan	Psychol Med	1254142	1469-8978	0033-2917	Childhood maltreatment and suicide attempts in prisoners: a systematic meta-analytic review.	Five electronic bibliographic databases
SCR_001650	EMBASE	PMID:31665485	10.1210/clinem/dgz144	2020 Mar 1	J Clin Endocrinol Metab	375362	1945-7197	0021-972X	Surgery as a Viable Alternative First-Line Treatment for Prolactinoma Patients. A Systematic Review and Meta-Analysis.	Publications were retrieved from the following databases on April 13
SCR_001650	EMBASE	PMID:31667898	10.1111/wrr.12776	2020 Mar	Wound Repair Regen	9310939	1524-475X	1067-1927	Hyperbaric oxygen therapy for nonischemic diabetic ulcers: A systematic review.	A clinical librarian helped develop a search strategy to identify the literature concerning diabetic wounds and HBOT using the Embase
SCR_001650	EMBASE	PMID:31667978	10.1111/iwj.13254	2020 Feb	Int Wound J	101230907	1742-481X	1742-4801	Negative pressure wound therapy with instillation: International consensus guidelines update.	2.2 A literature search was performed using PubMed
SCR_001650	EMBASE	PMID:31667982	10.1111/jdi.13170	2020 May	J Diabetes Investig	101520702	2040-1124	2040-1116	Association between the ferritin level and risk of gestational diabetes mellitus: A meta-analysis of observational studies.	The search was carried out using PubMed
SCR_001650	EMBASE	PMID:31668049	10.31616/asj.2019.0055	2020 Feb	Asian Spine J	101314177	1976-7846	1976-1902	Is Scapular Stabilization Exercise Effective for Managing Nonspecific Chronic Neck Pain?: A Systematic Review.	The PubMed
SCR_001650	EMBASE	PMID:31668143	10.17305/bjbms.2019.4437	2020 May 1	Bosn J Basic Med Sci	101200947	1840-4812	1512-8601	The efficacy and safety of statin in combination with ezetimibe compared with double-dose statin in patients with high cardiovascular risk: A meta-analysis.	In December 2018
SCR_001650	EMBASE	PMID:31673991	10.1007/s12325-019-01124-z	2020 Jan	Adv Ther	8611864	1865-8652	0741-238X	Safety and Efficacy of Enoxaparin in Pregnancy: A Systematic Review and Meta-Analysis.	A comprehensive search was conducted in PubMed
SCR_001650	EMBASE	PMID:31675470	10.1111/idh.12423	2020 May	Int J Dent Hyg	101168070	1601-5037	1601-5029	What is the effect of active ingredients in dentifrice on inhibiting the regrowth of overnight plaque? A systematic review.	As proposed in the Cochrane Handbook the National Library of Medicine
SCR_001650	EMBASE	PMID:31682060	10.1111/hiv.12807	2020 Mar	HIV Med	100897392	1468-1293	1464-2662	HIV testing strategies outside of health care settings in the European Union (EU)/European Economic Area (EEA): a systematic review to inform European Centre for Disease Prevention and Control guidance.	Searches were carried out in OVID Medline
SCR_001650	EMBASE	PMID:31692267	10.1111/cts.12721	2020 Mar	Clin Transl Sci	101474067	1752-8062	1752-8054	A Network Meta-Analysis of Efficacy of Different Interventions in the Prevention of Postoperative Intrauterine Adhesions.	PubMed
SCR_001650	EMBASE	PMID:31693178	10.1002/jcp.29371	2020 May	J Cell Physiol	50222	1097-4652	0021-9541	The landscape of immune checkpoint inhibitor plus chemotherapy versus immunotherapy for advanced non-small-cell lung cancer: A systematic review and meta-analysis.	2.1 We searched for eligible RCTs from PubMed
SCR_001650	EMBASE	PMID:31693201	10.1111/dme.14170	2020 Apr	Diabet Med	8500858	1464-5491	0742-3071	Is there an increased risk of perinatal mental disorder in women with gestational diabetes? A systematic review and meta-analysis.	Search terms used for Medline
SCR_001650	EMBASE	PMID:31701521	10.1111/anae.14891	2020 Apr	Anaesthesia	370524	1365-2044	0003-2409	A systematic review and cost effectiveness analysis of reusable vs. single-use flexible bronchoscopes.	A comprehensive search strategy was conducted of the PubMed
SCR_001650	EMBASE	PMID:31703014	10.1097/MCA.0000000000000813	2020 May	Coron Artery Dis	9011445	1473-5830	0954-6928	Impact of periprocedural myocardial injury on long-term clinical outcomes of chronic total occlusion patients undergoing percutaneous coronary intervention: a systematic review and meta-analysis.	We searched Cochrane Library
SCR_001650	EMBASE	PMID:31705770	10.1111/add.14892	2020 Jun	Addiction	9304118	1360-0443	0965-2140	Frequency of health-care utilization by adults who use illicit drugs: a systematic review and meta-analysis.	We searched Medline
SCR_001650	EMBASE	PMID:31709562	10.1111/vox.12852	2020 Jan	Vox Sang	413606	1423-0410	0042-9007	The systematic use of evidence-based methodologies and technologies enhances shared decision-making in the 2018 International Consensus Conference on Patient Blood Management.	A stepwise
SCR_001650	EMBASE	PMID:31710185	10.22074/ijfs.2020.5608	2020 Jan	Int J Fertil Steril	101487941	2008-0778	2008-076X	Medical and Surgical Treatment of Reproductive Outcomes in Polycystic Ovary Syndrome: An Overview of Systematic Reviews.	This search was modified for EMBASE and CINAHL using their subject headings instead of the MeSH subject headings.	EMBASE
SCR_001650	EMBASE	PMID:31713918	10.1111/ijpp.12591	2020 Jun	Int J Pharm Pract	9204243	2042-7174	0961-7671	Systematic review and narrative synthesis of pharmacist provided medicines optimisation services in care homes for older people to inform the development of a generic training or accreditation process.	Databases searched were Academic Search Complete
SCR_001650	EMBASE	PMID:31720721	10.1007/s00198-019-05190-5	2020 Jan	Osteoporos Int	9100105	1433-2965	0937-941X	The association between chronic kidney disease, falls, and fractures: a systematic review and meta-analysis.	We aimed to identify cross-sectional or cohort studies that investigated the association between chronic kidney disease
SCR_001650	EMBASE	PMID:31720968	10.1007/s11606-019-05482-w	2020 Mar	J Gen Intern Med	8605834	1525-1497	0884-8734	The Effect of Advance Care Planning on Heart Failure: a Systematic Review and Meta-analysis.	Together with a specialist health science librarian (NR)
SCR_001650	EMBASE	PMID:31722043	10.1007/s00408-019-00289-2	2020 Feb	Lung	7701875	1432-1750	0341-2040	The Role of Noninvasive Endpoints in Predicting Long-Term Outcomes in Pulmonary Arterial Hypertension.	Table 2 PubMed search strategy (search conducted April 13
SCR_001650	EMBASE	PMID:31724105	10.1007/s40256-019-00379-9	2020 Jun	Am J Cardiovasc Drugs	100967755	1179-187X	1175-3277	Lipid-Lowering Efficacy of Ezetimibe in Patients with Atherosclerotic Cardiovascular Disease: A Systematic Review and Meta-Analyses.	We searched three electronic bibliographic databases: MEDLINE (via the PubMed platform)
SCR_001650	EMBASE	PMID:31728878	10.1007/s10654-019-00579-2	2020 May	Eur J Epidemiol	8508062	1573-7284	0393-2990	Physical activity and risk of venous thromboembolism: systematic review and meta-analysis of prospective cohort studies.	We searched MEDLINE and Embase from inception to 26 February 2019.	Embase
SCR_001650	EMBASE	PMID:31729150	10.1111/hiv.12809	2020 Mar	HIV Med	100897392	1468-1293	1464-2662	HIV testing strategies employed in health care settings in the European Union/European Economic Area (EU/EEA): evidence from a systematic review.	Briefly
SCR_001650	EMBASE	PMID:31729775	10.1111/dme.14180	2020 Feb	Diabet Med	8500858	1464-5491	0742-3071	A review of the NG17 recommendations for the use of basal insulin in type 1 diabetes.	The MEDLINE
SCR_001650	EMBASE	PMID:31730171	10.1093/ajh/hpz182	2020 Mar 13	Am J Hypertens	8803676	1941-7225	0895-7061	Self-monitoring of Blood Pressure in Patients With Hypertension-Related Multi-morbidity: Systematic Review and Individual Patient Data Meta-analysis.	A previously published search conducted in Medline
SCR_001650	EMBASE	PMID:31730266	10.1002/pds.4903	2020 Feb	Pharmacoepidemiol Drug Saf	9208369	1099-1557	1053-8569	Run-in periods and clinical outcomes of antipsychotics in dementia: A meta-epidemiological study of placebo-controlled trials.	Two reviewers (T.A.H. and H.J.L.) first searched the electronic databases Cinahl
SCR_001650	EMBASE	PMID:31732326	10.1016/j.vaccine.2019.10.090	2020 Jan 16	Vaccine	8406899	1873-2518	0264-410X	The effect of time since measles vaccination and age at first dose on measles vaccine effectiveness - A systematic review.	We searched MEDLINE
SCR_001650	EMBASE	PMID:31733048	10.1111/irv.12699	2020 Mar	Influenza Other Respir Viruses	101304007	1750-2659	1750-2640	Passive immune therapy and other immunomodulatory agents for the treatment of severe influenza: Systematic review and meta-analysis.	21 A search construct was developed and applied to the Cochrane Central Register of Controlled Trials (CENTRAL)
SCR_001650	EMBASE	PMID:31736257	10.1002/pmrj.12287	2020 Apr	PM R	101491319	1934-1563	1934-1482	Platelet-Rich Plasma Vs Autologous Blood Vs Corticosteroid Injections in the Treatment of Lateral Epicondylitis: A Systematic Review, Pairwise and Network Meta-Analysis of Randomized Controlled Trials.	A comprehensive search strategy was conducted for all potentially relevant studies with the use of PubMed
SCR_001650	EMBASE	PMID:31738317	10.1097/PSY.0000000000000767	2020 Feb/Mar	Psychosom Med	376505	1534-7796	0033-3174	Psychosocial Factors Affecting Parental Report of Symptoms in Children: A Systematic Review.	We searched Embase
SCR_001650	EMBASE	PMID:31743318	10.1097/MPH.0000000000001657	2020 Jan	J Pediatr Hematol Oncol	9505928	1536-3678	1077-4114	Paternal Smoking Before Conception and During Pregnancy Is Associated With an Increased Risk of Childhood Acute Lymphoblastic Leukemia: A Systematic Review and Meta-Analysis of 17 Case-Control Studies.	A systematic literature search of 4 electronic databases (PubMed
SCR_001650	EMBASE	PMID:31743474	10.1002/clc.23297	2020 Mar	Clin Cardiol	7903272	1932-8737	0160-9289	Safety and efficacy of the ThermoCool SmartTouch SurroundFlow catheter for atrial fibrillation ablation: A meta-analysis.	2.1 Relevant articles were searched in the Medline
SCR_001650	EMBASE	PMID:31745238	10.1038/s41380-019-0585-z	2020 Feb	Mol Psychiatry	9607835	1476-5578	1359-4184	Prospective biomarkers of major depressive disorder: a systematic review and meta-analysis.	Literature searches per biological system were performed between July 2016 and July 2017 in the online databases PubMed
SCR_001650	EMBASE	PMID:31746018	10.1111/jcpt.13070	2020 Apr	J Clin Pharm Ther	8704308	1365-2710	0269-4727	Comparative effectiveness of Ginkgo injections for treating vertebrobasilar insufficiency: A systematic review and network meta-analysis.	2.2 We searched the China National Knowledge Infrastructure Database (CNKI)
SCR_001650	EMBASE	PMID:31747552	10.1016/j.neubiorev.2019.11.008	2020 Jan	Neurosci Biobehav Rev	7806090	1873-7528	0149-7634	Pharmacological manipulations of judgement bias: A systematic review and meta-analysis.	Fig. 1 In addition to these articles
SCR_001650	EMBASE	PMID:31747743	10.7874/jao.2019.00248	2020 Jan	J Audiol Otol	101657815	2384-1710	2384-1621	Towards Size of Scene in Auditory Scene Analysis: A Systematic Review.	Seven electronic databases (i.e.
SCR_001650	EMBASE	PMID:31748961	10.1007/s12094-019-02241-5	2020 Jul	Clin Transl Oncol	101247119	1699-3055	1699-048X	The efficacy and safety of immune checkpoint inhibitors in non-small cell lung cancer patients of different age groups: a meta-analysis.	PubMed
SCR_001650	EMBASE	PMID:31751496	10.1111/obr.12974	2020 Mar	Obes Rev	100897395	1467-789X	1467-7881	The impact of interpregnancy weight change on perinatal outcomes in women and their children: A systematic review and meta-analysis.	2.1 The MEDLINE (Ovid; search strategy in Text S1 )
SCR_001650	EMBASE	PMID:31754652	10.1016/j.ctro.2019.10.007	2020 Jan	Clin Transl Radiat Oncol	101713416	2405-6308		A systematic review of health economic evaluations of proton beam therapy for adult cancer: Appraising methodology and quality.	2.1 A systematic search of the literature following the PRISMA guidelines [12] was conducted using the electronic databases MEDLINE
SCR_001650	EMBASE	PMID:31754945	10.1007/s10654-019-00585-4	2020 Jun	Eur J Epidemiol	8508062	1573-7284	0393-2990	Soy intake and breast cancer risk: a prospective study of 300,000 Chinese women and a dose-response meta-analysis.	We searched on PubMed
SCR_001650	EMBASE	PMID:31761995	10.1007/s40273-019-00854-w	2020 Feb	Pharmacoeconomics	9212404	1179-2027	1170-7690	Measurement Properties of Commonly Used Generic Preference-Based Measures in East and South-East Asia: A Systematic Review.	The search was carried out using online databases
SCR_001650	EMBASE	PMID:31761996	10.1007/s40273-019-00860-y	2020 Feb	Pharmacoeconomics	9212404	1179-2027	1170-7690	Transferability of Economic Evaluations of Treatments for Advanced Melanoma.	The search was conducted in the Cochrane database
SCR_001650	EMBASE	PMID:31764288	10.1097/ICO.0000000000002209	2020 Mar	Cornea	8216186	1536-4798	0277-3740	Risk Factors for the Development of Ocular Hypertension After Keratoplasty: A Systematic Review.	A systematic search in PubMed and Embase was performed in June 2018
SCR_001650	EMBASE	PMID:31766049	10.1038/s41386-019-0577-3	2020 Mar	Neuropsychopharmacology	8904907	1740-634X	0893-133X	Heterogeneity and efficacy of antipsychotic treatment for schizophrenia with or without treatment resistance: a meta-analysis.	Studies from inception to October 18
SCR_001650	EMBASE	PMID:31768743	10.1007/s00404-019-05372-w	2020 Jan	Arch Gynecol Obstet	8710213	1432-0711	0932-0067	Prognostic values of pretreatment neutrophil-to-lymphocyte and platelet-to-lymphocyte ratios in endometrial cancer: a systematic review and meta-analysis.	We searched the PubMed
SCR_001650	EMBASE	PMID:31771403	10.1177/0885328219888841	2020 Feb	J Biomater Appl	8813912	1530-8022	0885-3282	Polydioxanone implants: A systematic review on safety and performance in patients.	Four research databases (MEDLINE
SCR_001650	EMBASE	PMID:31773194	10.1007/s00125-019-05020-7	2020 Jan	Diabetologia	6777	1432-0428	0012-186X	Preventing foot ulceration in diabetes: systematic review and meta-analyses of RCT data.	We searched OVID MEDLINE (see electronic supplementary material [ESM] Table 1) and OVID EMBASE (from inception to February 2019) and the Cochrane Central Register of Controlled Trials (to October 2018) for eligible RCTs
SCR_001650	EMBASE	PMID:31773235	10.1007/s00259-019-04603-1	2020 Jun	Eur J Nucl Med Mol Imaging	101140988	1619-7089	1619-7070	Atherosclerosis imaging with <sup>18</sup>F-sodium fluoride PET: state-of-the-art review.	The principles of a systematic review were used in an extensive literature search of PubMed/MEDLINE
SCR_001650	EMBASE	PMID:31776609	10.1007/s00264-019-04416-9	2020 Feb	Int Orthop	7705431	1432-5195	0341-2695	Outcome of primary deltoid ligament repair in acute ankle fractures: a meta-analysis of comparative studies.	An electronic-based search on MEDLINE (PubMed)
SCR_001650	EMBASE	PMID:31777190	10.1002/mgg3.1071	2020 Feb	Mol Genet Genomic Med	101603758	2324-9269		Diagnostic accuracy of midkine for hepatocellular carcinoma: A meta-analysis.	2.1 A comprehensive electronic search in PubMed
SCR_001650	EMBASE	PMID:31777973	10.1002/clc.23305	2020 Mar	Clin Cardiol	7903272	1932-8737	0160-9289	The efficacy and safety of P2Y12 inhibitor monotherapy in patients after percutaneous coronary intervention.	6 A systematic search from PubMed
SCR_001650	EMBASE	PMID:31778149	10.1042/BSR20191312	2020 Jan 31	Biosci Rep	8102797	1573-4935	0144-8463	Pooled analysis of the Xpert MTB/RIF assay for diagnosing tuberculous meningitis.	The studies published before 30 January 2019
SCR_001650	EMBASE	PMID:31778167	10.1093/infdis/jiz633	2020 Apr 27	J Infect Dis	413675	1537-6613	0022-1899	Estimating the Global Prevalence, Disease Progression, and Clinical Outcome of Hepatitis Delta Virus Infection.	For this systematic review and meta-analysis
SCR_001650	EMBASE	PMID:31778942	10.1016/j.smrv.2019.101226	2020 Feb	Sleep Med Rev	9804678	1532-2955	1087-0792	Associations of screen time, sedentary time and physical activity with sleep in under 5s: A systematic review and meta-analysis.	The search was conducted in 17 electronic databases: EBSCO (CINAHL); Cochrane Library (CENTRAL); OVID (EMBASE
SCR_001650	EMBASE	PMID:31785111	10.1002/clc.23299	2020 Mar	Clin Cardiol	7903272	1932-8737	0160-9289	Inflammatory and cardiovascular diseases biomarkers in chronic hepatitis C virus infection: A review.	2 We conducted a search based on PRISMA guidelines 10 on Medline
SCR_001650	EMBASE	PMID:31786117	10.1016/S2214-109X(19)30457-7	2020 Jan	Lancet Glob Health	101613665	2214-109X		Prevalence of vitamin D deficiency in Africa: a systematic review and meta-analysis.	16 We searched PubMed
SCR_001650	EMBASE	PMID:31786153	10.1016/j.jclinepi.2019.11.016	2020 Mar	J Clin Epidemiol	8801383	1878-5921	0895-4356	Reporting of key methodological issues in placebo-controlled trials of surgery needs improvement: a systematic review.	Searches using the same search terms [ 7] ( Appendix 1 ) and electronic databases (Ovid MEDLINE
SCR_001650	EMBASE	PMID:31788969	10.1002/jcsm.12502	2020 Feb	J Cachexia Sarcopenia Muscle	101552883	2190-6009	2190-5991	Muscle mass, strength, and physical performance predicting activities of daily living: a meta-analysis.	19 The following four electronic databases were screened for potential relevance from date of inception to 7 June 2018: MEDLINE
SCR_001650	EMBASE	PMID:31789103	10.1177/0272989X19889897	2020 Jan	Med Decis Making	8109073	1552-681X	0272-989X	A Systematic Review of Methods to Predict Weight Trajectories in Health Economic Models of Behavioral Weight-Management Programs: The Potential Role of Psychosocial Factors.	Searches were conducted in November 2017 in Medline
SCR_001650	EMBASE	PMID:31792767	10.1007/s10689-019-00155-3	2020 Jan	Fam Cancer	100898211	1573-7292	1389-9600	Renal cell carcinoma in young FH mutation carriers: case series and review of the literature.	For the literature review
SCR_001650	EMBASE	PMID:31792843	10.1007/s40259-019-00395-w	2020 Apr	BioDrugs	9705305	1179-190X	1173-8804	Identifying Key Benefits in European Off-Patent Biologics and Biosimilar Markets: It is Not Only About Price!	The PubMed MeSH terms were appropriately modified in accordance with the EMBASE database.	EMBASE
SCR_001650	EMBASE	PMID:31792879	10.1007/s00520-019-05136-x	2020 Feb	Support Care Cancer	9302957	1433-7339	0941-4355	Health-related quality of life in adult patients with brain metastases after stereotactic radiosurgery: a systematic, narrative review.	EMBASE
SCR_001650	EMBASE	PMID:31793055	10.1111/his.14040	2020 May	Histopathology	7704136	1365-2559	0309-0167	Comparability of PD-L1 immunohistochemistry assays for non-small-cell lung cancer: a systematic review.	A systematic search of PubMed
SCR_001650	EMBASE	PMID:31793249	10.1111/mcn.12916	2020 Apr	Matern Child Nutr	101201025	1740-8709	1740-8695	Dietary guideline adherence during preconception and pregnancy: A systematic review.	A similar search was carried out in CINAHL Plus with Full Text [EBSCOhost]
SCR_001650	EMBASE	PMID:31793444	10.4103/aja.aja_128_19	2020 Jan-Feb	Asian J Androl	100942132	1745-7262	1008-682X	Artificial urinary sphincter surgery in the special populations: neurological, revision, concurrent penile prosthesis and female stress urinary incontinence groups.	A critical review of all relevant publications pertaining to AMS 800 AUS was conducted in PubMed and Embase databases
SCR_001650	EMBASE	PMID:31793445	10.4103/aja.aja_127_19	2020 Jan-Feb	Asian J Androl	100942132	1745-7262	1008-682X	Penile prosthesis implant in the special populations: diabetics, neurogenic conditions, fibrotic cases, concurrent urinary continence surgery, and salvage implants.	A critical review of all relevant publications pertaining to PPI was conducted in Medline and Embase databases
SCR_001650	EMBASE	PMID:31793983	10.1042/BSR20193130	2020 Jan 31	Biosci Rep	8102797	1573-4935	0144-8463	Prediabetes predicts adverse cardiovascular outcomes after percutaneous coronary intervention: a meta-analysis.	We searched the databases of PubMed and Embase for relevant records
SCR_001650	EMBASE	PMID:31797081	10.1007/s00431-019-03500-x	2020 Jan	Eur J Pediatr	7603873	1432-1076	0340-6199	Diagnostic accuracy of fetal MRI to detect cleft palate: a meta-analysis.	The databases PubMed
SCR_001650	EMBASE	PMID:31800095	10.1002/bjs.11391	2020 Jan	Br J Surg	372553	1365-2168	0007-1323	Systematic review of the introduction and evaluation of magnetic augmentation of the lower oesophageal sphincter for gastro-oesophageal reflux disease.	Searches were undertaken in MEDLINE
SCR_001650	EMBASE	PMID:31802395	10.1007/s40279-019-01237-z	2020 Apr	Sports Med	8412297	1179-2035	0112-1642	Is Motorized Treadmill Running Biomechanically Comparable to Overground Running? A Systematic Review and Meta-Analysis of Cross-Over Studies.	A librarian (KS) searched four electronic databases to avoid a biased literature sample: MEDLINE via PubMed
SCR_001650	EMBASE	PMID:31802537	10.1111/jgh.14955	2020 Jun	J Gastroenterol Hepatol	8607909	1440-1746	0815-9319	International consensus statements for endoscopic management of distal biliary stricture.	Based on a literature review utilizing Medline
SCR_001650	EMBASE	PMID:31808215	10.1002/mpr.1806	2020 Mar	Int J Methods Psychiatr Res	9111433	1557-0657	1049-8931	Recruitment and methodological issues in conducting dementia research in British ethnic minorities: A qualitative systematic review.	We searched the Cochrane Register of Controlled Trials
SCR_001650	EMBASE	PMID:31808308	10.1111/acel.13083	2020 Feb	Aging Cell	101130839	1474-9726	1474-9718	Cellular senescence and chronological age in various human tissues: A systematic review and meta-analysis.	4.1 A systematic search of the literature was performed on January 31
SCR_001650	EMBASE	PMID:31808946	10.1002/jimd.12202	2020 May	J Inherit Metab Dis	7910918	1573-2665	0141-8955	Pathophysiology and targets for treatment in hereditary galactosemia: A systematic review of animal and cellular models.	2.2 A computerised literature search was conducted in PubMed/MEDLINE
SCR_001650	EMBASE	PMID:31811595	10.1007/s11136-019-02355-x	2020 Mar	Qual Life Res	9210257	1573-2649	0962-9343	Characterizing health state utilities associated with Duchenne muscular dystrophy: a systematic review.	A comprehensive search strategy was implemented in Medline and EMBASE to identify eligible records published from database inception to January 11
SCR_001650	EMBASE	PMID:31814972	10.3892/mco.2019.1941	2020 Jan	Mol Clin Oncol	101613422	2049-9469	2049-9450	Radiofrequency ablation vs. surgical resection for resectable hepatocellular carcinoma: A systematic review and meta-analysis.	A Medline
SCR_001650	EMBASE	PMID:31815281	10.1042/BSR20190881	2020 Jan 31	Biosci Rep	8102797	1573-4935	0144-8463	Serum albumin level for prediction of all-cause mortality in acute coronary syndrome patients: a meta-analysis.	We conducted a comprehensive literature search through Pubmed and Embase databases until 5 March 2019.	Embase
SCR_001650	EMBASE	PMID:31816676	10.3350/cmh.2019.1003	2020 Apr	Clin Mol Hepatol	101586730	2287-285X	2287-2728	Drug induced liver injury: East versus West - a systematic review and meta-analysis.	A comprehensive literature search was performed on electronic databases: MEDLINE/PubMed
SCR_001650	EMBASE	PMID:31819230	10.1038/s41569-019-0305-z	2020 May	Nat Rev Cardiol	101500075	1759-5010	1759-5002	Assessment of mitral valve regurgitation by cardiovascular magnetic resonance imaging.	The evidence-based literature was synthesized by the following authors: P.G.
SCR_001650	EMBASE	PMID:31820298	10.1007/s10567-019-00307-y	2020 Jun	Clin Child Fam Psychol Rev	9807947	1573-2827	1096-4037	Parents' Perceptions and Experiences of Parenting Programmes: A Systematic Review and Metasynthesis of the Qualitative Literature.	A systematic literature search of six key electronic databases was undertaken (Applied Social Sciences Index and Abstracts (ASSIA)
SCR_001650	EMBASE	PMID:31823191	10.1007/s13239-019-00448-9	2020 Apr	Cardiovasc Eng Technol	101531846	1869-4098	1869-408X	A Systematic Review for the Design of In Vitro Flow Studies of the Carotid Artery Bifurcation.	We have modified the search query to match each specific database (Scopus
SCR_001650	EMBASE	PMID:31833410	10.1177/1099800419872824	2020 Jan	Biol Res Nurs	9815758	1552-4175	1099-8004	A Systematic Review of Taste Differences Among People With Eating Disorders.	A research librarian conducted searches using CINAHL
SCR_001650	EMBASE	PMID:31833539	10.1042/BSR20193692	2020 Jan 31	Biosci Rep	8102797	1573-4935	0144-8463	The association between dietary protein intake and esophageal cancer risk: a meta-analysis.	Two reviewers systematically and independently searched Embase
SCR_001650	EMBASE	PMID:31833645	10.1111/obr.12936	2020 Feb	Obes Rev	100897395	1467-789X	1467-7881	Unravelling the association between accelerometer-derived physical activity and adiposity among preschool children: A systematic review and meta-analyses.	2.1 Relevant studies for the systematic review were identified through a literature search in Embase
SCR_001650	EMBASE	PMID:31834401	10.1093/jac/dkz348	2020 Jan 1	J Antimicrob Chemother	7513617	1460-2091	0305-7453	Impact of national interventions to promote responsible antibiotic use: a systematic review.	Search terms MeSH terms Keywords Antimicrobial anti-infective agents anti-infective agent* OR anti-bacterial agent* OR antibiotic* OR antimicrobial* OR anti-microbial* OR antibacterial* OR anti-bacterial* OR antiinfective* OR anti-infective* anti-bacterial agents Resistance drug resistance drug resistance OR drug resistance
SCR_001650	EMBASE	PMID:31834508	10.1007/s00330-019-06543-8	2020 Apr	Eur Radiol	9114774	1432-1084	0938-7994	Novel imaging techniques to study postmortem human fetal anatomy: a systematic review on microfocus-CT and ultra-high-field MRI.	In summary
SCR_001650	EMBASE	PMID:31834598	10.1007/s40037-019-00542-7	2020 Feb	Perspect Med Educ	101590643	2212-277X	2212-2761	Social media in knowledge translation and education for physicians and trainees: a scoping review.	After discussion with LAM
SCR_001650	EMBASE	PMID:31838546	10.1007/s00383-019-04610-1	2020 Mar	Pediatr Surg Int	8609169	1437-9813	0179-0358	Nonoperative treatment for nonperforated appendicitis in children: a systematic review and meta-analysis.	A systematic search of the literature was performed in Medline via PubMed
SCR_001650	EMBASE	PMID:31838551	10.1007/s00198-019-05226-w	2020 Feb	Osteoporos Int	9100105	1433-2965	0937-941X	Fracture prevention by screening for high fracture risk: a systematic review and meta-analysis.	A systematic literature search until June 20th 2019 was performed to identify all screening trials that were published in MEDLINE and Embase (Table 1 for search strategy).	Embase
SCR_001650	EMBASE	PMID:31838709	10.1007/s12325-019-01167-2	2020 Feb	Adv Ther	8611864	1865-8652	0741-238X	Efficacy and Safety of Approved First-Line Tyrosine Kinase Inhibitor Treatments in Metastatic Renal Cell Carcinoma: A Network Meta-Analysis.	PubMed
SCR_001650	EMBASE	PMID:31839143	10.1016/S2214-109X(19)30462-0	2020 Jan	Lancet Glob Health	101613665	2214-109X		Associations between national development indicators and the age profile of people who inject drugs: results from a global systematic review and meta-analysis.	1 Full methods of our previous systematic review have been published elsewhere.1 Briefly
SCR_001650	EMBASE	PMID:31845393	10.1002/nau.24256	2020 Feb	Neurourol Urodyn	8303326	1520-6777	0733-2467	Implementing pelvic floor muscle training in women's childbearing years: A critical interpretive synthesis of individual, professional, and service issues.	Table 1 Electronic databases searched MEDLINE MEDLINE in process Cochrane library: HTA (Health technology assessment) database DARE (Database of abstracts of reviews of effects) CENTRAL (Central register of controlled trials) EED (NHS economic evaluation database) CDSR (Cochrane database of systematic reviews) PROSPERO (center for reviews and dissemination register of protocols of systematic revi…	EMBASE
SCR_001650	EMBASE	PMID:31846184	10.1111/1759-7714.13265	2020 Feb	Thorac Cancer	101531441	1759-7714	1759-7706	Long noncoding RNA MALAT1 as a candidate serological biomarker for the diagnosis of non-small cell lung cancer: A meta-analysis.	Diagnostic clinical studies on long noncoding RNA MALAT1 as a candidate serological biomarker for the diagnosis of NSCLC were systematically searched in the electronic databases of PubMed
SCR_001650	EMBASE	PMID:31848865	10.1007/s11606-019-05364-1	2020 Apr	J Gen Intern Med	8605834	1525-1497	0884-8734	Prevalence, Predictors, and Treatment of Impostor Syndrome: a Systematic Review.	We developed search strategies for three databases: Medline
SCR_001650	EMBASE	PMID:31850933	10.14309/ajg.0000000000000465	2020 Jan	Am J Gastroenterol	421030	1572-0241	0002-9270	Stage-Specific Sensitivity of Fecal Immunochemical Tests for Detecting Colorectal Cancer: Systematic Review and Meta-Analysis.	The search of citing
SCR_001650	EMBASE	PMID:31852786	10.1128/JVI.01663-19	2020 Mar 17	J Virol	113724	1098-5514	0022-538X	Discovery and Selection of Hepatitis B Virus-Derived T Cell Epitopes for Global Immunotherapy Based on Viral Indispensability, Conservation, and HLA-Binding Strength.	The Hepitopes initiative previously performed an extensive literature search of the Medline and Embase databases to collect all HBV-derived HLA-I epitopes from 112 papers ( 24
SCR_001650	EMBASE	PMID:31853312	10.3892/etm.2019.8205	2020 Jan	Exp Ther Med	101531947	1792-1015	1792-0981	Pre-treatment thrombocytosis predicts prognosis of endometrial cancer: A meta-analysis of 11 studies.	On December 17
SCR_001650	EMBASE	PMID:31853701	10.1007/s00520-019-05186-1	2020 Apr	Support Care Cancer	9302957	1433-7339	0941-4355	The effect of exercise on aromatase inhibitor-induced musculoskeletal symptoms in breast cancer survivors :a systematic review and meta-analysis.	The following electronic databases were searched from their inception to May 1st
SCR_001650	EMBASE	PMID:31854443	10.1042/BSR20193219	2020 Jan 31	Biosci Rep	8102797	1573-4935	0144-8463	Circulating endocan and preeclampsia: a meta-analysis.	The electronic databases of PubMed and Embase were searched for relevant records
SCR_001650	EMBASE	PMID:31854446	10.1042/BSR20191448	2020 Jan 31	Biosci Rep	8102797	1573-4935	0144-8463	Decompressive hemicraniectomy versus medical treatment of malignant middle cerebral artery infarction: a systematic review and meta-analysis.	Online search from MEDLINE/PubMed
SCR_001650	EMBASE	PMID:31855257	10.1001/jamaoncol.2019.5233	2020 Feb 1	JAMA Oncol	101652861	2374-2445	2374-2437	Clinical Evidence for Association of Acupuncture and Acupressure With Improved Cancer Pain: A Systematic Review and Meta-Analysis.	Three English-language databases (PubMed
SCR_001650	EMBASE	PMID:31856410	10.1002/cam4.2747	2020 Feb	Cancer Med	101595310	2045-7634		Prevalence of RAS and BRAF mutations in metastatic colorectal cancer patients by tumor sidedness: A systematic review and meta-analysis.	23 A systematic literature review was conducted in PubMed
SCR_001650	EMBASE	PMID:31858251	10.1007/s00520-019-05229-7	2020 Apr	Support Care Cancer	9302957	1433-7339	0941-4355	What is the evidence for mirtazapine in treating cancer-related symptomatology? A systematic review.	To identify relevant studies
SCR_001650	EMBASE	PMID:31858662	10.1111/hex.13013	2020 Apr	Health Expect	9815926	1369-7625	1369-6513	Financial relationships between patient and consumer representatives and the health industry: A systematic review.	2.3 We developed with the help of an experienced librarian a search strategy for MEDLINE (1946 to July 2018) and EMBASE (1947 to July 2018) databases.	EMBASE
SCR_001650	EMBASE	PMID:31860457	10.1016/S2215-0366(19)30416-X	2020 Jan	Lancet Psychiatry	101638123	2215-0374	2215-0366	Comparative effects of 18 antipsychotics on metabolic function in patients with schizophrenia, predictors of metabolic dysregulation, and association with psychopathology: a systematic review and network meta-analysis.	We searched MEDLINE
SCR_001650	EMBASE	PMID:31860936	10.1111/medu.14025	2020 Mar	Med Educ	7605655	1365-2923	0308-0110	Conceptualising spaced learning in health professions education: A scoping review.	The final search was conducted on 28 February 2018 using five databases: PubMed
SCR_001650	EMBASE	PMID:31862167	10.1016/j.ajic.2019.11.005	2020 Jul	Am J Infect Control	8004854	1527-3296	0196-6553	Simulation models for transmission of health care-associated infection: A systematic review.	Pubmed
SCR_001650	EMBASE	PMID:31863642	10.1111/os.12585	2020 Feb	Orthop Surg	101501666	1757-7861	1757-7853	Long-term Results Comparing Cervical Disc Arthroplasty to Anterior Cervical Discectomy and Fusion: A Systematic Review and Meta-Analysis of Randomized Controlled Trials.	We followed the Cochrane methodology guidelines to perform this meta ?analysis and searched PubMed
SCR_001650	EMBASE	PMID:31865547	10.1007/s12325-019-01173-4	2020 Feb	Adv Ther	8611864	1865-8652	0741-238X	Treatment of Atrial Fibrillation Using Ablation Index-Guided Contact Force Ablation: A Matching-Adjusted Indirect Comparison to Cryoballoon Ablation.	Searches were conducted on May 23
SCR_001650	EMBASE	PMID:31865891	10.1161/JAHA.119.012264	2020 Jan 7	J Am Heart Assoc	101580524	2047-9980		Systematic Review of the Genetics of Sudden Unexpected Death in Epilepsy: Potential Overlap With Sudden Cardiac Death and Arrhythmia-Related Genes.	The databases included PubMed
SCR_001650	EMBASE	PMID:31866485	10.1016/j.jpainsymman.2019.12.358	2020 Jun	J Pain Symptom Manage	8605836	1873-6513	0885-3924	A Qualitative Metasynthesis of the Experience of Fatigue Across Five Chronic Conditions.	Inclusion criteria were qualitative or mixed-method studies of adults (19 years of age or older) written in English and published in the decade between 2008 and 2018 except for Embase
SCR_001650	EMBASE	PMID:31867622	10.1093/inthealth/ihz101	2020 May 1	Int Health	101517095	1876-3405	1876-3413	A stitch in time: narrative review of interventions to reduce preterm births in Malawi.	On 30 May 2017 and repeated on 18 December 2018
SCR_001650	EMBASE	PMID:31867670	10.1210/clinem/dgz295	2020 May 1	J Clin Endocrinol Metab	375362	1945-7197	0021-972X	Medical Management of Patients After Atypical Femur Fractures: a Systematic Review and Recommendations From the European Calcified Tissue Society.	We performed a search using key words related to AFFs and teriparatide
SCR_001650	EMBASE	PMID:31867675	10.1093/humupd/dmz036	2020 Jan 1	Hum Reprod Update	9507614	1460-2369	1355-4786	Cardiometabolic health in offspring of women with PCOS compared to healthy controls: a systematic review and individual participant data meta-analysis.	A systematic search in the PubMed and EMBASE was performed on 1 June 2016 and last updated on 1 February 2018.	EMBASE
SCR_001650	EMBASE	PMID:31867842	10.1111/obr.12979	2020 Apr	Obes Rev	100897395	1467-789X	1467-7881	What works and why in the identification and referral of adults with comorbid obesity in primary care: A realist review.	Table 1 Summary of search strategy Search terms used Based around three concepts: Obesity/weight loss; Primary care; and Practitioner behaviour change (range of terms including training
SCR_001650	EMBASE	PMID:31867882	10.1002/mgg3.1099	2020 Feb	Mol Genet Genomic Med	101603758	2324-9269		The role of race and ethnicity in views toward and participation in genetic studies and precision medicine research in the United States: A systematic review of qualitative and quantitative studies.	2.3 Database searches were performed on 12 July 2018 in six databases: Medline via Ovid
SCR_001650	EMBASE	PMID:31870233	10.1161/JAHA.119.013841	2020 Jan 7	J Am Heart Assoc	101580524	2047-9980		Association Between Blood Pressure Variability and Cerebral Small-Vessel Disease: A Systematic Review and Meta-Analysis.	A systematic search of the MEDLINE
SCR_001650	EMBASE	PMID:31871688	10.1002/nop2.367	2020 Jan	Nurs Open	101675107	2054-1058		Postdoctoral nursing researcher career: A scoping review of required competences.	The following databases were used: PubMed
SCR_001650	EMBASE	PMID:31871690	10.1002/nop2.410	2020 Jan	Nurs Open	101675107	2054-1058		The implementation of the nursing process in lower-income countries: An integrative review.	In the first
SCR_001650	EMBASE	PMID:31871900	10.1016/j.invent.2019.100295	2020 Mar	Internet Interv	101631612	2214-7829		Using avatars in weight management settings: A systematic review.	Full holdings of the following nine electronic databases were searched: AMED
SCR_001650	EMBASE	PMID:31872191	10.1016/j.wnsx.2019.100067	2020 Jan	World Neurosurg X	101747743	2590-1397		Recanalization of the Chronically Occluded Internal Carotid Artery: Review of the Literature.	Following Preferred Reporting Items for Systematic Reviews and Meta-Analyses guidelines
SCR_001650	EMBASE	PMID:31872351	10.1007/s10072-019-04207-5	2020 May	Neurol Sci	100959175	1590-3478	1590-1874	Relaxation therapy as a treatment for tics in patients with Tourette syndrome: a systematic literature review.	The searches were conducted on five databases: MEDLINE
SCR_001650	EMBASE	PMID:31872855	10.1042/BSR20194019	2020 Jan 31	Biosci Rep	8102797	1573-4935	0144-8463	Efficacy and safety of Chinese patent medicine (Jinlong capsule) in the treatment of advanced hepatocellular carcinoma: a meta-analysis.	A literature search was conducted using eight electronic databases
SCR_001650	EMBASE	PMID:31872982	10.1002/mgg3.1066	2020 Feb	Mol Genet Genomic Med	101603758	2324-9269		A report of 2 cases of Cornelia de Lange syndrome (CdLS) and an analysis of clinical and genetic characteristics in a Chinese CdLS cohort.	2.3 We systematically searched the online literature databases Pubmed
SCR_001650	EMBASE	PMID:31875269	10.1007/s10654-019-00593-4	2020 May	Eur J Epidemiol	8508062	1573-7284	0393-2990	Blood pressure, hypertension and the risk of sudden cardiac death: a systematic review and meta-analysis of cohort studies.	PubMed and Embase were searched from inception up to 30 April 2018.	Embase
SCR_001650	EMBASE	PMID:31875299	10.1007/s12325-019-01205-z	2020 Feb	Adv Ther	8611864	1865-8652	0741-238X	New Technologies and Applications in Sacral Neuromodulation: An Update.	For that purpose
SCR_001650	EMBASE	PMID:31875309	10.1007/s11136-019-02393-5	2020 Jun	Qual Life Res	9210257	1573-2649	0962-9343	Capability instruments in economic evaluations of health-related interventions: a comparative review of the literature.	The selection of databases was based on similar reviews of health measures (PROMs) [ 6
SCR_001650	EMBASE	PMID:31875664	10.3904/kjim.2019.319	2020 Mar	Korean J Intern Med	8712418	2005-6648	1226-3303	Comparison of procedural sequence in same-day bidirectional endoscopy: a systematic review and meta-analysis.	Two authors (G.J.C. and H.K.S.) independently searched the OVID-MEDLINE
SCR_001650	EMBASE	PMID:31875953	10.1002/bjs.11429	2020 Feb	Br J Surg	372553	1365-2168	0007-1323	Recurrence of idiopathic acute pancreatitis after cholecystectomy: systematic review and meta-analysis.	Guided by an experienced librarian
SCR_001650	EMBASE	PMID:31876797	10.1097/FJC.0000000000000784	2020 Mar	J Cardiovasc Pharmacol	7902492	1533-4023	0160-2446	Effect of Intensive and Standard Lipid-Lowering Therapy on the Progression of Stroke in Patients With Coronary Artery Syndromes: A Meta-Analysis of Randomized Controlled Trials.	We systematically searched PubMed
SCR_001650	EMBASE	PMID:31876977	10.1002/cam4.2799	2020 Feb	Cancer Med	101595310	2045-7634		Using circulating tumor DNA as a novel biomarker to screen and diagnose hepatocellular carcinoma: A systematic review and meta-analysis.	2.1 All potentially relevant articles that were published up to September 2019 were retrieved and the following electronic databases were independently queried by two authors: PubMed
SCR_001650	EMBASE	PMID:31879285	10.1136/jnnp-2019-321896	2020 Mar	J Neurol Neurosurg Psychiatry	2985191R	1468-330X	0022-3050	Sleep problems and risk of all-cause cognitive decline or dementia: an updated systematic review and meta-analysis.	14 15 PubMed and EMBASE were searched using the strategy: (((((((dementia) OR Alzheimer) OR cognition) OR cognitive)) AND ((((((((sleep) OR insomnia) OR sleepiness) OR somnolence) OR snoring) OR restless legs syndrome) OR periodic limb movement disorders) OR parasomnias))) AND risk
SCR_001650	EMBASE	PMID:31880083	10.1111/os.12572	2020 Feb	Orthop Surg	101501666	1757-7861	1757-7853	Impact of Elevated Body Mass Index on Surgical Outcomes for Patients Undergoing Cervical Fusion Procedures: A Systematic Review and Meta-Analysis.	Relevant literatures published in PubMed
SCR_001650	EMBASE	PMID:31880287	10.4317/medoral.23212	2020 Jan 1	Med Oral Patol Oral Cir Bucal	101231694	1698-6946	1698-4447	The impact of head and neck radiotherapy on the dentine-enamel junction: a systematic review.	Exclusion criteria: Animal studies; studies designed to evaluate the effects of radiotherapy on independent tooth tissues (enamel
SCR_001650	EMBASE	PMID:31880293	10.4317/medoral.23172	2020 Jan 1	Med Oral Patol Oral Cir Bucal	101231694	1698-6946	1698-4447	Association between maxillary sinus pathology and odontogenic lesions in patients evaluated by cone beam computed tomography. A systematic review and meta-analysis.	#NAME?
SCR_001650	EMBASE	PMID:31880866	10.1111/cts.12732	2020 May	Clin Transl Sci	101474067	1752-8062	1752-8054	Comparison of Efficacy of Dipeptidyl Peptidase-4 Inhibitors and Sodium-Glucose Co-Transporter 2 Inhibitors Between Japanese and Non-Japanese Patients: A Meta-Analysis.	The literature search was conducted from February to May 2017 in PubMed (MEDLINE)
SCR_001650	EMBASE	PMID:31885707	10.3892/etm.2019.8252	2020 Jan	Exp Ther Med	101531947	1792-1015	1792-0981	Sanjin tablet combined with antibiotics for treating patients with acute lower urinary tract infections: A meta-analysis and GRADE evidence profile.	Electronic databases
SCR_001650	EMBASE	PMID:31886351	10.1016/j.dib.2019.104907	2020 Feb	Data Brief	101654995	2352-3409		Mortality, clinical and microbiological response following antibiotic therapy among patients with carbapenem-resistant <i>Klebsiella pneumoniae</i> infections (a meta-analysis dataset).	More specifically
SCR_001650	EMBASE	PMID:31886355	10.1016/j.dib.2019.104920	2020 Feb	Data Brief	101654995	2352-3409		Supplementary data for a focused review and meta-analysis of <sup>1</sup>H-MRS studies on cerebral glutamate and GABA levels in high-risk of psychosis states.	Embase and MEDLINE databases were searched for all relevant case/control studies without restrictions on language
SCR_001650	EMBASE	PMID:31888312	10.3344/kjp.2020.33.1.3	2020 Jan 1	Korean J Pain	101528125	2093-0569	2005-9159	Pregabalin and gabapentin in neuropathic pain management after spinal cord injury: a systematic review and meta-analysis.	A systematic review of the relevant literature was conducted in PubMed
SCR_001650	EMBASE	PMID:31891819	10.1016/j.nicl.2019.102129	2020	Neuroimage Clin	101597070	2213-1582		Task-related functional magnetic resonance imaging activations in patients with acute and subacute mild traumatic brain injury: A coordinate-based meta-analysis.	The following electronic databases were searched: Ovid (MEDLINE ® Daily + Epub Ahead of Print + In-Process & Other Non-Indexed Citations
SCR_001650	EMBASE	PMID:31892971	10.7150/jca.32724	2020	J Cancer	101535920	1837-9664		Risk of immune-related diarrhea with PD-1/PD-L1 inhibitors in different cancer types and treatment regimens.	Two researchers (Lei Zhao and Huihui Li) independently reviewed the databases Medline
SCR_001650	EMBASE	PMID:31892984	10.7150/jca.37235	2020	J Cancer	101535920	1837-9664		Correlation between Prostatitis, Benign Prostatic Hyperplasia and Prostate Cancer: A systematic review and Meta-analysis.	We comprehensively retrieved relevant studies about the relations among prostatitis
SCR_001650	EMBASE	PMID:31893015	10.1080/20002297.2019.1687398	2020	J Oral Microbiol	101551049	2000-2297		Shared detection of <i>Porphyromonas gingivalis</i> in cohabiting family members: a systematic review and meta-analysis.	The literature search for the present systematic review was conducted on the following online available databases: MEDLINE (through PubMed)
SCR_001650	EMBASE	PMID:31893969	10.1080/0886022X.2019.1705337	2020 Nov	Ren Fail	8701128	1525-6049	0886-022X	Timing of initiation of renal replacement therapy in acute kidney injury: an updated meta-analysis of randomized controlled trials.	Two independent reviewers (L.Z. and D.C.) conducted a search in Medline
SCR_001650	EMBASE	PMID:31894655	10.1111/os.12580	2020 Feb	Orthop Surg	101501666	1757-7861	1757-7853	Comparing Augmentative Plating and Exchange Nailing for the Treatment of Nonunion of Femoral Shaft Fracture after Intramedullary Nailing: A Meta-analysis.	We searched all relevant RCT studies comparing the efficacy between AP and EN from PubMed
SCR_001650	EMBASE	PMID:31895767	10.1097/MD.0000000000018235	2020 Jan	Medicine (Baltimore)	2985248R	1536-5964	0025-7974	Dietary meat intake and risk of asthma in children: evidence from a meta-analysis.	2.1 This meta-analysis was carried out according to Preferred Reporting Items for Systematic Reviews and Meta-Analyses (PRISMA) Statement.[18] The databases PubMed
SCR_001650	EMBASE	PMID:31895775	10.1097/MD.0000000000018457	2020 Jan	Medicine (Baltimore)	2985248R	1536-5964	0025-7974	Acupuncture on treating asthma: A protocol for systematic review and meta analysis.	2.1.5 Database Search: Search PubMed
SCR_001650	EMBASE	PMID:31895782	10.1097/MD.0000000000018489	2020 Jan	Medicine (Baltimore)	2985248R	1536-5964	0025-7974	Relation of Chlamydia trachomatis infections to ectopic pregnancy: A meta-analysis and systematic review.	2.1 We used 4 search engines
SCR_001650	EMBASE	PMID:31895790	10.1097/MD.0000000000018538	2020 Jan	Medicine (Baltimore)	2985248R	1536-5964	0025-7974	Pain relieving effect of dexmedetomidine in patients undergoing total knee or hip arthroplasty: A meta-analysis.	2.1 We searched MEDLINE (source
SCR_001650	EMBASE	PMID:31895793	10.1097/MD.0000000000018547	2020 Jan	Medicine (Baltimore)	2985248R	1536-5964	0025-7974	Moxibustion for primary dysmenorrhea: Protocol for a systematic review of randomized controlled trials.	3.6.1.1 A literature search will be conducted by LG
SCR_001650	EMBASE	PMID:31895794	10.1097/MD.0000000000018549	2020 Jan	Medicine (Baltimore)	2985248R	1536-5964	0025-7974	Effect of eight-section brocade on bone mineral density in middle age and elderly people: Protocol for a systematic review and meta-analysis of randomised controlled trials.	Two reviewers independently searched the electronic databases including Web of Science
SCR_001650	EMBASE	PMID:31895795	10.1097/MD.0000000000018551	2020 Jan	Medicine (Baltimore)	2985248R	1536-5964	0025-7974	Efficacy and safety of Yu-Ping-Feng powder for asthma in children: a protocol of systematic review and meta-analysis of randomized controlled trials.	2.3 The following electronic databases were searched from inception to 28 November 2018: PubMed
SCR_001650	EMBASE	PMID:31895801	10.1097/MD.0000000000018571	2020 Jan	Medicine (Baltimore)	2985248R	1536-5964	0025-7974	Prognostic impact of elevated pre-treatment systemic immune-inflammation index (SII) in hepatocellular carcinoma: A meta-analysis.	2.1 Relevant literature was extracted by systematic retrieval of PubMed(Medline)
SCR_001650	EMBASE	PMID:31895803	10.1097/MD.0000000000018575	2020 Jan	Medicine (Baltimore)	2985248R	1536-5964	0025-7974	Garlic intake and the risk of colorectal cancer: A meta-analysis.	2.1 Articles examining the relationship of garlic intake with CRC were systemically retrieved from the Cochrane Database of Systematic Reviews
SCR_001650	EMBASE	PMID:31895812	10.1097/MD.0000000000018611	2020 Jan	Medicine (Baltimore)	2985248R	1536-5964	0025-7974	Effective/cost effective interventions of child mental health problems in low- and middle-income countries (LAMIC): Systematic review.	2.2.1 We will search MEDLINE Ovid (1946 to latest issue)
SCR_001650	EMBASE	PMID:31895819	10.1097/MD.0000000000018622	2020 Jan	Medicine (Baltimore)	2985248R	1536-5964	0025-7974	Risk factors of myasthenia crisis after thymectomy among myasthenia gravis patients: A meta-analysis.	2.2 We searched databases of PubMED
SCR_001650	EMBASE	PMID:31895822	10.1097/MD.0000000000018629	2020 Jan	Medicine (Baltimore)	2985248R	1536-5964	0025-7974	Comparison of effectiveness and safety between epidural anesthesia vs local anesthesia for percutaneous transforaminal endoscopic discectomy: A systematic review and meta-analysis.	2.1 We searched PubMed
SCR_001650	EMBASE	PMID:31895829	10.1097/MD.0000000000018653	2020 Jan	Medicine (Baltimore)	2985248R	1536-5964	0025-7974	Effect of serotonin-norepinephrine reuptake inhibitors for patients with chemotherapy-induced painful peripheral neuropathy: A meta-analysis.	We conducted electronic searches in the MEDLINE
SCR_001650	EMBASE	PMID:31895831	10.1097/MD.0000000000018663	2020 Jan	Medicine (Baltimore)	2985248R	1536-5964	0025-7974	Weekly versus triweekly cisplatin-based concurrent chemoradiotherapy in the treatment of locally advanced cervical carcinoma: An updated meta-analysis based on randomized controlled trials.	2.1 PubMed
SCR_001650	EMBASE	PMID:31895832	10.1097/MD.0000000000018667	2020 Jan	Medicine (Baltimore)	2985248R	1536-5964	0025-7974	Clinical outcomes of laparoscopic versus open right hepatectomy for liver tumors: A meta-analysis.	2.1 We searched for published articles comparing laparoscopic and ORH from Pubmed
SCR_001650	EMBASE	PMID:31897105	10.3892/etm.2019.8257	2020 Jan	Exp Ther Med	101531947	1792-1015	1792-0981	Effectiveness and safety of common therapeutic drugs for refractory lupus nephritis: A network meta-analysis.	The PubMed
SCR_001650	EMBASE	PMID:31897138	10.3892/ol.2019.11094	2020 Jan	Oncol Lett	101531236	1792-1082	1792-1074	Evaluation of immunotherapy and targeted therapy treatment on renal cell carcinoma: A Bayesian network analysis.	The Web of Science ( apps.webofknowledge.com )
SCR_001650	EMBASE	PMID:31898435	10.3346/jkms.2020.35.e8	2020 Jan 6	J Korean Med Sci	8703518	1598-6357	1011-8934	Incidence of Hypotension after Discontinuation of Norepinephrine or Arginine Vasopressin in Patients with Septic Shock: a Systematic Review and Meta-Analysis.	18 We performed a search of electronic databases
SCR_001650	EMBASE	PMID:31898587	10.4103/eus.eus_70_19	2020 Jan-Feb	Endosc Ultrasound	101622292	2226-7190	2303-9027	EUS-guided gastroenterostomy for the management of gastric outlet obstruction: A systematic review and meta-analysis.	A systematic literature search was conducted in the PubMed and Embase databases to identify all studies from inception to January 2019 that assessed the efficacy of EUS-GE in GOO.	Embase
SCR_001650	EMBASE	PMID:31898620	10.4103/lungindia.lungindia_181_19	2020 Jan-Feb	Lung India	8405380	0974-598X	0970-2113	Prevalence of pulmonary tuberculosis in India: A systematic review and meta-analysis.	Hence
SCR_001650	EMBASE	PMID:31898635	10.4103/lungindia.lungindia_418_19	2020 Jan-Feb	Lung India	8405380	0974-598X	0970-2113	Bronchial thermoplasty for severe asthma: A position statement of the Indian chest society.	Four authors (KM
SCR_001650	EMBASE	PMID:31898642	10.4103/sjg.SJG_213_19	2020 Jan-Feb	Saudi J Gastroenterol	9516979	1998-4049	1319-3767	A systematic review and meta-analysis of the efficacy of medical treatments for the management of solitary rectal ulcer syndrome.	We completed a comprehensive and systematic search of the major scientific databases
SCR_001650	EMBASE	PMID:31898645	10.4103/sjg.SJG_384_19	2020 Mar-Apr	Saudi J Gastroenterol	9516979	1998-4049	1319-3767	Efficacy and safety of probiotics in irritable bowel syndrome: A systematic review and meta-analysis.	To cover as much of the relevant literature as possible
SCR_001650	EMBASE	PMID:31899773	10.1371/journal.pone.0227325	2020	PLoS One	101285081	1932-6203		Perceptions of risk and influences of choice in pregnant women with obesity. An evidence synthesis of qualitative research.	A comprehensive search was pre-planned using the SPIDER tool ( S2 Table )[ 10 ] and conducted using the BNI
SCR_001650	EMBASE	PMID:31900149	10.1186/s12893-019-0669-3	2020 Jan 3	BMC Surg	100968567	1471-2482		The application of enhanced recovery after surgery for upper gastrointestinal surgery: Meta-analysis.	All studies were obtained by searching Ovid Medline
SCR_001650	EMBASE	PMID:31900163	10.1186/s12966-019-0899-x	2020 Jan 3	Int J Behav Nutr Phys Act	101217089	1479-5868		Childhood fussy/picky eating behaviours: a systematic review and synthesis of qualitative studies.	Develop search strategy and run exhaustive search of databases Databases searched: Cinahl Plus
SCR_001650	EMBASE	PMID:31900179	10.1186/s12944-019-1182-5	2020 Jan 4	Lipids Health Dis	101147696	1476-511X		Efficacy of combination therapy with ezetimibe and statins versus a double dose of statin monotherapy in participants with hypercholesterolemia: a meta-analysis of literature.	We conducted a PubMed (MEDLINE) and EMBASE search of the literature on the efficacy implications of combination therapy with ezetimibe and statin or double-dose statin on patients with hypercholesterolemia with the search strategies based on combinations of “statin ”
SCR_001650	EMBASE	PMID:31900184	10.1186/s12931-019-1268-7	2020 Jan 3	Respir Res	101090633	1465-993X	1465-9921	Blood eosinophil count, a marker of inhaled corticosteroid effectiveness in preventing COPD exacerbations in post-hoc RCT and observational studies: systematic review and meta-analysis.	Searches were made of five electronic databases from inception to 10/7/19: Medline
SCR_001650	EMBASE	PMID:31900192	10.1186/s13018-019-1510-5	2020 Jan 3	J Orthop Surg Res	101265112	1749-799X		Pedicle screw placement in spinal neurosurgery using a 3D-printed drill guide template: a systematic review and meta-analysis.	In accordance with the research purpose
SCR_001650	EMBASE	PMID:31900218	10.1186/s13287-019-1530-4	2020 Jan 3	Stem Cell Res Ther	101527581	1757-6512		Extracellular vesicles for acute kidney injury in preclinical rodent models: a meta-analysis.	We searched PubMed
SCR_001650	EMBASE	PMID:31900263	10.1136/bmjopen-2019-029172	2020 Jan 2	BMJ Open	101552874	2044-6055		Potentially inappropriate prescribing in dementia: a state-of-the-art review since 2007.	Scopus is a database providing access to Science
SCR_001650	EMBASE	PMID:31900271	10.1136/bmjopen-2019-032770	2020 Jan 2	BMJ Open	101552874	2044-6055		Azithromycin as an add-on treatment for persistent uncontrolled asthma in adults: protocol of a systematic review and meta-analysis.	Two reviewers (WM and HZ) will perform a comprehensive search of PubMed
SCR_001650	EMBASE	PMID:31900738	10.1007/s11605-019-04499-0	2020 Apr	J Gastrointest Surg	9706084	1873-4626	1091-255X	Enhanced Recovery After Surgery (ERAS) Reduces Hospital Costs and Improve Clinical Outcomes in Liver Surgery: a Systematic Review and Meta-Analysis.	15 A systematic search was conducted in March 2019 on the following database: CINAHL Plus
SCR_001650	EMBASE	PMID:31901083	10.1038/s41430-019-0552-4	2020 Aug	Eur J Clin Nutr	8804070	1476-5640	0954-3007	Effects of oropharyngeal administration of colostrum on the incidence of necrotizing enterocolitis, late-onset sepsis, and death in preterm infants: a meta-analysis of RCTs.	We systematically searched the original articles published in PubMed
SCR_001650	EMBASE	PMID:31901232	10.1186/s12957-019-1777-3	2020 Jan 4	World J Surg Oncol	101170544	1477-7819		The choice of dissection or preservation of the inferior pulmonary ligament after an upper lobectomy: a systematic review and meta-analysis.	PubMed
SCR_001650	EMBASE	PMID:31901243	10.1186/s12957-019-1776-4	2020 Jan 4	World J Surg Oncol	101170544	1477-7819		Safety and efficacy of en bloc transurethral resection versus conventional transurethral resection for primary nonmuscle-invasive bladder cancer: a meta-analysis.	We performed subject terms (MeSH) including “urinary bladder neoplasms ” with their single words to search for relevant articles through November 2019 in PubMed
SCR_001650	EMBASE	PMID:31903801	10.1289/EHP4861	2020 Jan	Environ Health Perspect	330411	1552-9924	0091-6765	Solar Ultraviolet Radiation and Breast Cancer Risk: A Systematic Review and Meta-Analysis.	The literature search was conducted using Medline
SCR_001650	EMBASE	PMID:31904027	10.1038/s41436-019-0739-z	2020 May	Genet Med	9815831	1530-0366	1098-3600	Efficacy and safety of D,L-3-hydroxybutyrate (D,L-3-HB) treatment in multiple acyl-CoA dehydrogenase deficiency.	To identify all reported IEM patients treated with D
SCR_001650	EMBASE	PMID:31904579	10.2196/15337	2020 Jan 6	J Med Internet Res	100959882	1438-8871	1439-4456	Usability Evaluations of Mobile Mental Health Technologies: Systematic Review.	A systematic search covering the scientific literature was performed in the medical databases EMBASE
SCR_001650	EMBASE	PMID:31905226	10.1371/journal.pmed.1003017	2020 Jan	PLoS Med	101231360	1549-1676	1549-1277	Association of puberty timing with type 2 diabetes: A systematic review and meta-analysis.	We searched online databases (i.e.
SCR_001650	EMBASE	PMID:31906306	10.3390/ijerph17010299	2020 Jan 1	Int J Environ Res Public Health	101238455	1660-4601	1661-7827	Prevalence of Workplace Physical Violence against Health Care Professionals by Patients and Visitors: A Systematic Review and Meta-Analysis.	The following four academic databases were searched between 1 January 2000 and 8 October 2018: PubMed
SCR_001650	EMBASE	PMID:31906461	10.3390/brainsci10010024	2020 Jan 2	Brain Sci	101598646	2076-3425		Risk Factors for Recurrent Arterial Ischemic Stroke in Children and Young Adults.	We searched PubMed
SCR_001650	EMBASE	PMID:31906611	10.31616/asj.2019.0203	2020 Jun	Asian Spine J	101314177	1976-7846	1976-1902	Does Combined Anterior-Posterior Approach Improve Outcomes Compared with Posterioronly Approach in Traumatic Thoracolumbar Burst Fractures?: A Systematic Review.	” This was supplemented by using a combination of the following “key words/topics ” in the Web of Science
SCR_001650	EMBASE	PMID:31906927	10.1186/s12913-019-4822-6	2020 Jan 6	BMC Health Serv Res	101088677	1472-6963		Barriers and facilitators to healthcare access for children with disabilities in low and middle income sub-Saharan African countries: a scoping review.	Multiple electronic databases including CINAHL
SCR_001650	EMBASE	PMID:31906958	10.1186/s12920-019-0648-7	2020 Jan 6	BMC Med Genomics	101319628	1755-8794		MiR-182-5p and its target HOXA9 in non-small cell lung cancer: a clinical and in-silico exploration with the combination of RT-qPCR, miRNA-seq and miRNA-chip.	The following databases were searched using the keywords: (cancer OR carcinoma OR adenocarcinoma OR tumour OR tumor OR malignanc* OR neoplas*) AND (Lung OR pulmonary OR respiratory OR respiration OR aspiration OR bronchi OR bronchioles OR alveoli OR pneumocytes OR “air way ”) AND (miR-182 OR miRNA-182 OR microRNA-182 OR miR182 OR miRNA182 OR microRNA182 OR “miR 182 ” OR “miRNA 182 ” OR “microRNA …
SCR_001650	EMBASE	PMID:31906983	10.1186/s13012-019-0961-8	2020 Jan 6	Implement Sci	101258411	1748-5908		The sustainability of public health interventions in schools: a systematic review.	We searched electronic databases for English-language publications between January 1996 and September 2017 (PsycINFO
SCR_001650	EMBASE	PMID:31906996	10.1186/s12879-019-4745-1	2020 Jan 6	BMC Infect Dis	100968551	1471-2334		Xpert MTB/RIF assay for diagnosis of extrapulmonary tuberculosis in children: a systematic review and meta-analysis.	We searched the MEDLINE
SCR_001650	EMBASE	PMID:31907028	10.1186/s13643-019-1264-5	2020 Jan 6	Syst Rev	101580575	2046-4053		Reducing meat consumption by appealing to animal welfare: protocol for a meta-analysis and theoretical review.	We will search eight databases (Medline
SCR_001650	EMBASE	PMID:31907050	10.1186/s40644-019-0282-9	2020 Jan 6	Cancer Imaging	101172931	1470-7330	1740-5025	Utility of diffusion weighted imaging with the quantitative apparent diffusion coefficient in diagnosing residual or recurrent hepatocellular carcinoma after transarterial chemoembolization: a meta-analysis.	According to the Preferred Reporting Items for Systematic reviews and Meta-Analyses (PRISMA) guidelines [ 21 ]
SCR_001650	EMBASE	PMID:31907051	10.1186/s13643-019-1261-8	2020 Jan 6	Syst Rev	101580575	2046-4053		Measuring women's experiences of maternity care: protocol for a systematic review of self-report survey instruments.	An extensive literature review will be performed and refined using the following citation databases: CINAHL
SCR_001650	EMBASE	PMID:31907166	10.1136/bmj.l6744	2020 Jan 6	BMJ	8900488	1756-1833	0959-8138	Efficacy and safety of gastrointestinal bleeding prophylaxis in critically ill patients: systematic review and network meta-analysis.	The search included Medline and Embase
SCR_001650	EMBASE	PMID:31907293	10.1136/oemed-2019-106102	2020 Feb	Occup Environ Med	9422759	1470-7926	1351-0711	What characterises work and workplaces that retain their employees following acquired brain injury? Systematic review.	A systematic search using keywords and medical subject heading terms was conducted in February 2018
SCR_001650	EMBASE	PMID:31907670	10.1007/s11095-019-2752-y	2020 Jan 6	Pharm Res	8406521	1573-904X	0724-8741	Population Pharmacokinetics, Efficacy Exposure-response Analysis, and Model-based Meta-analysis of Fenebrutinib in Subjects with Rheumatoid Arthritis [corrected].	For this
SCR_001650	EMBASE	PMID:31908774	10.1016/j.amsu.2019.12.002	2020 Feb	Ann Med Surg (Lond)	101616869	2049-0801		Management of bleeding in palliative care patients in the general internal medicine ward: a systematic review.	2 Electronic databases
SCR_001650	EMBASE	PMID:31910211	10.1371/journal.pone.0226745	2020	PLoS One	101285081	1932-6203		Tofu intake is inversely associated with risk of breast cancer: A meta-analysis of observational studies.	The electronic databases PubMed and EMBASE were searched for articles published up to August
SCR_001650	EMBASE	PMID:31910838	10.1186/s12891-019-2988-z	2020 Jan 7	BMC Musculoskelet Disord	100968565	1471-2474		Diagnostic accuracy of history taking, physical examination and imaging for phalangeal, metacarpal and carpal fractures: a systematic review update.	Bramer) performed a search for studies in Medline
SCR_001650	EMBASE	PMID:31911525	10.1136/bmjopen-2019-034290	2020 Jan 6	BMJ Open	101552874	2044-6055		Acupuncture for emotional disorders in patients with migraine: a systematic review protocol.	The following databases will be searched from inception to December 2019: Cochrane Central Register of Controlled Trials
SCR_001650	EMBASE	PMID:31911528	10.1136/bmjopen-2019-034862	2020 Jan 6	BMJ Open	101552874	2044-6055		Economic evaluations of clinical pharmacy services in China: a systematic review.	Relevant studies were identified by electronically searching the following databases: English databases (PubMed
SCR_001650	EMBASE	PMID:31911831	10.1186/s13756-019-0659-3	2020	Antimicrob Resist Infect Control	101585411	2047-2994		Implementation and impact of pediatric antimicrobial stewardship programs: a systematic scoping review.	Working with a medical librarian
SCR_001650	EMBASE	PMID:31912207	10.1007/s00134-019-05884-8	2020 Apr	Intensive Care Med	7704851	1432-1238	0342-4642	Transfusion strategies in non-bleeding critically ill adults: a clinical practice guideline from the European Society of Intensive Care Medicine.	We searched MEDLINE
SCR_001650	EMBASE	PMID:31912670	10.3802/jgo.2020.31.e12	2020 Mar	J Gynecol Oncol	101483150	2005-0399	2005-0380	Efficacy and safety of neoadjuvant chemotherapy versus primary debulking surgery in patients with ovarian cancer: a meta-analysis.	Electronic databases
SCR_001650	EMBASE	PMID:31913133	10.2196/15910	2020 Jan 8	JMIR Res Protoc	101599504	1929-0748		Developing an Evidence-Based Nursing Handover Standard for a Multi-Site Public Hospital in Switzerland: Protocol for a Web-Based, Modified Delphi Study.	In collaboration with a medical librarian and using predefined search terms
SCR_001650	EMBASE	PMID:31913134	10.2196/15359	2020 Jan 8	JMIR Mhealth Uhealth	101624439	2291-5222		Development of a Living Lab for a Mobile-Based Health Program for Korean-Chinese Working Women in South Korea: Mixed Methods Study.	We searched the PubMed
SCR_001650	EMBASE	PMID:31913562	10.1111/1471-0528.16085	2020 May	BJOG	100935741	1471-0528	1470-0328	Universal screening versus risk-based protocols for antibiotic prophylaxis during childbirth to prevent early-onset group B streptococcal disease: a systematic review and meta-analysis.	Records were obtained through literature searches in MEDLINE (using PubMed)
SCR_001650	EMBASE	PMID:31914014	10.1097/MD.0000000000018338	2020 Jan	Medicine (Baltimore)	2985248R	1536-5964	0025-7974	Effectiveness of vitamin D for adult patients with gingivitis.	2.2.1 We will carry out a comprehensive literature search in the following electronic databases: Cochrane Library
SCR_001650	EMBASE	PMID:31914019	10.1097/MD.0000000000018499	2020 Jan	Medicine (Baltimore)	2985248R	1536-5964	0025-7974	Association of Mycoplasma fermentans and the risk of HIV-1 infection: A meta-analysis.	fermentans and the risk of HIV infection in humans in the following databases: PubMed (1966 to March 2019)
SCR_001650	EMBASE	PMID:31914023	10.1097/MD.0000000000018514	2020 Jan	Medicine (Baltimore)	2985248R	1536-5964	0025-7974	Psychological effects of project-based learning in participants receiving clinical oncology teaching: A protocol of systematic review of randomized controlled trials.	2.3 We will systematically and comprehensively search the following electronic databases of PUBMED
SCR_001650	EMBASE	PMID:31914026	10.1097/MD.0000000000018533	2020 Jan	Medicine (Baltimore)	2985248R	1536-5964	0025-7974	The prognostic value of long non-coding RNA H19 in various cancers: A meta-analysis based on 15 studies with 1584 patients and the Cancer Genome Atlas data.	2.1 PubMed
SCR_001650	EMBASE	PMID:31914030	10.1097/MD.0000000000018548	2020 Jan	Medicine (Baltimore)	2985248R	1536-5964	0025-7974	Acupuncture on treating angina pectoris: A systematic review.	2.1.5 Database search includes: Search PubMed
SCR_001650	EMBASE	PMID:31914031	10.1097/MD.0000000000018550	2020 Jan	Medicine (Baltimore)	2985248R	1536-5964	0025-7974	Comparative effectiveness of tamoxifen, toremifene, letrozole, anastrozole, and exemestane on lipid profiles in breast cancer patients: A network meta-analysis.	A detailed search strategy in PubMed
SCR_001650	EMBASE	PMID:31914036	10.1097/MD.0000000000018577	2020 Jan	Medicine (Baltimore)	2985248R	1536-5964	0025-7974	Use of preoperative erythropoietin therapy to facilitate autologous blood donation in orthopedic surgery: A meta-analysis.	19] Medline
SCR_001650	EMBASE	PMID:31914039	10.1097/MD.0000000000018609	2020 Jan	Medicine (Baltimore)	2985248R	1536-5964	0025-7974	Efficacy and safety of core stability training on gait of children with cerebral palsy: A protocol for a systematic review and meta-analysis.	2.3.1 A systematic electronic search was performed by 2 researchers through 6 databases from their inception to the present date: PubMed
SCR_001650	EMBASE	PMID:31914040	10.1097/MD.0000000000018619	2020 Jan	Medicine (Baltimore)	2985248R	1536-5964	0025-7974	The effectiveness and safety of acupuncture therapy for Guillain-Barré syndrome: A systematic review and meta-analysis protocol.	2.2 We will search relevant RCTs in following databases from start to October 2019: PubMed
SCR_001650	EMBASE	PMID:31914041	10.1097/MD.0000000000018620	2020 Jan	Medicine (Baltimore)	2985248R	1536-5964	0025-7974	Efficacy and safety of Chuankezhi injection in patients with chronic obstructive pulmonary disease: A systematic review and meta-analysis protocol.	2.3 We will start with the database: first
SCR_001650	EMBASE	PMID:31914059	10.1097/MD.0000000000018675	2020 Jan	Medicine (Baltimore)	2985248R	1536-5964	0025-7974	Long-term efficacy after closure of patent foramen ovale for ischemic neurological events in young adults: A systematic review and meta-analysis.	2.1 We systematically searched databases of PubMed
SCR_001650	EMBASE	PMID:31914066	10.1097/MD.0000000000018684	2020 Jan	Medicine (Baltimore)	2985248R	1536-5964	0025-7974	Association between changes in QRS width and echocardiographic responses to cardiac resynchronization therapy: A systematic review and meta-analysis.	We systematically searched PubMed
SCR_001650	EMBASE	PMID:31914074	10.1097/MD.0000000000018700	2020 Jan	Medicine (Baltimore)	2985248R	1536-5964	0025-7974	Assessment of melatonergics in prevention of delirium in critically ill patients: A protocol for systematic review and meta-analysis.	3.2 Three electric databases (PubMed
SCR_001650	EMBASE	PMID:31914076	10.1097/MD.0000000000018706	2020 Jan	Medicine (Baltimore)	2985248R	1536-5964	0025-7974	Effectiveness and safety of warm needle acupuncture on chronic renal failure: Protocol for a systematic review and meta-analysis.	2.3.1 We will search relevant RCTs from inception to July 20th
SCR_001650	EMBASE	PMID:31914080	10.1097/MD.0000000000018710	2020 Jan	Medicine (Baltimore)	2985248R	1536-5964	0025-7974	The timing of urinary catheter removal after gynecologic surgery: A meta-analysis of randomized controlled trials.	2.3 We performed a comprehensive search of PubMed
SCR_001650	EMBASE	PMID:31914084	10.1097/MD.0000000000018716	2020 Jan	Medicine (Baltimore)	2985248R	1536-5964	0025-7974	Acupuncture for symptomatic rotator cuff disease: Protocol for a systematic review and meta-analysis.	2.9.1 The following electronic databases will be searched from inception to November 30
SCR_001650	EMBASE	PMID:31914085	10.1097/MD.0000000000018717	2020 Jan	Medicine (Baltimore)	2985248R	1536-5964	0025-7974	The diagnostic performance of magnetic resonance imaging for differentiating the nature of cardiac masses: A systematic review protocol.	2.2 We will perform a systematic search in EMBASE
SCR_001650	EMBASE	PMID:31914086	10.1097/MD.0000000000018719	2020 Jan	Medicine (Baltimore)	2985248R	1536-5964	0025-7974	The relationship between low serum magnesium level and intracerebral hemorrhage hematoma expansion: Protocol for a systematic review and meta-analysis.	2.4 We will systematically search the following databases: PubMed
SCR_001650	EMBASE	PMID:31914101	10.1097/MD.0000000000018769	2020 Jan	Medicine (Baltimore)	2985248R	1536-5964	0025-7974	Carbapenems vs alternative antibiotics for the treatment of complicated urinary tract infection: A systematic review and network meta-analysis.	2.1 The study was approved by the ethics institutional review board of the People's Hospital of Hechi. PubMed
SCR_001650	EMBASE	PMID:31914454	10.1371/journal.pone.0227410	2020	PLoS One	101285081	1932-6203		Comparison of effects and safety in providing controlled hypotension during surgery between dexmedetomidine and magnesium sulphate: A meta-analysis of randomized controlled trials.	The databases including PubMed
SCR_001650	EMBASE	PMID:31914791	10.1161/ATVBAHA.119.313626	2020 Mar	Arterioscler Thromb Vasc Biol	9505803	1524-4636	1079-5642	Effects of Post-Translational Modifications of Fibrinogen on Clot Formation, Clot Structure, and Fibrinolysis: A Systematic Review.	We conducted a systemic literature search in the Embase
SCR_001650	EMBASE	PMID:31914929	10.1186/s12872-019-01308-z	2020 Jan 8	BMC Cardiovasc Disord	100968539	1471-2261		Preoperative exercise and recovery after cardiac surgery: a meta-analysis.	Between January 2001 and March 2019
SCR_001650	EMBASE	PMID:31914954	10.1186/s12886-019-1271-2	2020 Jan 8	BMC Ophthalmol	100967802	1471-2415		Comparative efficacy evaluation of inverted internal limiting membrane flap technique and internal limiting membrane peeling in large macular holes: a systematic review and meta-analysis.	The Pubmed
SCR_001650	EMBASE	PMID:31914979	10.1186/s12890-019-1027-z	2020 Jan 8	BMC Pulm Med	100968563	1471-2466		A systematic review with meta-analysis of gastroesophageal reflux disease and exacerbations of chronic obstructive pulmonary disease.	We searched studies in MEDLINE
SCR_001650	EMBASE	PMID:31914995	10.1186/s12910-019-0443-1	2020 Jan 8	BMC Med Ethics	101088680	1472-6939		Digital pills: a scoping review of the empirical literature and analysis of the ethical aspects.	In order to retrieve the relevant studies where DP were used in the patient setting
SCR_001650	EMBASE	PMID:31915007	10.1186/s12960-019-0411-3	2020 Jan 8	Hum Resour Health	101170535	1478-4491		Interventions to improve team effectiveness within health care: a systematic review of the past decade.	The EMBASE version of the detailed strategy was used as the basis for the other search strategies and is provided as additional material (see Additional file 1).	EMBASE
SCR_001650	EMBASE	PMID:31915054	10.1186/s13643-019-1265-4	2020 Jan 8	Syst Rev	101580575	2046-4053		Systematic review and meta-analysis protocol for efficacy and safety of Momordica charantia L. on animal models of type 2 diabetes mellitus.	The review authors will search MEDLINE through PubMed platform
SCR_001650	EMBASE	PMID:31915067	10.1186/s13643-019-1257-4	2020 Jan 8	Syst Rev	101580575	2046-4053		Mapping the evidence on health equity considerations in economic evaluations of health interventions: a scoping review protocol.	We searched the following eight databases for relevant articles: MEDLINE Ovid
SCR_001650	EMBASE	PMID:31915156	10.1136/bmjopen-2019-029653	2020 Jan 7	BMJ Open	101552874	2044-6055		Occupational exposure to silica and risk of heart disease: a systematic review with meta-analysis.	We carried out literature search in PubMed
SCR_001650	EMBASE	PMID:31915164	10.1136/bmjopen-2019-032596	2020 Jan 7	BMJ Open	101552874	2044-6055		Barriers to access of healthcare services by the immigrant population in Scandinavia: a scoping review protocol.	The searched databases will include Ovid Medline
SCR_001650	EMBASE	PMID:31915165	10.1136/bmjopen-2019-032662	2020 Jan 7	BMJ Open	101552874	2044-6055		Use of tabletop exercises for healthcare education: a scoping review protocol.	Eligible studies
SCR_001650	EMBASE	PMID:31915168	10.1136/bmjopen-2019-032850	2020 Jan 7	BMJ Open	101552874	2044-6055		Epidemiology of podoconiosis in Ethiopia: a systematic review and meta-analysis protocol.	We will search the following online databases: PubMed (MEDLINE)
SCR_001650	EMBASE	PMID:31915177	10.1136/bmjopen-2019-034940	2020 Jan 7	BMJ Open	101552874	2044-6055		Exploring failure of antimicrobial prophylaxis and pre-emptive therapy for transplant recipients: a systematic review.	Secondary outcome measures were acquired resistance to antimicrobials
SCR_001650	EMBASE	PMID:31917884	10.1002/jcla.23104	2020 Mar	J Clin Lab Anal	8801384	1098-2825	0887-8013	Galectin-3 and risk of atrial fibrillation: A systematic review and meta-analysis.	Two independent reviewers (MG and AC) systematically and independently searched the electronic databases of PubMed
SCR_001650	EMBASE	PMID:31918435	10.1371/journal.pone.0227560	2020	PLoS One	101285081	1932-6203		The 24-hour urinary cortisol in post-traumatic stress disorder: A meta-analysis.	This was performed in the following four electronic databases: Web of Science
SCR_001650	EMBASE	PMID:31918558	10.1177/1076029619898764	2020 Jan-Dec	Clin Appl Thromb Hemost	9508125	1938-2723	1076-0296	A Systematic Review of Network Meta-Analyses and Real-World Evidence Comparing Apixaban and Rivaroxaban in Nonvalvular Atrial Fibrillation.	Both literature searches were executed in MEDLINE (via PubMed) and Embase (via Embase.com ) (Supplementary Tables S2 to S5).	Embase
SCR_001650	EMBASE	PMID:31918663	10.1186/s12872-019-01317-y	2020 Jan 9	BMC Cardiovasc Disord	100968539	1471-2261		The impact of Centre's heart transplant status and volume on in-hospital outcomes following extracorporeal membrane oxygenation for refractory post-cardiotomy cardiogenic shock: a meta-analysis.	To best reflect current clinical practice
SCR_001650	EMBASE	PMID:31918665	10.1186/s12872-019-01310-5	2020 Jan 9	BMC Cardiovasc Disord	100968539	1471-2261		Trimethylamine-N-oxide has prognostic value in coronary heart disease: a meta-analysis and dose-response analysis.	We searched several electronic databases (PubMed
SCR_001650	EMBASE	PMID:31918681	10.1186/s12884-019-2677-9	2020 Jan 10	BMC Pregnancy Childbirth	100967799	1471-2393		Men's grief following pregnancy loss and neonatal loss: a systematic review and emerging theoretical model.	Following the Preferred Reporting Items for Systematic Reviews and Meta-Analyses (PRISMA) guidelines [ 51 ]
SCR_001650	EMBASE	PMID:31918730	10.1186/s12992-019-0534-2	2020 Jan 9	Global Health	101245734	1744-8603		Understanding the implications of the Sustainable Development Goals for health policy and systems research: results of a research priority setting exercise.	For each of the three themes the research team worked with an informationist to develop a search strategy for PubMed that was adapted for Embase
SCR_001650	EMBASE	PMID:31918750	10.1186/s13643-019-1262-7	2020 Jan 9	Syst Rev	101580575	2046-4053		Sexual dysfunction and satisfaction in obsessive compulsive disorder: protocol for a systematic review and meta-analysis.	The search procedure will be conducted using the databases Scopus
SCR_001650	EMBASE	PMID:31919010	10.1016/j.ajic.2019.10.001	2020 Jun	Am J Infect Control	8004854	1527-3296	0196-6553	Examining the inclusion of patients and their family members in infection prevention and control policies and guidelines across Bangladesh, Indonesia, and South Korea.	Finally
SCR_001650	EMBASE	PMID:31919124	10.1136/bmjopen-2019-031844	2020 Jan 8	BMJ Open	101552874	2044-6055		Outcomes of HIV treatment from the private sector in low-income and middle-income countries: a systematic review protocol.	A search will be conducted to identify published peer-reviewed literature in the following databases: Embase
SCR_001650	EMBASE	PMID:31919125	10.1136/bmjopen-2019-033267	2020 Jan 8	BMJ Open	101552874	2044-6055		Risk of venous thromboembolism in patients undergoing gastric cancer surgery: protocol for a systematic review and meta-analysis.	We will search the Medline
SCR_001650	EMBASE	PMID:31919126	10.1136/bmjopen-2019-033438	2020 Jan 8	BMJ Open	101552874	2044-6055		Sex-specific effects of nutritional supplements in infants born early or small: protocol for an individual participant data meta-analysis (ESSENCE IPD-MA).	We will search Ovid MEDLINE
SCR_001650	EMBASE	PMID:31919127	10.1136/bmjopen-2019-034326	2020 Jan 8	BMJ Open	101552874	2044-6055		Global epidemiology of acute generalised peritonitis: a protocol for a systematic review and meta-analysis.	The following databases will be considered:African Journals Online
SCR_001650	EMBASE	PMID:31919239	10.1136/bmjsrh-2019-200509	2020 Jan	BMJ Sex Reprod Health	101715577	2515-2009	2515-1991	Hormonal contraception and HIV acquisition among women: an updated systematic review.	We searched Pubmed and Embase for the dates 15 January 2016 (the cut-off date for the last systematic review) to 26 June 2019 ( online supplementary appendix 1 ).	Embase
SCR_001650	EMBASE	PMID:31919240	10.1136/bmjsrh-2019-200512	2020 Jan	BMJ Sex Reprod Health	101715577	2515-2009	2515-1991	Copper intrauterine device use and HIV acquisition in women: a systematic review.	We searched Pubmed
SCR_001650	EMBASE	PMID:31920028	10.3348/kjr.2019.0354	2020 Jan	Korean J Radiol	100956096	2005-8330	1229-6929	Neuroimaging in Randomized, Multi-Center Clinical Trials of Endovascular Treatment for Acute Ischemic Stroke: A Systematic Review.	A systematic
SCR_001650	EMBASE	PMID:31921329	10.1186/s13017-019-0283-9	2020	World J Emerg Surg	101266603	1749-7922		Perforated and bleeding peptic ulcer: WSES guidelines.	Then
SCR_001650	EMBASE	PMID:31921330	10.1186/s13017-019-0286-6	2020	World J Emerg Surg	101266603	1749-7922		Time is of the essence when treating necrotizing soft tissue infections: a systematic review and meta-analysis.	Two reviewers (FN and DS) independently conducted a systematic search in PubMed/MEDLINE
SCR_001650	EMBASE	PMID:31921410	10.1186/s13601-019-0306-3	2020	Clin Transl Allergy	101576043	2045-7022		A meta-analysis of baseline characteristics in trials on mite allergen avoidance in asthmatics: room for improvement.	An updating search was performed in the EMBASE
SCR_001650	EMBASE	PMID:31921982	10.1055/a-1005-6366	2020 Jan	Endosc Int Open	101639919	2196-9736	2364-3722	Comparative effectiveness of pharmacologic and endoscopic interventions for prevention of post-ERCP pancreatitis: a network meta-analysis.	Systematic searches of PubMed
SCR_001650	EMBASE	PMID:31922124	10.1016/j.eclinm.2019.12.007	2020 Jan	EClinicalMedicine	101733727	2589-5370		Pangenotypic direct acting antivirals for the treatment of chronic hepatitis C virus infection: A systematic literature review and meta-analysis.	2.1 Systematic searches were conducted in MEDLINE
SCR_001650	EMBASE	PMID:31922125	10.1016/j.eclinm.2019.100238	2020 Jan	EClinicalMedicine	101733727	2589-5370		Trend of HIV-1 drug resistance in China: A systematic review and meta-analysis of data accumulated over 17 years (2001-2017).	We searched for studies published between Jan. 1
SCR_001650	EMBASE	PMID:31922316	10.1002/hed.26077	2020 May	Head Neck	8902541	1097-0347	1043-3074	Elective neck treatment in sinonasal undifferentiated carcinoma: Systematic review and meta-analysis.	2.1 We carried out a comprehensive search in PubMed
SCR_001650	EMBASE	PMID:31922371	10.5888/pcd17.190307	2020 Jan 9	Prev Chronic Dis	101205018	1545-1151		Effect of Vitamin D on Blood Pressure and Hypertension in the General Population: An Update Meta-Analysis of Cohort Studies and Randomized Controlled Trials.	We searched PubMed and Embase databases up to June 12
SCR_001650	EMBASE	PMID:31922555	10.1001/jamanetworkopen.2019.13202	2020 Jan 3	JAMA Netw Open	101729235	2574-3805		Indicators Associated With Job Morale Among Physicians and Dentists in Low-Income and Middle-Income Countries: A Systematic Review and Meta-analysis.	The following 6 databases were searched by the first reviewer (A.S.) on January 31
SCR_001650	EMBASE	PMID:31923107	10.1097/CM9.0000000000000568	2020 Jan 5	Chin Med J (Engl)	7513795	2542-5641	0366-6999	Efficacy and safety of chimeric antigen receptor-T cells in the treatment of B cell lymphoma: a systematic review and meta-analysis.	We carefully searched article databases (PubMed
SCR_001650	EMBASE	PMID:31923133	10.1097/BRS.0000000000003372	2020 Jun 15	Spine (Phila Pa 1976)	7610646	1528-1159	0362-2436	Comparative Clinical Effectiveness and Safety of Bone Morphogenetic Protein Versus Autologous Iliac Crest Bone Graft in Lumbar Fusion: A Meta-analysis and Systematic Review.	We comprehensively searched PubMed
SCR_001650	EMBASE	PMID:31923280	10.1371/journal.pone.0227472	2020	PLoS One	101285081	1932-6203		Association between tuberculosis and depression on negative outcomes of tuberculosis treatment: A systematic review and meta-analysis.	We searched the following electronic databases: PubMed
SCR_001650	EMBASE	PMID:31924166	10.1186/s10194-020-1074-0	2020 Jan 10	J Headache Pain	100940562	1129-2377	1129-2369	The epidemiology of headaches among patients with epilepsy: a systematic review and meta-analysis.	The EMBASE
SCR_001650	EMBASE	PMID:31924170	10.1186/s12885-019-6504-5	2020 Jan 10	BMC Cancer	100967800	1471-2407		A systematic review reporting quality of radiomics research in neuro-oncology: toward clinical utility and quality improvement using high-dimensional imaging features.	To identify all potentially relevant original research papers published in the neuro-oncology field
SCR_001650	EMBASE	PMID:31924174	10.1186/s12886-019-1288-6	2020 Jan 10	BMC Ophthalmol	100967802	1471-2415		Comparison of intraocular pressure measured by ocular response analyzer and Goldmann applanation tonometer after corneal refractive surgery: a systematic review and meta-analysis.	We searched foreign language electronic databases of MEDLINE
SCR_001650	EMBASE	PMID:31924227	10.1186/s13048-019-0605-2	2020 Jan 10	J Ovarian Res	101474849	1757-2215		Performance of matrix-assisted laser desorption/ionization time-of-flight mass spectrometry (MALDI-TOF-MS) in diagnosis of ovarian cancer: a systematic review and meta-analysis.	We conducted a search in PubMed
SCR_001650	EMBASE	PMID:31924252	10.1186/s13063-019-3991-2	2020 Jan 10	Trials	101263253	1745-6215		A systematic review of the efficiency of recruitment to stroke rehabilitation randomised controlled trials.	The CSG trials register contains trials identified from 37 major electronic databases (including MEDLINE
SCR_001650	EMBASE	PMID:31924627	10.1136/bmjopen-2018-028494	2020 Jan 9	BMJ Open	101552874	2044-6055		Effectiveness of interventions targeting antibiotic use in long-term aged care facilities: a systematic review and meta-analysis.	The databases MEDLINE via Ovid (1946 to February 2018) and via PubMed (1966 to February 2018)
SCR_001650	EMBASE	PMID:31924635	10.1136/bmjopen-2019-031951	2020 Jan 9	BMJ Open	101552874	2044-6055		Association between <i>H. pylori</i> infection and health Outcomes: an umbrella review of systematic reviews and meta-analyses.	Computerised searches on Embase
SCR_001650	EMBASE	PMID:31925591	10.1186/s12348-019-0189-4	2020 Jan 10	J Ophthalmic Inflamm Infect	101553216	1869-5760		Ozurdex (dexamethasone intravitreal implant) for the treatment of intermediate, posterior, and panuveitis: a systematic review of the current evidence.	The MEDLINE
SCR_001650	EMBASE	PMID:31926555	10.1186/s13643-019-1258-3	2020 Jan 11	Syst Rev	101580575	2046-4053		Essential items for reporting of scaling studies of health interventions (SUCCEED): protocol for a systematic review and Delphi process.	The search strategy will be then translated into the following electronic databases: EMBASE
SCR_001650	EMBASE	PMID:31929104	10.2196/12651	2020 Jan 13	JMIR Mhealth Uhealth	101624439	2291-5222		Perspectives of People Who Are Overweight and Obese on Using Wearable Technology for Weight Management: Systematic Review.	We searched the electronic databases PubMed
SCR_001650	EMBASE	PMID:31929112	10.18632/aging.102658	2020 Jan 12	Aging (Albany NY)	101508617	1945-4589		Association between SOD2 V16A variant and urological cancer risk.	All suitable studies on SOD2 variant and cancer risk were retrieved by systematically searching databases including Embase
SCR_001650	EMBASE	PMID:31929369	10.1097/CM9.0000000000000603	2020 Jan 20	Chin Med J (Engl)	7513795	2542-5641	0366-6999	Assessment of prophylactic antibiotics administration for acute pancreatitis: a meta-analysis of randomized controlled trials.	We systematically searched MEDLINE (PubMed)
SCR_001650	EMBASE	PMID:31929532	10.1371/journal.pone.0226084	2020	PLoS One	101285081	1932-6203		Meta-analysis of the radiological and clinical features of Usual Interstitial Pneumonia (UIP) and Nonspecific Interstitial Pneumonia (NSIP).	Detailed information on the Embase search strategy can be retrieved from Appendix 1.	Embase
SCR_001650	EMBASE	PMID:31929587	10.1371/journal.pone.0227755	2020	PLoS One	101285081	1932-6203		Service delivery interventions to increase uptake of voluntary medical male circumcision for HIV prevention: A systematic review.	We searched five electronic databases (PubMed
SCR_001650	EMBASE	PMID:31929597	10.1371/journal.pone.0227836	2020	PLoS One	101285081	1932-6203		Prevalence of antiphospholipid antibodies in Behçet's disease: A systematic review and meta-analysis.	Electronic databases including PubMed
SCR_001650	EMBASE	PMID:31929888	10.3892/mco.2019.1959	2020 Feb	Mol Clin Oncol	101613422	2049-9469	2049-9450	Efficacy of nerve-sparing radical hysterectomy vs. conventional radical hysterectomy in early-stage cervical cancer: A systematic review and meta-analysis.	For this meta-analysis
SCR_001650	EMBASE	PMID:31930461	10.1007/s40273-019-00878-2	2020 Mar	Pharmacoeconomics	9212404	1179-2027	1170-7690	Challenges of Systematic Reviews of Economic Evaluations: A Review of Recent Reviews and an Obesity Case Study.	A rapid review of large ( ≥?20 studies assessed) SREEs published in 2017 and 2018
SCR_001650	EMBASE	PMID:31931717	10.1186/s12865-020-0332-x	2020 Jan 13	BMC Immunol	100966980	1471-2172		Diagnostic value of serum soluble triggering expressed receptor on myeloid cells 1 (sTREM-1) in suspected sepsis: a meta-analysis.	Two reviewers searched the electronic database including PubMed
SCR_001650	EMBASE	PMID:31931794	10.1186/s12931-020-1287-4	2020 Jan 13	Respir Res	101090633	1465-993X	1465-9921	Neuromuscular blocking agents for acute respiratory distress syndrome: an updated meta-analysis of randomized controlled trials.	PubMed
SCR_001650	EMBASE	PMID:31931809	10.1186/s12893-020-0676-4	2020 Jan 13	BMC Surg	100968567	1471-2482		Comparison of the retroperitoneal versus Transperitoneal laparoscopic Adrenalectomy perioperative outcomes and safety for Pheochromocytoma: a meta-analysis.	We searched PubMed
SCR_001650	EMBASE	PMID:31931813	10.1186/s12936-020-3104-4	2020 Jan 13	Malar J	101139802	1475-2875		A systematic review of factors affecting adherence to malaria chemoprophylaxis amongst travellers from non-endemic countries.	A search was performed using Ovid
SCR_001650	EMBASE	PMID:31931862	10.1186/s13063-019-3785-6	2020 Jan 13	Trials	101263253	1745-6215		Acute severe paediatric asthma: study protocol for the development of a core outcome set, a Pediatric Emergency Reserarch Networks (PERN) study.	The search will be conducted in the Pubmed
SCR_001650	EMBASE	PMID:31931868	10.1186/s13643-019-1263-6	2020 Jan 13	Syst Rev	101580575	2046-4053		A systematic review protocol on small/kiddie cigarette packaging size and its impact on smoking.	Databases to be included are PubMed
SCR_001650	EMBASE	PMID:31932394	10.1136/bmjopen-2019-034481	2020 Jan 12	BMJ Open	101552874	2044-6055		Effectiveness of non-pharmacological strategies in the management of type 2 diabetes in primary care: a protocol for a systematic review and network meta-analysis.	Search strategies have been created and adapted to the following electronic health databases: Embase (by Elsevier
SCR_001650	EMBASE	PMID:31932994	10.1007/s10741-020-09919-x	2020 May	Heart Fail Rev	9612481	1573-7322	1382-4147	Inflammatory cardiomyopathies: short- and long-term outcomes after heart transplantation-a protocol for a systematic review and meta-analysis.	An electronic search will be performed through PubMed
SCR_001650	EMBASE	PMID:31935154	10.1177/1747493019895206	2020 Jan	Int J Stroke	101274068	1747-4949	1747-4930	Proteinuria as an independent predictor of stroke: Systematic review and meta-analysis.	13 We searched MEDLINE (2013 –February 2018) and EMBASE (2013 –February 2018) databases using a search strategy developed by a specialized librarian that combined text word and medical subject headings without language restrictions (Supplementary Materials
SCR_001650	EMBASE	PMID:31935216	10.1371/journal.pone.0225348	2020	PLoS One	101285081	1932-6203		The effects of low-carbohydrate diets on cardiovascular risk factors: A meta-analysis.	We searched the PubMed
SCR_001650	EMBASE	PMID:31935866	10.3390/nu12010157	2020 Jan 6	Nutrients	101521595	2072-6643		Ginger on Human Health: A Comprehensive Systematic Review of 109 Randomized Controlled Trials.	Firstly
SCR_001650	EMBASE	PMID:31935898	10.3390/cancers12010140	2020 Jan 6	Cancers (Basel)	101526829	2072-6694		Contralateral Prophylactic Mastectomy in Women with Unilateral Breast Cancer Who Are Genetic Carriers, Have a Strong Family History or Are just Young at Presentation.	A comprehensive literature review was performed
SCR_001650	EMBASE	PMID:31936091	10.3390/ijerph17020396	2020 Jan 7	Int J Environ Res Public Health	101238455	1660-4601	1661-7827	Gender Informed or Gender Ignored? Opportunities for Gender Transformative Approaches in Brief Alcohol Interventions on College Campuses.	An iterative search of peer-reviewed literature was conducted in health-related academic databases
SCR_001650	EMBASE	PMID:31936252	10.3390/ijerph17020409	2020 Jan 8	Int J Environ Res Public Health	101238455	1660-4601	1661-7827	Heat Not Burn Tobacco Product-A New Global Trend: Impact of Heat-Not-Burn Tobacco Products on Public Health, a Systematic Review.	The following databases were used: PubMed
SCR_001650	EMBASE	PMID:31936302	10.3390/ijerph17020413	2020 Jan 8	Int J Environ Res Public Health	101238455	1660-4601	1661-7827	Breastfeeding in the Community-How Can Partners/Fathers Help? A Systematic Review.	Thereafter
SCR_001650	EMBASE	PMID:31936342	10.3390/cancers12010153	2020 Jan 8	Cancers (Basel)	101526829	2072-6694		The Regulation of the Metastatic Cascade by Physical Activity: A Narrative Review.	Applying the same searching methodology in Embase and Scopus resulted in no additional article.	Embase
SCR_001650	EMBASE	PMID:31936574	10.3390/nu12010185	2020 Jan 9	Nutrients	101521595	2072-6643		Influence of Diabetes during Pregnancy on Human Milk Composition.	The literature review was performed by conducting electronic searches of MEDLINE (via PubMed and PubMed Central)
SCR_001650	EMBASE	PMID:31936659	10.3390/jcm9010183	2020 Jan 9	J Clin Med	101606588	2077-0383		Maternal Serum Placental Growth Factor, Soluble Fms-Like Tyrosine Kinase-1, and Soluble Endoglin in Twin Gestations and the Risk of Preeclampsia-A Systematic Review.	The systematic literature search for articles concerning PlGF
SCR_001650	EMBASE	PMID:31936762	10.3390/ijms21020448	2020 Jan 10	Int J Mol Sci	101092791	1422-0067		Immune Checkpoint Inhibitors in Pre-Treated Gastric Cancer Patients: Results from a Literature-Based Meta-Analysis.	The Web of Sciences (WOS)
SCR_001650	EMBASE	PMID:31937252	10.1186/s12876-020-1165-z	2020 Jan 14	BMC Gastroenterol	100968547	1471-230X		Proportion of NAFLD patients with normal ALT value in overall NAFLD patients: a systematic review and meta-analysis.	Electronic databases include PubMed
SCR_001650	EMBASE	PMID:31937260	10.1186/s12879-020-4765-x	2020 Jan 14	BMC Infect Dis	100968551	1471-2334		Does phone messaging improves tuberculosis treatment success? A systematic review and meta-analysis.	In this systematic review
SCR_001650	EMBASE	PMID:31937278	10.1186/s12889-020-8175-1	2020 Jan 14	BMC Public Health	100968562	1471-2458		A systematic review and meta-analysis of the prevalence of hepatitis C virus infection in people who inject drugs in Iran.	Several international databases
SCR_001650	EMBASE	PMID:31937333	10.1186/s13023-019-1276-1	2020 Jan 14	Orphanet J Rare Dis	101266602	1750-1172		Outcomes in pediatric studies of medium-chain acyl-coA dehydrogenase (MCAD) deficiency and phenylketonuria (PKU): a review.	Briefly
SCR_001650	EMBASE	PMID:31937353	10.1186/s13052-019-0768-x	2020 Jan 14	Ital J Pediatr	101510759	1824-7288		The efficacy of dopamine versus epinephrine for pediatric or neonatal septic shock: a meta-analysis of randomized controlled studies.	We have systematically searched several databases including PubMed
SCR_001650	EMBASE	PMID:31937354	10.1186/s13049-019-0698-z	2020 Jan 14	Scand J Trauma Resusc Emerg Med	101477511	1757-7241		Associations of therapeutic hypothermia with clinical outcomes in patients receiving ECPR after cardiac arrest: systematic review with meta-analysis.	A systematic search of relevant articles on the associations of therapeutic hypothermia with clinical outcomes (survival or neurological outcomes) in CA patients undergoing ECPR published from January 2000 to September 2019 was carried out in four English databases (PubMed
SCR_001650	EMBASE	PMID:31937579	10.1136/bjsports-2019-101228	2020 May	Br J Sports Med	432520	1473-0480	0306-3674	Diagnosis, prevention and treatment of common lower extremity muscle injuries in sport - grading the evidence: a statement paper commissioned by the Danish Society of Sports Physical Therapy (DSSF).	Twelve systematic searches covering diagnosis
SCR_001650	EMBASE	PMID:31938023	10.1186/s12935-020-1094-5	2020	Cancer Cell Int	101139795	1475-2867		Prognostic role of pretreatment blood lymphocyte count in patients with solid tumors: a systematic review and meta-analysis.	We conducted a systematic literature search in the PubMed
SCR_001650	EMBASE	PMID:31938024	10.1186/s12962-019-0198-z	2020	Cost Eff Resour Alloc	101170476	1478-7547		Health economic evaluation of stereotactic body radiotherapy (SBRT) for hepatocellular carcinoma: a systematic review.	The PubMed
SCR_001650	EMBASE	PMID:31938541	10.1186/s13756-019-0675-3	2020	Antimicrob Resist Infect Control	101585411	2047-2994		Risk factors for quinolone-resistant <i>Escherichia coli</i> infection: a systematic review and meta-analysis.	A systematic literature search was conducted to collect the potential data in the electronic databases up to April 2019
SCR_001650	EMBASE	PMID:31938867	10.1007/s00737-020-01019-x	2020 Aug	Arch Womens Ment Health	9815663	1435-1102	1434-1816	Eating disorders mothers and their children: a systematic review of the literature.	A systematic and comprehensive search of databases
SCR_001650	EMBASE	PMID:31939744	10.2196/12516	2020 Jan 15	JMIR Mhealth Uhealth	101624439	2291-5222		Mobile Health Technology Interventions for Suicide Prevention: Systematic Review.	The following databases were searched: MEDLINE
SCR_001650	EMBASE	PMID:31939747	10.2196/13673	2020 Jan 15	JMIR Public Health Surveill	101669345	2369-2960		Perceptions and Sentiments About Electronic Cigarettes on Social Media Platforms: Systematic Review.	Studies were searched from 5 major electronic databases: PubMed
SCR_001650	EMBASE	PMID:31940324	10.1371/journal.pone.0227532	2020	PLoS One	101285081	1932-6203		Efficacy and safety of anti-viral therapy for Hepatitis B virus-associated glomerulonephritis: A meta-analysis.	We searched PUBMED
SCR_001650	EMBASE	PMID:31940338	10.1371/journal.pone.0220857	2020	PLoS One	101285081	1932-6203		Global reach of ageism on older persons' health: A systematic review.	These databases included PubMed
SCR_001650	EMBASE	PMID:31940350	10.1371/journal.pone.0224135	2020	PLoS One	101285081	1932-6203		Evaluating risk prediction models for adults with heart failure: A systematic literature review.	MEDLINE
SCR_001650	EMBASE	PMID:31940395	10.1371/journal.pone.0227358	2020	PLoS One	101285081	1932-6203		The diagnostic accuracy of liver fibrosis in non-viral liver diseases using acoustic radiation force impulse elastography: A systematic review and meta-analysis.	Three databases of published articles (PubMed
SCR_001650	EMBASE	PMID:31940409	10.1371/journal.pone.0227765	2020	PLoS One	101285081	1932-6203		Knowledge, beliefs, and concerns about bone health from a systematic review and metasynthesis of qualitative studies.	A systematic literature search was performed by a medical librarian (G.P.) using search terms related to low bone density and osteoporosis in electronic databases including Medline
SCR_001650	EMBASE	PMID:31940422	10.1371/journal.pone.0227623	2020	PLoS One	101285081	1932-6203		Economic compensation interventions to increase uptake of voluntary medical male circumcision for HIV prevention: A systematic review and meta-analysis.	We searched five electronic databases (PubMed
SCR_001650	EMBASE	PMID:31940716	10.5469/neuroint.2019.00213	2020 Mar	Neurointervention	101561462	2233-6273	2093-9043	Sclerotherapy for Venous Malformations of Head and Neck: Systematic Review and Meta-Analysis.	A comprehensive literature search of the databases PubMed
SCR_001650	EMBASE	PMID:31940794	10.3390/jcm9010201	2020 Jan 11	J Clin Med	101606588	2077-0383		Alternative Applications of Trans-Oral Robotic Surgery (TORS): A Systematic Review.	An exhaustive review of the English literature on trans-oral robotic treatment of benign conditions was performed using PubMed electronic
SCR_001650	EMBASE	PMID:31940834	10.3390/jcm9010200	2020 Jan 11	J Clin Med	101606588	2077-0383		Nasal Nitric Oxide in Chronic Rhinosinusitis with or without Nasal Polyps: A Systematic Review with Meta-Analysis.	We systematically searched the electronic databases (EMBASE
SCR_001650	EMBASE	PMID:31941020	10.3390/geriatrics5010002	2020 Jan 13	Geriatrics (Basel)	101704019	2308-3417		Cannabinoids in the Older Person: A Literature Review.	Bibliographic databases that were searched included: CENTRAL
SCR_001650	EMBASE	PMID:31941391	10.1177/2150132719899763	2020 Jan-Dec	J Prim Care Community Health	101518419	2150-1327	2150-1319	Costing Methodology and Key Drivers of Health Care Costs Within Economic Analyses in Musculoskeletal Community and Primary Care Services: A Systematic Review of the Literature.	Medline
SCR_001650	EMBASE	PMID:31941451	10.1186/s12882-019-1675-5	2020 Jan 15	BMC Nephrol	100967793	1471-2369		C1GALT1 expression is associated with galactosylation of IgA1 in peripheral B lymphocyte in immunoglobulin a nephropathy.	Four databases (PubMed
SCR_001650	EMBASE	PMID:31941479	10.1186/s12889-020-8184-0	2020 Jan 15	BMC Public Health	100968562	1471-2458		Men's perspectives on HIV self-testing in sub-Saharan Africa: a systematic review and meta-synthesis.	As part of the search
SCR_001650	EMBASE	PMID:31941489	10.1186/s12913-019-4728-3	2020 Jan 15	BMC Health Serv Res	101088677	1472-6963		Effectiveness of pharmacist home visits for individuals at risk of medication-related problems: a systematic review and meta-analysis of randomised controlled trials.	The strategy was developed for MEDLINE and adapted as appropriate for the other searched databases (EMBASE
SCR_001650	EMBASE	PMID:31941520	10.1186/s13014-020-1459-x	2020 Jan 15	Radiat Oncol	101265111	1748-717X		A meta-analysis of the efficacy of postoperative adjuvant radiotherapy versus no radiotherapy for extrahepatic cholangiocarcinoma and gallbladder carcinoma.	Literature searches of PubMed
SCR_001650	EMBASE	PMID:31942192	10.7150/jca.34957	2020	J Cancer	101535920	1837-9664		Efficacy of EGFR-TKIs with or without angiogenesis inhibitors in advanced non-small-cell lung cancer: A systematic review and meta-analysis.	An electronic search of the PubMed
SCR_001650	EMBASE	PMID:31942754	10.3988/jcn.2020.16.1.19	2020 Jan	J Clin Neurol	101252374	2005-5013	1738-6586	Association between Retinal Vascular Geometric Changes and Cognitive Impairment: A Systematic Review and Meta-Analysis.	We performed a comprehensive search of the following electronic databases up to July 2018: China National Knowledge Infrastructure (CNKI)
SCR_001650	EMBASE	PMID:31943008	10.1093/jac/dkz540	2020 May 1	J Antimicrob Chemother	7513617	1460-2091	0305-7453	Study reporting quality among interventions to reduce antibiotic use is a barrier to evidence-informed policymaking on antimicrobial resistance: systematic review.	A search strategy encompassing seven electronic databases from medicine and the social sciences (MEDLINE
SCR_001650	EMBASE	PMID:31943181	10.1002/ijgo.13039	2020 Jan	Int J Gynaecol Obstet	210174	1879-3479	0020-7292	Rehabilitation and reintegration programming adjunct to female genital fistula surgery: A systematic scoping review.	Our search was implemented on September 27
SCR_001650	EMBASE	PMID:31943650	10.1111/obr.12972	2020 Mar	Obes Rev	100897395	1467-789X	1467-7881	Guidelines for the management of pregnant women with obesity: A systematic review.	12 Using the OVID platform
SCR_001650	EMBASE	PMID:31943785	10.1111/mcn.12947	2020 Jul	Matern Child Nutr	101201025	1740-8709	1740-8695	Diabetes after pregnancy prevention trials: Systematic review for core outcome set development.	2.1 We searched five citation indices (OVID Medline
SCR_001650	EMBASE	PMID:31944492	10.1111/hex.13003	2020 Apr	Health Expect	9815926	1369-7625	1369-6513	The experience of patients with cancer on narrative practice: A systematic review and meta-synthesis.	Searches of the following databases were used to identify relevant literature: (a) English database —(1) MEDLINE including In ?Process & Other Non ?Indexed Citations (1946 to present)
SCR_001650	EMBASE	PMID:31945055	10.1371/journal.pntd.0007873	2020 Jan	PLoS Negl Trop Dis	101291488	1935-2735	1935-2727	Systematic review of the effectiveness of selected drugs for preventive chemotherapy for Taenia solium taeniasis.	The following databases were searched from inception to date of search: CAB Abstracts
SCR_001650	EMBASE	PMID:31945092	10.1371/journal.pone.0227298	2020	PLoS One	101285081	1932-6203		The effectiveness of substance use interventions for homeless and vulnerably housed persons: A systematic review of systematic reviews on supervised consumption facilities, managed alcohol programs, and pharmacological agents for opioid use disorder.	We searched MEDLINE
SCR_001650	EMBASE	PMID:31945117	10.1371/journal.pone.0227973	2020	PLoS One	101285081	1932-6203		Surveys of knowledge and awareness of antibiotic use and antimicrobial resistance in general population: A systematic review.	Four international databases (Ovid MEDLINE
SCR_001650	EMBASE	PMID:31945775	10.1371/journal.pone.0227377	2020	PLoS One	101285081	1932-6203		Economic burden of maternal morbidity - A systematic review of cost-of-illness studies.	Searches for relevant studies were carried out between November 2017 and November 2019 in Medline
SCR_001650	EMBASE	PMID:31947505	10.3390/ijerph17020509	2020 Jan 14	Int J Environ Res Public Health	101238455	1660-4601	1661-7827	Sex and Gender Interactions on the Use and Impact of Recreational Cannabis.	The following academic databases were searched: Medline
SCR_001650	EMBASE	PMID:31947671	10.3390/ijerph17020528	2020 Jan 14	Int J Environ Res Public Health	101238455	1660-4601	1661-7827	Factors Contributing to CO Uptake and Elimination in the Body: A Critical Review.	Scientific databases
SCR_001650	EMBASE	PMID:31947818	10.3390/ijerph17010340	2020 Jan 3	Int J Environ Res Public Health	101238455	1660-4601	1661-7827	Health Risk Assessment Indicators for the Left-Behind Elderly in Rural China: A Delphi Study.	“Old people
SCR_001650	EMBASE	PMID:31947826	10.3390/v12010062	2020 Jan 3	Viruses	101509722	1999-4915		Prevalence and Genetic Diversity of Rotaviruses among under-Five Children in Ethiopia: A Systematic Review and Meta-Analysis.	We searched primary studies on the prevalence and genetic distribution of rotavirus infection among under-five years of age children from PubMed
SCR_001650	EMBASE	PMID:31948305	10.1177/0300060519898336	2020 Jan	J Int Med Res	346411	1473-2300	0300-0605	Systematic review and network meta-analysis comparing Chinese herbal injections with chemotherapy for treating patients with esophageal cancer.	The databases searched in this study included Embase
SCR_001650	EMBASE	PMID:31948318	10.1177/0300060519897194	2020 Jan	J Int Med Res	346411	1473-2300	0300-0605	Nesiritide in patients with acute myocardial infarction and heart failure: a meta-analysis.	The following databases were searched from inception through December 2018: PubMed
SCR_001650	EMBASE	PMID:31948397	10.1186/s12874-020-0899-1	2020 Jan 16	BMC Med Res Methodol	100968545	1471-2288		A systematic survey of randomised trials that stopped early for reasons of futility.	We systematically searched Medline and Embase using the Ovid interface for discontinued RCTs published between January 2010 (which was when the Medical Subject HeadingEarly Termination of Clinical Trials was introduced) and August 2017.	Embase
SCR_001650	EMBASE	PMID:31948421	10.1186/s12889-020-8167-1	2020 Jan 16	BMC Public Health	100968562	1471-2458		Intestinal parasites among food handlers of food service establishments in Ethiopia: a systematic review and meta-analysis.	We performed a comprehensive search of databases to identify relevant studies published in PubMed
SCR_001650	EMBASE	PMID:31948457	10.1186/s13018-019-1541-y	2020 Jan 16	J Orthop Surg Res	101265112	1749-799X		Association between breastfeeding and osteoporotic hip fracture in women: a dose-response meta-analysis.	PubMed and Embase were searched until May 1
SCR_001650	EMBASE	PMID:31948464	10.1186/s13643-020-1270-7	2020 Jan 16	Syst Rev	101580575	2046-4053		Uncontrolled hypertension among patients with comorbidities in sub-Saharan Africa: protocol for a systematic review and meta-analysis.	The search strategy for MEDLINE (OVID)
SCR_001650	EMBASE	PMID:31948468	10.1186/s13643-020-1277-0	2020 Jan 16	Syst Rev	101580575	2046-4053		Maternal and birth cohort studies in the Gulf Cooperation Council countries: a systematic review and meta-analysis.	We searched MEDLINE-PubMed
SCR_001650	EMBASE	PMID:31948489	10.1186/s13643-020-1274-3	2020 Jan 16	Syst Rev	101580575	2046-4053		Psychotropic medication non-adherence and its associated factors among patients with major psychiatric disorders: a systematic review and meta-analysis.	Studies were searched using search engines
SCR_001650	EMBASE	PMID:31948985	10.1136/bmjopen-2019-031200	2020 Jan 15	BMJ Open	101552874	2044-6055		The effect of eHealth-based falls prevention programmes on balance in people aged 65 years and over living in the community: protocol for a systematic review of randomised controlled trials.	The following bibliographic electronic databases will be searched from inception up to September 2019: MEDLINE
SCR_001650	EMBASE	PMID:31948986	10.1136/bmjopen-2019-032096	2020 Jan 15	BMJ Open	101552874	2044-6055		Oral propranolol for treatment of the subgroups of essential tremor: a systematic review and meta-analysis protocol.	A comprehensive electronic search of the following databases will be performed
SCR_001650	EMBASE	PMID:31948987	10.1136/bmjopen-2019-032204	2020 Jan 15	BMJ Open	101552874	2044-6055		Enhanced recovery following hip and knee arthroplasty: a systematic review of cost-effectiveness evidence.	28 We searched Ovid MEDLINE
SCR_001650	EMBASE	PMID:31948988	10.1136/bmjopen-2019-032232	2020 Jan 15	BMJ Open	101552874	2044-6055		Women's leadership in academic medicine: a systematic review of extent, condition and interventions.	A primary systematic search was conducted by the first author between April and May 2018 to cover the publication period of earliest date available to April 2018 using the following databases: (1) Ovid MEDLINE (1946 –May 2018); (2) EMBASE (1974 –May 2018); (3) CINAHL (1989 –May 2018); (4) Ovid PsycINFO (1967 –April 2018); (5) all EBM Reviews on Ovid-ACP Journal Club
SCR_001650	EMBASE	PMID:31949137	10.1038/s41467-019-14230-x	2020 Jan 16	Nat Commun	101528555	2041-1723		Oil-in-water emulsion adjuvants for pediatric influenza vaccines: a systematic review and meta-analysis.	We adapted the search terms to search the CENTRAL (Supplementary Note 2)
[truncated: 94,838 more rows]
