# Supplementary material for: Establishing an early indicator for data sharing and reuse
Source: Learn Publ. Author manuscript; Available in PMC 2025 Aug 12. (PMC12341665; doi:10.1002/leap.1586)
Supplement: Supplemental table 1 [file NIHMS2043515-supplement-Supplemental_table_1.xlsx]

## Sheet: 1000 most commonly cited
Rank	Resource Name	Resource Website	Resource ID	Notes	Related/Same	Resource Name2 same
129	BLAST Assembled RefSeq Genomes	http://130.14.29.110/BLAST/	SCR_008420		SCR_004870	BLAST Assembled RefSeq Genomes
	A Classification of Mobile genetic Elements	http://aclame.ulb.ac.be/	SCR_001694			A Classification of Mobile genetic Elements
92	ADNI - Alzheimer's Disease Neuroimaging Initiative	http://adni-info.org/	SCR_003007			ADNI - Alzheimer's Disease Neuroimaging Initiative
	NASCs International Affymetrix Service	http://affymetrix.arabidopsis.info	SCR_012825			NASCs International Affymetrix Service
	AGRICOLA	http://agricola.nal.usda.gov/	SCR_008158			AGRICOLA
	ALFRED - ALlele FREquency Database	http://alfred.med.yale.edu	SCR_001730			ALFRED - ALlele FREquency Database
144	AmiGO	http://amigo.geneontology.org/	SCR_002143			AmiGO
	Harmonizome	http://amp.pharm.mssm.edu/Harmonizome/	SCR_016176		SCR_005403	Harmonizome
	ChEA	http://amp.pharm.mssm.edu/lib/chea.jsp	SCR_005403		SCR_016176	ChEA
	AmphibiaWeb	http://amphibiaweb.org/	SCR_001612			AmphibiaWeb
	Androgen Receptor Gene Mutations Database	http://androgendb.mcgill.ca/	SCR_006887			Androgen Receptor Gene Mutations Database
	Journal of Comparative Neurology Antibody database	http://antibodyregistry.org	SCR_006470		SCR_006397	Journal of Comparative Neurology Antibody database
	Antibody Registry	http://antibodyregistry.org/	SCR_006397		SCR_006470	Antibody Registry
	circlncRNAnet	http://app.cgu.edu.tw/circlnc/	SCR_015794			circlncRNAnet
	APPRIS	http://appris.bioinfo.cnio.es/	SCR_012019			APPRIS
	APD	http://aps.unmc.edu/AP/main.php	SCR_006606			APD
266	NASC	http://arabidopsis.info/	SCR_004576			NASC
	Arabidopsis Gene Regulatory Information Server	http://arabidopsis.med.ohio-state.edu	SCR_006928			Arabidopsis Gene Regulatory Information Server
	ARAMEMNON, a Novel Database for Arabidopsis Integral Membrane Proteins	http://aramemnon.botanik.uni-koeln.de	SCR_007552			ARAMEMNON, a Novel Database for Arabidopsis Integral Membrane Proteins
	Antibiotic Resistance Genes Database	http://ardb.cbcb.umd.edu	SCR_007040			Antibiotic Resistance Genes Database
	arXiv	http://arxiv.org/	SCR_006500			arXiv
	ASTER	http://asterweb.jpl.nasa.gov/data.asp	SCR_010478			ASTER
	Atlas of Genetics and Cytogenetics in Oncology and Haematology	http://atlasgeneticsoncology.org/	SCR_007199			Atlas of Genetics and Cytogenetics in Oncology and Haematology
	AutismKB	http://autismkb.cbi.pku.edu.cn/	SCR_006937			AutismKB
	HOCOMOCO	http://autosome.ru/HOCOMOCO/	SCR_005409			HOCOMOCO
	Babelomics	http://babelomics.bioinfo.cipf.es	SCR_002969			Babelomics
	Ensembl Bacteria	http://bacteria.ensembl.org/index.html	SCR_008679		SCR_002344	Ensembl Bacteria
	LPSN Database	http://Bacterio.net	SCR_018151			LPSN Database
	BARD	http://bard.nih.gov/	SCR_006283			BARD
	BeetleBase	http://beetlebase.org/	SCR_001955			BeetleBase
8	PRISM	http://bejerano.stanford.edu/prism/public/html/	SCR_005375			PRISM
	Bgee: a dataBase for Gene Expression Evolution	http://bgee.org/	SCR_002028			Bgee: a dataBase for Gene Expression Evolution
	Brain Imaging Data Structure (BIDs)	http://bids.neuroimaging.io	SCR_016124			Brain Imaging Data Structure (BIDs)
	BiGG Database	http://bigg.ucsd.edu/	SCR_005809			BiGG Database
	BIND	http://bind.ca/	SCR_003576	link broken;THIS RESOURCE IS NO LONGER IN SERVICE.		BIND
	CellMarker	http://biocc.hrbmu.edu.cn/CellMarker/	SCR_018503			CellMarker
	BioCreative	http://biocreative.sourceforge.net/	SCR_006311			BioCreative
192	BioCyc	http://biocyc.org/	SCR_002298			BioCyc
	MetaBase	http://biodatabase.org/index.php?title=Main_Page&oldid=8972	SCR_001762			MetaBase
206	BioGPS: The Gene Portal Hub	http://biogps.org/	SCR_006433			BioGPS: The Gene Portal Hub
	UCL Bioinformatics Group	http://bioinf.cs.ucl.ac.uk	SCR_010248			UCL Bioinformatics Group
124	agriGO	http://bioinfo.cau.edu.cn/agriGO/	SCR_006989	broken URL	bioinfo	agriGO
	NPInter	http://bioinfo.ibp.ac.cn/NPInter/demo/	SCR_007825		bioinfo	NPInter
	SortMeRNA	http://bioinfo.lifl.fr/RNA/sortmerna/	SCR_014402		bioinfo	SortMeRNA
	PRED-TMBB	http://bioinformatics.biol.uoa.gr/PRED-TMBB/	SCR_006190			PRED-TMBB
	Magic	http://bioinformatics.intec.ugent.be/magic/	SCR_006406			Magic
	BioNumbers	http://bionumbers.hms.harvard.edu/	SCR_002782			BioNumbers
125	BioPlex	http://bioplex.hms.harvard.edu/	SCR_016144			BioPlex
212	bioRxiv	http://biorxiv.org/	SCR_003933			bioRxiv
	ESTHER	http://bioweb.ensam.inra.fr/esther	SCR_002621		SCR_005117	ESTHER
	SpodoBase	http://bioweb.ensam.inra.fr/spodobase/	SCR_005117		SCR_002621	SpodoBase
	Gene Expression in Tooth Database	http://bite-it.helsinki.fi/	SCR_007671			Gene Expression in Tooth Database
	Mpstruct	http://blanco.biomol.uci.edu/membrane_proteins_xtal.html	SCR_013284			Mpstruct
24	NCBI BLAST	http://blast.ncbi.nlm.nih.gov/Blast.cgi	SCR_004870		SCR_006472	NCBI BLAST
21	BLASTN	http://blast.ncbi.nlm.nih.gov/Blast.cgi?PROGRAM=blastn&BLAST_PROGRAMS=megaBlast&PAGE_TYPE=BlastSearch	SCR_001598		SCR_004870	BLASTN
	BLASTP	http://blast.ncbi.nlm.nih.gov/Blast.cgi?PROGRAM=blastp&amp;PAGE_TYPE=BlastSearch&amp;LINK_LOC=blasthome	SCR_001010		SCR_004870	BLASTP
29	BLASTX	http://blast.ncbi.nlm.nih.gov/Blast.cgi?PROGRAM=blastx&BLAST_PROGRAMS=blastx&PAGE_TYPE=BlastSearch&SHOW_DEFAULTS=on&LINK_LOC=blasthome	SCR_001653		SCR_004870	BLASTX
53	TBLASTN	http://blast.ncbi.nlm.nih.gov/Blast.cgi?PROGRAM=tblastn&PAGE_TYPE=BlastSearch&LINK_LOC=blasthome	SCR_011822		SCR_004870	TBLASTN
123	TBLASTX	http://blast.ncbi.nlm.nih.gov/Blast.cgi?PROGRAM=tblastx&PAGE_TYPE=BlastSearch&LINK_LOC=blasthome	SCR_011823		SCR_004870	TBLASTX
198	Zinc	http://blaster.docking.org/zinc/	SCR_008596			Zinc
	Blocks	http://blocks.fhcrc.org	SCR_007567			Blocks
295	brainmap.org	http://brainmap.org/	SCR_003069		SCR_002555	brainmap.org
	Sleuth	http://brainmap.org/sleuth/	SCR_002555		SCR_003069	Sleuth
	BrainMaps.org	http://brainmaps.org	SCR_006878			BrainMaps.org
	Computerized Anatomical Reconstruction and Editing Toolkit	http://brainvis.wustl.edu/wiki/index.php/Caret:About	SCR_006260			Computerized Anatomical Reconstruction and Editing Toolkit
	RAVEN	http://burgundy.cmmt.ubc.ca/cgi-bin/RAVEN/a?rm=home	SCR_001937			RAVEN
263	miRecords	http://c1.accurascience.com/miRecords/	SCR_013021			miRecords
81	COSMIC - Catalogue Of Somatic Mutations In Cancer	http://cancer.sanger.ac.uk/cancergenome/projects/cosmic/	SCR_002260			COSMIC - Catalogue Of Somatic Mutations In Cancer
46	The Cancer Genome Atlas	http://cancergenome.nih.gov/	SCR_003193			The Cancer Genome Atlas
	miRGen	http://carolina.imis.athena-innovation.gr/diana_tools/web/index.php?r=mirgenv3	SCR_007796			miRGen
116	MOCA	http://carta.anthropogeny.org/moca/about	SCR_010638			MOCA
	CATMAID	http://catmaid.org/	SCR_006278			CATMAID
239	Islander	http://cbs.ym.edu.tw/services/islander/about.cgi	SCR_007758	link broken;THIS RESOURCE IS NO LONGER IN SERVICE.		Islander
	CellDesigner: A modeling tool of biochemical networks	http://celldesigner.org/	SCR_007263			CellDesigner: A modeling tool of biochemical networks
106	CERAD - Consortium to Establish a Registry for Alzheimer's Disease	http://cerad.mc.duke.edu/	SCR_003016			CERAD - Consortium to Establish a Registry for Alzheimer's Disease
	Mitelman Database of Chromosome Aberrations in Cancer	http://cgap.nci.nih.gov/Chromosomes/Mitelman	SCR_012877			Mitelman Database of Chromosome Aberrations in Cancer
	ChIP-Atlas	http://chip-atlas.org/	SCR_015511			ChIP-Atlas
	CIS-BP	http://cisbp.ccbr.utoronto.ca	SCR_017236			CIS-BP
5	ClinicalTrials.gov	http://clinicaltrials.gov/	SCR_002309			ClinicalTrials.gov
	MirSNP	http://cmbi.bjmu.edu.cn/mirsnp	SCR_001629			MirSNP
	JCVI CMR	http://cmr.jcvi.org/tigr-scripts/CMR/CmrHomePage.cgi	SCR_005398			JCVI CMR
	Johns Hopkins Laboratory of Brain Anatomical MRI	http://cmrm.med.jhmi.edu/	SCR_005280	broken link	ok; didn't pay for certificate	Johns Hopkins Laboratory of Brain Anatomical MRI
	CoCoMac	http://cocomac.g-node.org/main/index.php?	SCR_007277			CoCoMac
	Genotype-Tissue Expression	http://commonfund.nih.gov/GTEx/	SCR_013042			Genotype-Tissue Expression
	F-SNP: a collection of functional SNPs, specifically prioritized for disease association studies	http://compbio.cs.queensu.ca/F-SNP/	SCR_007653			F-SNP: a collection of functional SNPs, specifically prioritized for disease association studies
296	CummeRbund	http://compbio.mit.edu/cummeRbund/index.html	SCR_014568	R package that is designed to aid and simplify the task of analyzing Cufflinks RNA-Seq output.		CummeRbund
	PolymiRTS	http://compbio.uthsc.edu/miRSNP/	SCR_003389			PolymiRTS
	ConSurf Database	http://consurfdb.tau.ac.il/	SCR_002320			ConSurf Database
231	ConsensusPathDB	http://cpdb.molgen.mpg.de	SCR_002231			ConsensusPathDB
	MetaQC	http://cran.r-project.org/web/packages/MetaQC/	SCR_006000			MetaQC
	CRCNS	http://crcns.org	SCR_005608			CRCNS
	MBRole	http://csbg.cnb.csic.es/mbrole/	SCR_014684			MBRole
238	dbCAN	http://csbl.bmb.uga.edu/dbCAN/	SCR_013208			dbCAN
255	Comparative Toxicogenomics Database	http://ctdbase.org/	SCR_006530			Comparative Toxicogenomics Database
	CuGenDB	http://cucurbitgenomics.org/	SCR_018401			CuGenDB
11	Cytoscape	http://cytoscape.org	SCR_003032			Cytoscape
	Plant DNA C-values Database	http://data.kew.org/cvalues/	SCR_013434			Plant DNA C-values Database
	Data World Bank	http://data.worldbank.org/	SCR_012767			Data World Bank
	Database of Arabidopsis Transcription Factors	http://datf.cbi.pku.edu.cn/	SCR_007101			Database of Arabidopsis Transcription Factors
16	DAVID	http://david.abcc.ncifcrf.gov/	SCR_001881			DAVID
	EASE: the Expression Analysis Systematic Explorer	http://david.abcc.ncifcrf.gov/content.jsp?file=/ease/ease1.htm&type=1	SCR_013361			EASE: the Expression Analysis Systematic Explorer
	Connexin-deafness	http://davinci.crg.es/deafness/	SCR_006531			Connexin-deafness
	ICEberg	http://db-mml.sjtu.edu.cn/ICEberg/	SCR_006026			ICEberg
	Vanderbilt BioVU	http://dbmi.mc.vanderbilt.edu/research/dnadatabank.html	SCR_004632			Vanderbilt BioVU
	DBTSS: Database of Transcriptional Start Sites	http://dbtss.hgc.jp/	SCR_002354			DBTSS: Database of Transcriptional Start Sites
143	DECIPHER	http://decipher.sanger.ac.uk/	SCR_006552			DECIPHER
	DeconSeq	http://deconseq.sourceforge.net/	SCR_007006			DeconSeq
	ChIPBase	http://deepbase.sysu.edu.cn/chipbase/	SCR_005404			ChIPBase
	Allen Developing Mouse Brain Atlas	http://developingmouse.brain-map.org/	SCR_002990		SCR_017479	Allen Developing Mouse Brain Atlas
	DGIdb	http://dgidb.genome.wustl.edu/	SCR_006608			DGIdb
284	Database of Genomic Variants	http://dgv.tcag.ca/	SCR_007000			Database of Genomic Variants
	Duke University Medical Center: Duke Image Analysis Laboratory	http://dial.mc.duke.edu/	SCR_001716			Duke University Medical Center: Duke Image Analysis Laboratory
	DIANA Tools	http://diana.imis.athena-innovation.gr/DianaTools	SCR_018425		SCR_010840	DIANA Tools
	DIANA-LncBase	http://diana.imis.athena-innovation.gr/DianaTools/index.php?r=lncBase/index	SCR_010840		SCR_018425	DIANA-LncBase
272	TarBase	http://diana.imis.athena-innovation.gr/DianaTools/index.php?r=tarbase/index	SCR_010841		SCR_018425	TarBase
	Dictyostelium discoideum genome database	http://dictybase.org	SCR_008149		SCR_008149	Dictyostelium discoideum genome database
	DictyBase	http://dictybase.org/	SCR_006643		SCR_006643	DictyBase
	Database of Interacting Proteins (DIP)	http://dip.doe-mbi.ucla.edu/	SCR_003167			Database of Interacting Proteins (DIP)
	DISCO	http://disco.neuinfo.org	SCR_004586			DISCO
	GoMiner	http://discover.nci.nih.gov/gominer/	SCR_002360			GoMiner
	Stem Cell Discovery Engine	http://discovery.hsci.harvard.edu/	SCR_004453			Stem Cell Discovery Engine
	DISEASES	http://diseases.jensenlab.org/	SCR_015664			DISEASES
	TFSEARCH: Searching Transcription Factor Binding Sites	http://diyhpl.us/~bryan/irc/protocol-online/protocol-cache/TFSEARCH.html	SCR_004262			TFSEARCH: Searching Transcription Factor Binding Sites
	DrugCentral	http://drugcentral.org/	SCR_015663			DrugCentral
286	EcoCyc	http://ecocyc.org/	SCR_002433			EcoCyc
	EcoGene	http://ecogene.org/	SCR_002437			EcoGene
122	eggNOG	http://eggnog.embl.de	SCR_002456			eggNOG
	Dali Server	http://ekhidna.biocenter.helsinki.fi/dali_server	SCR_013433			Dali Server
	Eukaryotic Linear Motif	http://elm.eu.org	SCR_003085			Eukaryotic Linear Motif
64	EMBOSS	http://emboss.sourceforge.net/	SCR_008493			EMBOSS
	European Mouse Phenotyping Resource of Standardised Screens	http://empress.har.mrc.ac.uk	SCR_003087			European Mouse Phenotyping Resource of Standardised Screens
134	Wikipedia	http://en.wikipedia.org/	SCR_004897			Wikipedia
52	EndNote	http://endnote.com	SCR_014001			EndNote
	VISTA Enhancer Browser	http://enhancer.lbl.gov/	SCR_007973			VISTA Enhancer Browser
	EnteroBase	http://enterobase.warwick.ac.uk/	SCR_019019			EnteroBase
	EOL - Encyclopedia of Life	http://eol.org/	SCR_005905			EOL - Encyclopedia of Life
	eQuilibrator	http://equilibrator.weizmann.ac.il/	SCR_006011			eQuilibrator
	Elephant shark genome sequencing	http://esharkgenome.imcb.a-star.edu.sg	SCR_013158			Elephant shark genome sequencing
	Eukaryotic Pathogen Database Resources	http://eupathdb.org/eupathdb/	SCR_004512			Eukaryotic Pathogen Database Resources
222	Europe PubMed Central	http://europepmc.org/	SCR_005901			Europe PubMed Central
87	NHLBI Exome Sequencing Project (ESP)	http://evs.gs.washington.edu/EVS/	SCR_012761			NHLBI Exome Sequencing Project (ESP)
60	ExAc	http://exac.broadinstitute.org/	SCR_004068			ExAc
42	ExPASy Bioinformatics Resource Portal	http://expasy.org/	SCR_012880			ExPASy Bioinformatics Resource Portal
	The Eye Lab Image Database	http://eyelab.biostr.washington.edu/repos/eyelab_repo/	SCR_002038			The Eye Lab Image Database
	American FactFinder	http://factfinder2.census.gov/	SCR_002932			American FactFinder
	Functional Annotation of the Mammalian Genome	http://fantom.gsc.riken.jp/	SCR_000788			Functional Annotation of the Mammalian Genome
181	FAOSTAT	http://faostat.fao.org/	SCR_006914			FAOSTAT
	1000 Functional Connectomes Project	http://fcon_1000.projects.nitrc.org/	SCR_005361			1000 Functional Connectomes Project
	MIAME	http://fged.org/projects/miame/	SCR_002349			MIAME
201	FigShare	http://figshare.com/	SCR_004328			FigShare
	FLOWRepository	http://flowrepository.org	SCR_013779			FLOWRepository
69	FlyBase	http://flybase.org/	SCR_006549			FlyBase
	INFEVERS	http://fmf.igh.cnrs.fr/ISSAID/infevers	SCR_007738			INFEVERS
142	WFU PickAtlas	http://fmri.wfubmc.edu/software/PickAtlas	SCR_007378			WFU PickAtlas
	Taxonomy	http://ftp://ftp.ebi.ac.uk/pub/databases/taxonomy	SCR_004299			Taxonomy
	Ensembl Fungi	http://fungi.ensembl.org/index.html	SCR_008681		SCR_002344	Ensembl Fungi
	FungiDB	http://fungidb.org/fungidb/	SCR_006013			FungiDB
	FunSpec	http://funspec.med.utoronto.ca/	SCR_006952			FunSpec
	PATH	http://genapha.icapture.ubc.ca/PathTutorial/	SCR_009042			PATH
	Gene3D	http://gene3d.biochem.ucl.ac.uk/Gene3D/	SCR_007672			Gene3D
	GeneATLAS	http://geneatlas.roslin.ed.ac.uk	SCR_017577			GeneATLAS
82	GeneCards	http://genecards.org	SCR_002773			GeneCards
108	GeneMANIA	http://genemania.org/	SCR_005709			GeneMANIA
	General Neural Simulation System	http://genesis-sim.org/	SCR_006316			General Neural Simulation System
	Genetic Association Database	http://geneticassociationdb.nih.gov/	SCR_013264			Genetic Association Database
	GenoList genome browser	http://genolist.pasteur.fr/	SCR_007683		SCR_007683	GenoList genome browser
	Colibri	http://genolist.pasteur.fr/Colibri/	SCR_007606		SCR_007683	Colibri
	SubtiList	http://genolist.pasteur.fr/SubtiList/	SCR_007950		SCR_007683	SubtiList
188	JGIDB	http://genome.jgi-psf.org/	SCR_004706		SCR_002383	JGIDB
	JGI Genome Portal	http://genome.jgi.doe.gov/	SCR_002383		SCR_004706	JGI Genome Portal
	MycoCosm	http://genome.jgi.doe.gov/programs/fungi/index.jsf	SCR_005312			MycoCosm
27	UCSC Genome Browser	http://genome.ucsc.edu/	SCR_005780		SCR_005780	UCSC Genome Browser
	VisiGene Image Browser	http://genome.ucsc.edu/cgi-bin/hgVisiGene	SCR_003341		SCR_005780	VisiGene Image Browser
102	ENCODE	http://genome.ucsc.edu/ENCODE	SCR_006793		SCR_005780	ENCODE
	Genome Institute at Washington University Genomes	http://genome.wustl.edu/genomes/	SCR_010259	broken link, THIS RESOURCE IS NO LONGER IN SERVICE		Genome Institute at Washington University Genomes
	Human Ageing Genomic Resources	http://genomics.senescence.info/	SCR_007700		SCR_007700	Human Ageing Genomic Resources
	GenAge	http://genomics.senescence.info/genes/	SCR_010223		SCR_007700	GenAge
	anage	http://genomics.senescence.info/species/	SCR_001470		SCR_007700	anage
	Genetics Home Reference	http://ghr.nlm.nih.gov/	SCR_007681			Genetics Home Reference
	GiardiaDB	http://giardiadb.org	SCR_013377			GiardiaDB
	GigaDB	http://gigadb.org/	SCR_004002			GigaDB
	Ivy Glioblastoma Atlas Project	http://glioblastoma.alleninstitute.org/	SCR_005044			Ivy Glioblastoma Atlas Project
	GMD	http://gmd.mpimp-golm.mpg.de/	SCR_006625			GMD
	Apollo	http://gmod.org/wiki/Apollo	SCR_001936			Apollo
	CMAP	http://gmod.org/wiki/Cmap	SCR_009034			CMAP
97	Genome Aggregation Database	http://gnomad.broadinstitute.org/	SCR_014964			Genome Aggregation Database
	Generic GO Term Finder	http://go.princeton.edu/cgi-bin/GOTermFinder	SCR_008870		SCR_005806	Generic GO Term Finder
	Generic GO Term Mapper	http://go.princeton.edu/cgi-bin/GOTermMapper	SCR_005806		SCR_008870	Generic GO Term Mapper
	pTARGET	http://golgi.unmc.edu/ptarget/	SCR_013458			pTARGET
	GOstat	http://gostat.wehi.edu.au	SCR_008535			GOstat
105	Greengenes	http://greengenes.secondgenome.com/downloads	SCR_002830			Greengenes
	GtRNAdb - Genomic tRNA Database	http://gtrnadb.ucsc.edu	SCR_006939			GtRNAdb - Genomic tRNA Database
	HAMAP	http://hamap.expasy.org/	SCR_007701		SCR_012880	HAMAP
141	Bioinformatic Harvester IV (beta) at Karlsruhe Institute of Technology	http://harvester.fzk.de/harvester/	SCR_008017			Bioinformatic Harvester IV (beta) at Karlsruhe Institute of Technology
	Human Brain Transcriptome	http://hbatlas.org	SCR_013742			Human Brain Transcriptome
	HCV Databases	http://hcv.lanl.gov/	SCR_002863			HCV Databases
289	Hereditary Hearing Loss Homepage	http://hereditaryhearingloss.org/	SCR_006469			Hereditary Hearing Loss Homepage
	HINT	http://hint.yulab.org/	SCR_002762			HINT
	HIV Sequence Database	http://hiv-web.lanl.gov/	SCR_002906			HIV Sequence Database
294	Stanford University HIV Drug Resistance Database	http://hivdb.stanford.edu/	SCR_006631			Stanford University HIV Drug Resistance Database
44	Hmmer	http://hmmer.janelia.org/	SCR_005305			Hmmer
	RESCUE-ESE	http://hollywood.mit.edu/burgelab/rescue-ese/	SCR_008496			RESCUE-ESE
	HuGE Navigator - Human Genome Epidemiology Navigator	http://hugenavigator.net/	SCR_003172			HuGE Navigator - Human Genome Epidemiology Navigator
	Allen Human Brain Atlas	http://human.brain-map.org/static/brainexplorer	SCR_007416		SCR_017479	Allen Human Brain Atlas
	HumanCyc: Encyclopedia of Homo sapiens Genes and Metabolism	http://humancyc.org/	SCR_007050			HumanCyc: Encyclopedia of Homo sapiens Genes and Metabolism
	Human Proteome Map	http://humanproteomemap.org	SCR_015560			Human Proteome Map
	BeeBase	http://hymenopteragenome.org/beebase/	SCR_008966			BeeBase
	DBM-DB	http://iae.fafu.edu.cn/DBM/	SCR_006258			DBM-DB
	ERGO	http://igenbio.com/	SCR_001243			ERGO
	CoIN	http://ikmbio.csie.ncku.edu.tw/coin/home.php	SCR_005332			CoIN
230	IMG	http://img.jgi.doe.gov/	SCR_007733			IMG
	Integrated Microbial Genomes with Microbial Samples	http://img.jgi.doe.gov/cgi-bin/m/main.cgi	SCR_002965			Integrated Microbial Genomes with Microbial Samples
	Infernal	http://infernal.janelia.org/	SCR_011809	inference of RNA alignments		Infernal
	InParanoid: Eukaryotic Ortholog Groups	http://inparanoid.sbc.su.se/cgi-bin/index.cgi	SCR_006801			InParanoid: Eukaryotic Ortholog Groups
	Patterns of Gene Expression in Drosophila Embryogenesis	http://insitu.fruitfly.org/cgi-bin/ex/insitu.pl	SCR_002868			Patterns of Gene Expression in Drosophila Embryogenesis
	CTCFBSDB	http://insulatordb.uthsc.edu/	SCR_002279			CTCFBSDB
	CUSP	http://irvinginstitute.columbia.edu/cusp/cgi-bin/ww2ui.cgi/	SCR_006373			CUSP
88	JASPAR	http://jaspar.genereg.net	SCR_003030			JASPAR
	GWASdb	http://jjwanglab.org:8080/gwasdb/	SCR_006015		SCR_006170	GWASdb
79	KOBAS	http://kobas.cbi.pku.edu.cn/	SCR_006350	gene-list enrichment and exp-data enrichment		KOBAS
264	LINCS Connectivity Map	http://lincscloud.org/	SCR_002639			LINCS Connectivity Map
	LOCATE: subcellular localization database	http://locate.imb.uq.edu.au/	SCR_007763			LOCATE: subcellular localization database
	PredictSNP	http://loschmidt.chemi.muni.cz/predictsnp/	SCR_006327			PredictSNP
121	MacVector	http://macvector.com	SCR_015700			MacVector
	MalaCards	http://malacards.org	SCR_005817			MalaCards
	Mammalian Adult Neurogenesis Gene Ontology	http://mango.adult-neurogenesis.de	SCR_006176			Mammalian Adult Neurogenesis Gene Ontology
163	Ensembl Genome Browser - https://www.ensembl.org	http://Mar2008.archive.ensembl.org	SCR_013367	THIS RESOURCE IS NO LONGER IN SERVICE;genome browser for vertebrate genomes	SCR_002344	Ensembl Genome Browser - https://www.ensembl.org
	WoRMS	http://marinespecies.org/	SCR_013312			WoRMS
	MatrixDB	http://matrixdb.univ-lyon1.fr/	SCR_001727			MatrixDB
	MBGD - Microbial Genome Database	http://mbgd.genome.ad.jp/	SCR_012824			MBGD - Microbial Genome Database
	RTPrimerDB- The Real-Time PCR and Probe Database	http://medgen.ugent.be/rtprimerdb/	SCR_007106			RTPrimerDB- The Real-Time PCR and Probe Database
75	MEGA Software	http://megasoftware.net/	SCR_000667	software suite for analyzing DNA and protein sequence data from species and populations		MEGA Software
128	MEME Suite - Motif-based sequence analysis tools	http://meme-suite.org/	SCR_001783			MEME Suite - Motif-based sequence analysis tools
	big-PI Predictor	http://mendel.imp.ac.at/sat/gpi/gpi_server.html	SCR_001599			big-PI Predictor
216	MEROPS	http://merops.sanger.ac.uk/	SCR_007777			MEROPS
184	MetaCyc	http://metacyc.org/	SCR_007778			MetaCyc
	Ensembl Metazoa	http://metazoa.ensembl.org/index.html	SCR_000800		SCR_002344	Ensembl Metazoa
136	METLIN	http://metlin.scripps.edu/	SCR_010500	METLIN now includes over a million molecules ranging from lipids, steroids, plant & bacteria metabolites, small peptides, carbohydrates, exogenous drugs/metabolites, central carbon metabolites and toxicants.		METLIN
	Mammalian Gene Collection	http://mgc.nci.nih.gov/	SCR_007024			Mammalian Gene Collection
	MicrobesOnline	http://microbesonline.org/	SCR_005507			MicrobesOnline
	Medical Information Mart for Intensive Care-III	http://mimic.physionet.org/	SCR_017384			Medical Information Mart for Intensive Care-III
154	MINT- Molecular INTeraction database	http://mint.bio.uniroma2.it/	SCR_001523			MINT- Molecular INTeraction database
	CORUM	http://mips.helmholtz-muenchen.de/genre/proj/corum	SCR_002254			CORUM
133	miRDB	http://mirdb.org/miRDB/	SCR_010848			miRDB
	miRGator	http://mirgator.kobic.re.kr/	SCR_007793			miRGator
	MIRIAD	http://miriad.drc.ion.ucl.ac.uk/	SCR_002422			MIRIAD
	miRNAMap	http://mirnamap.mbc.nctu.edu.tw	SCR_003156			miRNAMap
	miRTarBase	http://mirtarbase.mbc.nctu.edu.tw/	SCR_017355			miRTarBase
240	miRWalk	http://mirwalk.umm.uni-heidelberg.de/	SCR_016509			miRWalk
	MitoMiner	http://mitominer.mrc-mbu.cam.ac.uk/	SCR_001368			MitoMiner
	Madison Metabolomics Consortium Database	http://mmcd.nmrfam.wisc.edu/	SCR_007803			Madison Metabolomics Consortium Database
	MobiDB	http://mobidb.bio.unipd.it	SCR_014542			MobiDB
	Mobyle@Pasteur	http://mobyle.pasteur.fr/	SCR_013089			Mobyle@Pasteur
	MassBank of North America	http://mona.fiehnlab.ucdavis.edu	SCR_015536			MassBank of North America
	ABA Mouse Brain: Atlas	http://mouse.brain-map.org/	SCR_017479		SCR_006491	ABA Mouse Brain: Atlas
279	Allen Mouse Brain Atlas	http://mouse.brain-map.org/static/atlas	SCR_002978		SCR_017479	Allen Mouse Brain Atlas
	Allen Reference Atlas - Mouse Brain	http://mouse.brain-map.org/static/atlas	SCR_013286		SCR_017479	Allen Reference Atlas - Mouse Brain
	Allen Mouse Spinal Cord Atlas	http://mousespinal.brain-map.org/about.html	SCR_007418		SCR_017479	Allen Mouse Spinal Cord Atlas
	MyHits	http://myhits.isb-sib.ch	SCR_006757			MyHits
	CRE Binding-protein Target Gene Database	http://natural.salk.edu/CREB/	SCR_008027			CRE Binding-protein Target Gene Database
	Nucleic Acid Database	http://ndbserver.rutgers.edu/	SCR_003255			Nucleic Acid Database
	NEXTDB	http://nematode.lab.nig.ac.jp/	SCR_004480			NEXTDB
	Nematode.net	http://nematode.net/	SCR_007816			Nematode.net
	NetworKIN	http://networkin.info/	SCR_007818			NetworKIN
	Neuroscience Information Framework	http://neuinfo.org	SCR_002894		SCR_004834	Neuroscience Information Framework
	neurodata	http://neurodata.io/	SCR_014264			neurodata
	NeuroMorpho.Org	http://neuromorpho.org/index.jsp	SCR_002145			NeuroMorpho.Org
	Neuromorphometrics	http://neuromorphometrics.com	SCR_005656			Neuromorphometrics
210	NeuroSynth	http://neurosynth.org	SCR_006798			NeuroSynth
	National Snow and Ice Data Center	http://nsidc.org/	SCR_002220			National Snow and Ice Data Center
	National Toxicology Program: Department of Health and Human Services	http://ntp.niehs.nih.gov/	SCR_002616			National Toxicology Program: Department of Health and Human Services
	OMIA - Online Mendelian Inheritance in Animals	http://omia.angis.org.au/	SCR_006436			OMIA - Online Mendelian Inheritance in Animals
71	OMIM - Online Mendelian Inheritance in Man	http://omim.org	SCR_006437			OMIM - Online Mendelian Inheritance in Man
	OncoKB	http://oncokb.org	SCR_014782			OncoKB
159	OpenCV	http://opencv.org	SCR_015526	largest CV library		OpenCV
	FURTHeR	http://openfurther.org/	SCR_006383			FURTHeR
	OpenNeuro	http://openneuro.org	SCR_005031			OpenNeuro
	ProOpDB	http://operons.ibt.unam.mx/OperonPredictor/	SCR_006111			ProOpDB
	mirDIP	http://ophid.utoronto.ca/mirDIP/	SCR_016770		SCR_016770	mirDIP
	Network Analysis, Visualization and Graphing TORonto	http://ophid.utoronto.ca/navigator/	SCR_008373		SCR_016770	Network Analysis, Visualization and Graphing TORonto
	Orientations of Proteins in Membranes database	http://opm.phar.umich.edu/	SCR_011961			Orientations of Proteins in Membranes database
	Organ Procurement and Transplantation Network	http://optn.transplant.hrsa.gov/	SCR_004883			Organ Procurement and Transplantation Network
	UMD p53 Mutation Database	http://p53.fr	SCR_006720		SCR_007731	UMD p53 Mutation Database
	IARC TP53 Database	http://p53.iarc.fr/	SCR_007731		SCR_006720	IARC TP53 Database
	Paleobiology Database	http://paleobiodb.org/	SCR_003798			Paleobiology Database
203	ERIC	http://patricbrc.vbi.vt.edu/portal/portal/patric/IncumbentBRCs?page=eric	SCR_007644			ERIC
171	CAP3 Sequence Assembly Program	http://pbil.univ-lyon1.fr/cap3.php	SCR_007250			CAP3 Sequence Assembly Program
	PDBTM	http://pdbtm.enzim.hu/	SCR_011962			PDBTM
25	Pfam	http://pfam.xfam.org/	SCR_004726			Pfam
140	PrimerBank	http://pga.mgh.harvard.edu/primerbank/	SCR_006898			PrimerBank
	PHAge Search Tool	http://phast.wishartlab.com/	SCR_005184			PHAge Search Tool
	Mouse Phenome Database (MPD)	http://phenome.jax.org/	SCR_003212			Mouse Phenome Database (MPD)
	Public Health Image Library	http://phil.cdc.gov/phil/home.asp	SCR_002463			Public Health Image Library
	PhosPhAt	http://phosphat.uni-hohenheim.de/	SCR_003332			PhosPhAt
	Phospho.ELM	http://phospho.elm.eu.org/	SCR_001109			Phospho.ELM
	PhylomeDB	http://phylomedb.bioinfo.cipf.es	SCR_007850			PhylomeDB
	Physiobank	http://physionet.org/physiobank/	SCR_006949			Physiobank
	Pediatric Imaging Neurocognition and Genetics	http://pingstudy.ucsd.edu/	SCR_008953			Pediatric Imaging Neurocognition and Genetics
	VISTA Browser	http://pipeline.lbl.gov/cgi-bin/gateway2	SCR_011808			VISTA Browser
	MIRROR: Protein Information Resource	http://pir.georgetown.edu/	SCR_008229			MIRROR: Protein Information Resource
	piRNABank	http://pirnabank.ibab.ac.in/	SCR_007858			piRNABank
	Pivot	http://pivot.cos.com/funding_main	SCR_013999			Pivot
199	Ensembl Plants	http://plants.ensembl.org/index.html	SCR_008680		SCR_002344	Ensembl Plants
	TIGR Plant Transcript Assembly database	http://plantta.jcvi.org/	SCR_005470			TIGR Plant Transcript Assembly database
193	PLANTTFDB	http://planttfdb.gao-lab.org/	SCR_003362			PLANTTFDB
162	PlasmoDB	http://PlasmoDB.org	SCR_013331			PlasmoDB
	PlnTFDB	http://plntfdb.bio.uni-potsdam.de	SCR_010899			PlnTFDB
	PolyA DB	http://polya.umdnj.edu/	SCR_007867			PolyA DB
	PPDB: Plant Proteomics Database	http://ppdb.tc.cornell.edu/	SCR_007872			PPDB: Plant Proteomics Database
	Protein Quaternary Structure database	http://pqs.ebi.ac.uk/	SCR_002118			Protein Quaternary Structure database
	PREDiCT	http://predictsite.com	SCR_015517			PREDiCT
	qPrimerDepot	http://primerdepot.nci.nih.gov/	SCR_003469			qPrimerDepot
	ProDom	http://prodom.prabi.fr/	SCR_006969			ProDom
	PRODORIC	http://prodoric.tu-bs.de/	SCR_007074			PRODORIC
	ProMed-Mail	http://promedmail.org/	SCR_010260			ProMed-Mail
101	PROSITE	http://prosite.expasy.org/	SCR_003457		SCR_012880	PROSITE
	Protein Prospector	http://prospector.ucsf.edu	SCR_014558			Protein Prospector
	Protege	http://protege.stanford.edu	SCR_003299	open-source ontology editor and framework for building intelligent systems		Protege
43	PubChem	http://pubchem.ncbi.nlm.nih.gov/	SCR_004284		SCR_006472	PubChem
	PubMatrix	http://pubmatrix.grc.nia.nih.gov/	SCR_008236			PubMatrix
131	PubMLST	http://pubmlst.org/	SCR_012955			PubMLST
	RDPipeline	http://pyro.cme.msu.edu/	SCR_001192			RDPipeline
248	RAP-DB	http://rapdb.dna.affrc.go.jp/	SCR_006610		SCR_015062	RAP-DB
	RAPdb	http://rapdb.dna.affrc.go.jp/	SCR_015062		SCR_006610	RAPdb
137	Ribosomal Database Project	http://rdp.cme.msu.edu	SCR_006633			Ribosomal Database Project
	REBASE	http://rebase.neb.com/rebase/	SCR_007886			REBASE
	Recombineering Information	http://recombineering.ncifcrf.gov/	SCR_008556			Recombineering Information
	RegulonDB	http://regulondb.ccg.unam.mx/	SCR_003499			RegulonDB
204	GSNAP	http://research-pub.gene.com/gmap/	SCR_005483			GSNAP
	An Open Access On-Line Breast Cancer Mutation Data Base	http://research.nhgri.nih.gov/bic/	SCR_008432			An Open Access On-Line Breast Cancer Mutation Data Base
86	Rfam	http://rfam.xfam.org/	SCR_007891	Rfam database is a collection of RNA families		Rfam
	Rat Genome Database (RGD)	http://rgd.mcw.edu	SCR_006444			Rat Genome Database (RGD)
127	Rice Genome Annotation	http://rice.plantbiology.msu.edu/	SCR_006663			Rice Genome Annotation
268	Vienna RNA	http://rna.tbi.univie.ac.at/cgi-bin/RNAfold.cgi	SCR_008550			Vienna RNA
	Roadmap Epigenomics Project	http://roadmapepigenomics.org/	SCR_008924			Roadmap Epigenomics Project
	Regulatory Sequence Analysis Tools	http://rsat.ulb.ac.be/rsat/	SCR_008560			Regulatory Sequence Analysis Tools
	rSNPBase	http://rsnp.psych.ac.cn/	SCR_001947			rSNPBase
	Transcriptional Regulatory Element Database	http://rulai.cshl.edu/tred	SCR_005661			Transcriptional Regulatory Element Database
	ModBase	http://salilab.org/modbase	SCR_004642			ModBase
	SBML	http://sbml.org	SCR_007422			SBML
	Scansite	http://scansite.mit.edu/	SCR_007026			Scansite
	Schistosoma mansoni Database	http://SchistoDB.net	SCR_004341			Schistosoma mansoni Database
	SchizConnect	http://schizconnect.org	SCR_015766			SchizConnect
12	Google Scholar	http://scholar.google.com/	SCR_008878			Google Scholar
	SCOP: Structural Classification of Proteins	http://scop.mrc-lmb.cam.ac.uk/scop/	SCR_007039			SCOP: Structural Classification of Proteins
58	Surveillance Epidemiology and End Results	http://seer.cancer.gov/	SCR_006902			Surveillance Epidemiology and End Results
	SenseLab	http://senselab.med.yale.edu	SCR_007276		SCR_007276	SenseLab
	ModelDB	http://senselab.med.yale.edu/modeldb/	SCR_007271		SCR_007276	ModelDB
	SO	http://sequenceontology.org/	SCR_004374			SO
	BloodSpot	http://servers.binf.ku.dk/bloodspot/	SCR_015563			BloodSpot
	Sherlock	http://sherlock.ucsf.edu/	SCR_001628			Sherlock
	SIDER	http://sideeffects.embl.de/	SCR_004321			SIDER
	SIGnAL Salk Institute Genomic Analysis Laboratory	http://signal.salk.edu/	SCR_010258		SCR_010258	SIGnAL Salk Institute Genomic Analysis Laboratory
	RiceGE	http://signal.salk.edu/cgi-bin/RiceGE	SCR_015061		SCR_010258	RiceGE
	SignaLink	http://signalink.org/	SCR_003569			SignaLink
	SkateBase	http://skatebase.org/	SCR_005302			SkateBase
54	SMART	http://smart.embl.de/	SCR_005026			SMART
	SOURCE	http://smd.stanford.edu/cgi-bin/source/sourceSearch	SCR_005799	log in required to access this resource		SOURCE
	SNAP	http://snap.genomics.org.cn	SCR_007936			SNAP
	Japanese Single Nucleotide Polymorphisms	http://snp.ims.u-tokyo.ac.jp/	SCR_013076			Japanese Single Nucleotide Polymorphisms
	SNP500Cancer	http://snp500cancer.nci.nih.gov	SCR_007943			SNP500Cancer
	SNPeffect	http://snpeffect.vib.be/	SCR_005091			SNPeffect
	Molecular Signatures Database	http://software.broadinstitute.org/gsea/msigdb/index.jsp	SCR_016863			Molecular Signatures Database
182	SGN	http://solgenomics.net/	SCR_004933			SGN
164	SourceForge	http://sourceforge.net/	SCR_004365			SourceForge
244	SoyBase	http://soybase.org	SCR_005096			SoyBase
	Ridom SpaServer	http://spaserver.ridom.de/	SCR_001460			Ridom SpaServer
253	Gene Expression Profiling in Spinal Cord Injury	http://spine.rutgers.edu/microarray/	SCR_003260			Gene Expression Profiling in Spinal Cord Injury
242	SPOT - Biological prioritization after a SNP association study	http://spot.cgsmd.isi.edu	SCR_005193			SPOT - Biological prioritization after a SNP association study
274	Search Tool for Interactions of Chemicals	http://stitch.embl.de	SCR_007947			Search Tool for Interactions of Chemicals
17	STRING	http://string.embl.de/	SCR_005223			STRING
	SUPERFAMILY	http://supfam.org/SUPERFAMILY/	SCR_007952			SUPERFAMILY
	Database of Secondary Structure Assignments	http://swift.cmbi.ru.nl/gv/dssp/	SCR_002725			Database of Secondary Structure Assignments
285	SWISS-MODEL Repository	http://swissmodel.expasy.org/repository	SCR_013032		SCR_012880	SWISS-MODEL Repository
	SwissRegulon	http://swissregulon.unibas.ch/fcgi/sr/swissregulon	SCR_005333			SwissRegulon
33	Systems Transcriptional Activity Reconstruction	http://tabit.ucsd.edu/sdec/	SCR_005622			Systems Transcriptional Activity Reconstruction
	Tuberculosis Database	http://tbdb.org	SCR_006619			Tuberculosis Database
	TCAG	http://tcag.ca/index.html	SCR_001840			TCAG
	TDR Targets Database	http://tdrtargets.org/	SCR_007963			TDR Targets Database
	C.M. Rick Tomato Genetic Resources Center	http://tgrc.ucdavis.edu/	SCR_014954			C.M. Rick Tomato Genetic Resources Center
	UniPROBE	http://the_brain.bwh.harvard.edu/uniprobe/	SCR_005803			UniPROBE
146	MetaCore	http://thomsonreuters.com/metacore/	SCR_008125	THIS RESOURCE IS NO LONGER IN SERVICE.		MetaCore
	Tree of Life Web Project	http://tolweb.org/tree/	SCR_005673			Tree of Life Web Project
	Bioinformatics Toolkit	http://toolkit.tuebingen.mpg.de/	SCR_010277		SCR_010277	Bioinformatics Toolkit
214	HHpred	http://toolkit.tuebingen.mpg.de/hhpred	SCR_010276		SCR_010277	HHpred
	NEBcutter	http://tools.neb.com/NEBcutter2/	SCR_010664			NEBcutter
	Human DNA Polymerase Gamma Mutation Database	http://tools.niehs.nih.gov/polg/	SCR_004722			Human DNA Polymerase Gamma Mutation Database
152	BioWorks	http://tools.thermofisher.com/content/sfs/manuals/Man-XCALI-97194-BioWorks-331-SP1-User-ManXCALI97194-B-EN.pdf	SCR_014594			BioWorks
207	ToppGene Suite	http://toppgene.cchmc.org/	SCR_005726			ToppGene Suite
	ApiDB ToxoDB	http://toxodb.org/toxo/	SCR_013453			ApiDB ToxoDB
	DDBJ Sequence Read Archive	http://trace.ddbj.nig.ac.jp/dra/	SCR_001370			DDBJ Sequence Read Archive
189	TreeBASE	http://treebase.org/treebase-web/	SCR_005688			TreeBASE
256	TriTrypDB	http://tritrypdb.org/tritrypdb/	SCR_007043			TriTrypDB
	DEG - Database of Essential Genes	http://tubic.tju.edu.cn/deg	SCR_012929			DEG - Database of Essential Genes
161	UALCAN	http://ualcan.path.uab.edu/cgi-bin/ualcan-res.pl	SCR_015827	web resource for analyzing cancer OMICS data		UALCAN
165	UNITE	http://unite.ut.ee/index.php	SCR_006518	database and sequence management environment centered on the eukaryotic nuclear ribosomal ITS region		UNITE
	CATdb: a Complete Arabidopsis Transcriptome database	http://urgv.evry.inra.fr/CATdb	SCR_007582			CATdb: a Complete Arabidopsis Transcriptome database
	The Li Lab at UCSF	http://urogene.org/	SCR_010269			The Li Lab at UCSF
	UTRdb/UTRsite	http://utrdb.ba.itb.cnr.it/	SCR_005868			UTRdb/UTRsite
	Virtual Cell at the National Resource for Cell Analysis and Modeling	http://vcell.org/	SCR_007421			Virtual Cell at the National Resource for Cell Analysis and Modeling
208	VEGA	http://vega.sanger.ac.uk/	SCR_007907			VEGA
	VIPERdb	http://viperdb.scripps.edu/	SCR_002853			VIPERdb
	ViralZone	http://viralzone.expasy.org/	SCR_006563		SCR_012880	ViralZone
	Onto-Express	http://vortex.cs.wayne.edu/projects.htm#Onto-Express	SCR_005670			Onto-Express
	Brain RNA-Seq	http://web.stanford.edu/group/barres_lab/brain_rnaseq.html	SCR_013736			Brain RNA-Seq
94	CD-HIT	http://weizhong-lab.ucsd.edu/cd-hit/	SCR_007105	program for clustering and comparing protein or nucleotide sequences		CD-HIT
	wFleaBase	http://wfleabase.org/	SCR_006018			wFleaBase
	GrainGenes	http://wheat.pw.usda.gov	SCR_007696			GrainGenes
185	WikiPathways	http://wikipathways.org/	SCR_002134			WikiPathways
	ALADDIN	http://www-amdis.iaea.org/ALADDIN/	SCR_010476			ALADDIN
217	ISFinder	http://www-is.biotoul.fr	SCR_003020			ISFinder
66	1000 Genomes: A Deep Catalog of Human Genetic Variation	http://www.1000genomes.org/	SCR_006828			1000 Genomes: A Deep Catalog of Human Genetic Variation
7	Addgene	http://www.addgene.org	SCR_002037			Addgene
	AgBase	http://www.agbase.msstate.edu/	SCR_007547			AgBase
	Atlas of Living Australia	http://www.ala.org.au/	SCR_006467			Atlas of Living Australia
	xjView: A Viewing Program For SPM	http://www.alivelearn.net/xjview8/	SCR_008642			xjView: A Viewing Program For SPM
	Allele Frequencies in Worldwide Populations	http://www.allelefrequencies.net	SCR_007259			Allele Frequencies in Worldwide Populations
	Alliance of Genome Resources	http://www.alliancegenome.org/	SCR_015850			Alliance of Genome Resources
	Alzheimers Association	http://www.alz.org/	SCR_007398			Alzheimers Association
	National Alzheimer's Coordinating Center	http://www.alz.washington.edu/	SCR_007327			National Alzheimer's Coordinating Center
	Alzheimer's Research Forum	http://www.alzforum.org/	SCR_006416			Alzheimer's Research Forum
	AlzGene: Field Synopsis of Genetic Association Studies in AD	http://www.alzgene.org/	SCR_006749			AlzGene: Field Synopsis of Genetic Association Studies in AD
	Sal-Site	http://www.ambystoma.org/	SCR_002850			Sal-Site
	NAGRP Bioinformatics Coordination Program	http://www.animalgenome.org/	SCR_006564		SCR_006564	NAGRP Bioinformatics Coordination Program
	Animal QTLdb	http://www.animalgenome.org/cgi-bin/QTLdb/index	SCR_001748		SCR_006564	Animal QTLdb
	Ascidian Network for InSitu Expression and Embryological Data	http://www.aniseed.cnrs.fr/	SCR_013030			Ascidian Network for InSitu Expression and Embryological Data
	Antibodypedia	http://www.antibodypedia.com/	SCR_012782			Antibodypedia
	AntWeb	http://www.antweb.org/	SCR_004851			AntWeb
175	Australian New Zealand Clinical Trials Registry	http://www.anzctr.org.au	SCR_002967			Australian New Zealand Clinical Trials Registry
26	PsycINFO	http://www.apa.org/pubs/databases/psycinfo/	SCR_014799			PsycINFO
	APHIDBASE	http://www.aphidbase.com/aphidbase/	SCR_001765			APHIDBASE
40	TAIR	http://www.arabidopsis.org	SCR_004618		SCR_005687	TAIR
	TAIR Keyword Browser	http://www.arabidopsis.org/servlets/Search?type=keyword&action=new_search	SCR_005687		SCR_004618	TAIR Keyword Browser
	ARB project	http://www.arb-home.de/	SCR_000515	sequence database handling and data analysis	SCR_000515	ARB project
45	SILVA	http://www.arb-silva.de	SCR_006423		SCR_000515	SILVA
232	European ribosomal RNA database	http://www.arb-silva.de/	SCR_012735		SCR_000515	European ribosomal RNA database
	SINA	http://www.arb-silva.de/aligner/	SCR_005067		SCR_000515	SINA
273	RESNET	http://www.ariadnegenomics.com/products/databases/resnet/	SCR_002121			RESNET
	Germplasm Resources Information Network	http://www.ars-grin.gov/	SCR_006675			Germplasm Resources Information Network
	ASPGD	http://www.aspgd.org/	SCR_002047			ASPGD
1	ATCC	http://www.atcc.org/	SCR_001672			ATCC
	ATGC: Montpellier bioinformatics platform	http://www.atgc-montpellier.fr/	SCR_002917			ATGC: Montpellier bioinformatics platform
	AthaMap	http://www.athamap.de/	SCR_006717			AthaMap
	CDC Toxprofiles	http://www.atsdr.cdc.gov/toxprofiles	SCR_000900			CDC Toxprofiles
	Autism Tissue Program	http://www.autismtissueprogram.org/	SCR_000651			Autism Tissue Program
	BOLD	http://www.barcodinglife.com/	SCR_004278			BOLD
	McConnell Brain Imaging Center	http://www.bic.mni.mcgill.ca/	SCR_008364		SCR_008364	McConnell Brain Imaging Center
	BrainWeb - Simulated Brain Database	http://www.bic.mni.mcgill.ca/brainweb/	SCR_003263		SCR_008364	BrainWeb - Simulated Brain Database
	bic-mni-models	http://www.bic.mni.mcgill.ca/ServicesAtlases/ICBM152NLin2009	SCR_014087			bic-mni-models
	BindingDB	http://www.bindingdb.org	SCR_000390			BindingDB
	BIOBASE Corporation	http://www.biobase-international.com	SCR_010271			BIOBASE Corporation
151	BioCarta Pathways	http://www.biocarta.com/	SCR_006917			BioCarta Pathways
37	MaxQuant	http://www.biochem.mpg.de/5111795/maxquant	SCR_014485			MaxQuant
	VIDA	http://www.biochem.ucl.ac.uk/bsm/virus_database/VIDA3/VIDA.html	SCR_007111			VIDA
	ArrayTools	http://www.bioconductor.org/packages/release/bioc/html/ArrayTools.html	SCR_001313			ArrayTools
	BioGrid Australia	http://www.biogrid.org.au	SCR_006334			BioGrid Australia
	AnimalTFDB	http://www.bioguo.org/AnimalTFDB/	SCR_001624			AnimalTFDB
	PRINTS	http://www.bioinf.man.ac.uk/dbbrowser/PRINTS/	SCR_003412			PRINTS
	PINT	http://www.bioinfodatabase.com/pint/	SCR_007856			PINT
	FastQ Screen	http://www.bioinformatics.babraham.ac.uk/projects/fastq_screen/	SCR_000141			FastQ Screen
	Athena	http://www.bioinformatics2.wsu.edu/cgi-bin/Athena/cgi/home.pl	SCR_008110			Athena
	US Biomax	http://www.biomax.us/	SCR_004295			US Biomax
	Biopieces	http://www.biopieces.org	SCR_005783			Biopieces
126	Arabidopsis Biological Resource Center	http://www.biosci.ohio-state.edu/~plantbio/Facilities/abrc/abrchome.htm	SCR_008136			Arabidopsis Biological Resource Center
139	Blender	http://www.blender.org/	SCR_008606	Blender is the free and open source 3D creation suite.		Blender
186	Biological Magnetic Resonance Data Bank (BMRB)	http://www.bmrb.wisc.edu/	SCR_002296			Biological Magnetic Resonance Data Bank (BMRB)
176	Allen Institute for Brain Science	http://www.brain-map.org	SCR_006491		SCR_017479	Allen Institute for Brain Science
	Netherlands Brain Bank	http://www.brainbank.nl	SCR_013841			Netherlands Brain Bank
	Brain Resource Company	http://www.brainresource.com/	SCR_008019			Brain Resource Company
	BrainVISA / Anatomist	http://www.brainvisa.info/	SCR_007354			BrainVISA / Anatomist
112	RIKEN BioResource Center	http://www.brc.riken.jp/inf/en	SCR_003250			RIKEN BioResource Center
	BRENDA	http://www.brenda-enzymes.org/	SCR_002997			BRENDA
93	Broad Institute	http://www.broadinstitute.org/	SCR_007073			Broad Institute
173	HaploReg	http://www.broadinstitute.org/mammals/haploreg/haploreg.php	SCR_006796			HaploReg
	MitoCarta	http://www.broadinstitute.org/pubs/MitoCarta/	SCR_018165			MitoCarta
	STRAP	http://www.bumc.bu.edu/cardiovascularproteomics/cpctools/strap/	SCR_005675			STRAP
278	National Cancer Institute	http://www.cancer.gov/researchandfunding	SCR_011403			National Cancer Institute
	Cancer Imaging Archive (TCIA)	http://www.cancerimagingarchive.net/	SCR_008927			Cancer Imaging Archive (TCIA)
300	Genomics of Drug Sensitivity in Cancer	http://www.cancerrxgene.org/	SCR_011956			Genomics of Drug Sensitivity in Cancer
282	Candida Genome Database	http://www.candidagenome.org/	SCR_002036			Candida Genome Database
	Code Analysis Repository and Modelling for e-Neuroscience	http://www.carmen.org.uk/	SCR_002795			Code Analysis Repository and Modelling for e-Neuroscience
	Catalogue of Life	http://www.catalogueoflife.org/	SCR_006701			Catalogue of Life
	CATH: Protein Structure Classification	http://www.cathdb.info/	SCR_007583			CATH: Protein Structure Classification
118	CAZy- Carbohydrate Active Enzyme	http://www.cazy.org	SCR_012909			CAZy- Carbohydrate Active Enzyme
	TESS: Transcription Element Search System	http://www.cbil.upenn.edu/cgi-bin/tess/tess	SCR_010739			TESS: Transcription Element Search System
51	cBioPortal	http://www.cbioportal.org/	SCR_014555			cBioPortal
237	Cambridge Crystallographic Data Centre (CCDC)	http://www.ccdc.cam.ac.uk	SCR_014707			Cambridge Crystallographic Data Centre (CCDC)
	Cambridge Structural Data Base	http://www.ccdc.cam.ac.uk/Solutions/CSDSystem	SCR_007310		SCR_014707	Cambridge Structural Data Base
	CellML	http://www.cellml.org/	SCR_008061			CellML
	Cell Signaling Technology Pathway Database	http://www.cellsignal.com/	SCR_002071			Cell Signaling Technology Pathway Database
	National Longitudinal Mortality Study	http://www.census.gov/did/www/nlms/	SCR_008946			National Longitudinal Mortality Study
	Caenorhabditis Genetics Center	http://www.cgc.cbs.umn.edu	SCR_007341			Caenorhabditis Genetics Center
	Chinese Glioma Genome Atlas	http://www.cgga.org.cn/	SCR_018802			Chinese Glioma Genome Atlas
	Resource for Biocomputing Visualization and Informatics	http://www.cgl.ucsf.edu/	SCR_001374			Resource for Biocomputing Visualization and Informatics
	COILS: Prediction of Coiled Coil Regions in Proteins	http://www.ch.embnet.org/software/COILS_form.html	SCR_008440			COILS: Prediction of Coiled Coil Regions in Proteins
	Enzyme Nomenclature	http://www.chem.qmul.ac.uk/iubmb/enzyme/	SCR_006583			Enzyme Nomenclature
149	ChemSpider	http://www.chemspider.com/	SCR_006360			ChemSpider
226	Gemma	http://www.chibi.ubc.ca/Gemma	SCR_008007	Tools and database for meta-analysis of functional genomics data		Gemma
	Chlamydomonas Resource Center	http://www.chlamycollection.org/	SCR_014960			Chlamydomonas Resource Center
	ChromDB- the chromatin database	http://www.chromdb.org	SCR_007597			ChromDB- the chromatin database
32	Cochrane Central Register of Controlled Trials	http://www.cochrane.org/editorial-and-publishing-policy-resource/cochrane-central-register-controlled-trials-central	SCR_006576		SCR_013000	Cochrane Central Register of Controlled Trials
10	Cochrane Library	http://www.cochrane.org/reviews/clibintro.htm	SCR_013000		SCR_006576	Cochrane Library
	Legume Information System	http://www.comparative-legumes.org/	SCR_007761			Legume Information System
114	Current Controlled Trials	http://www.controlled-trials.com	SCR_002325			Current Controlled Trials
	COPE: Cytokines and Cells Online Pathfinder Encyclopaedia	http://www.copewithcytokines.org/cope.cgi	SCR_007187			COPE: Cytokines and Cells Online Pathfinder Encyclopaedia
	Add Health (National Longitudinal Study of Adolescent Health)	http://www.cpc.unc.edu/projects/addhealth	SCR_007434			Add Health (National Longitudinal Study of Adolescent Health)
	CREATE	http://www.creline.org/	SCR_006133			CREATE
	CrossRef	http://www.crossref.org/	SCR_003217			CrossRef
	Short Time-series Expression Miner (STEM)	http://www.cs.cmu.edu/~jernst/stem/	SCR_005016			Short Time-series Expression Miner (STEM)
	SPIKE	http://www.cs.tau.ac.il/~spike/	SCR_010466			SPIKE
70	Cold Spring Harbor Laboratory	http://www.cshl.edu/	SCR_008326			Cold Spring Harbor Laboratory
	CTDatabase	http://www.cta.lncc.br/	SCR_007614			CTDatabase
	Chinese University of Hong Kong; Hong Kong; China	http://www.cuhk.edu.hk/	SCR_003440			Chinese University of Hong Kong; Hong Kong; China
	TransmiR	http://www.cuilab.cn/transmir	SCR_017499			TransmiR
	CYRILLIC	http://www.cyrillicsoftware.com	SCR_001823			CYRILLIC
	CyVerse	http://www.cyverse.org/	SCR_014531			CyVerse
227	DNA DataBank of Japan (DDBJ)	http://www.ddbj.nig.ac.jp	SCR_002359			DNA DataBank of Japan (DDBJ)
	Deciphering Developmental Disorders	http://www.ddduk.org/	SCR_006171			Deciphering Developmental Disorders
	Debian	http://www.debian.org	SCR_006638			Debian
	Diabetes Genes	http://www.diabetesgenes.org	SCR_008639			Diabetes Genes
	Diabetic Complications Consortium	http://www.diacomp.org	SCR_001415			Diabetic Complications Consortium
254	DIAGRAM	http://www.diagram-consortium.org/	SCR_015675			DIAGRAM
	Dialog	http://www.dialog.com	SCR_008482			Dialog
	DigiMorph	http://www.digimorph.org/	SCR_004416			DigiMorph
	Diogenes	http://www.diogenes-eu.org	SCR_013293			Diogenes
195	DisGeNET	http://www.disgenet.org	SCR_006178			DisGeNET
	DisProt - Database of Protein Disorder	http://www.disprot.org/	SCR_007097			DisProt - Database of Protein Disorder
	PLACE- A Database of Plant Cis-acting Regulatory DNA Elements	http://www.dna.affrc.go.jp/PLACE/	SCR_013428			PLACE- A Database of Plant Cis-acting Regulatory DNA Elements
	DOAJ - Directory of Open Access Journals	http://www.doaj.org/	SCR_004521			DOAJ - Directory of Open Access Journals
77	DrugBank	http://www.drugbank.ca/	SCR_002700			DrugBank
	Drugs.com	http://www.drugs.com	SCR_000656			Drugs.com
	German Collection of Microorganisms and Cell Cultures	http://www.dsmz.de/	SCR_001711			German Collection of Microorganisms and Cell Cultures
251	Developmental Therapeutics Program	http://www.dtp.nci.nih.gov	SCR_003057			Developmental Therapeutics Program
63	European Bioinformatics Institute	http://www.ebi.ac.uk/	SCR_004727		SCR_004727	European Bioinformatics Institute
38	ArrayExpress	http://www.ebi.ac.uk/arrayexpress/	SCR_002964		SCR_004727	ArrayExpress
	BioModels Database	http://www.ebi.ac.uk/biomodels-main/	SCR_001993		SCR_004727	BioModels Database
	CHEBI	http://www.ebi.ac.uk/chebi/	SCR_002088		SCR_004727	CHEBI
138	European Nucleotide Archive (ENA)	http://www.ebi.ac.uk/ena/	SCR_006515		SCR_004727	European Nucleotide Archive (ENA)
	MicroCosm Targets	http://www.ebi.ac.uk/enright-srv/microcosm/htdocs/targets/v5/	SCR_010846		SCR_004727	MicroCosm Targets
269	GOA	http://www.ebi.ac.uk/GOA	SCR_007691		SCR_004727	GOA
168	GWAS: Catalog of Published Genome-Wide Association Studies	http://www.ebi.ac.uk/gwas/	SCR_012745		SCR_006170	GWAS: Catalog of Published Genome-Wide Association Studies
	Gene Expression Atlas	http://www.ebi.ac.uk/gxa/	SCR_007989		SCR_004727	Gene Expression Atlas
	IMGT/HLA	http://www.ebi.ac.uk/imgt/hla/	SCR_002971		SCR_012780	IMGT/HLA
107	IntAct	http://www.ebi.ac.uk/intact	SCR_006944		SCR_004727	IntAct
	Integr8 : Access to complete genomes and proteomes	http://www.ebi.ac.uk/integr8/	SCR_007740		SCR_004727	Integr8 : Access to complete genomes and proteomes
47	InterPro	http://www.ebi.ac.uk/interpro	SCR_006695		SCR_004727	InterPro
	IPD-KIR - Killer-cell Immunoglobulin-like Receptors	http://www.ebi.ac.uk/ipd/kir/	SCR_007748		SCR_004727	IPD-KIR - Killer-cell Immunoglobulin-like Receptors
	IPI	http://www.ebi.ac.uk/IPI	SCR_003012		SCR_004727	IPI
	Secondary Structure Matching	http://www.ebi.ac.uk/msd-srv/ssm/	SCR_008365		SCR_004727	Secondary Structure Matching
	PDBe - Protein Data Bank in Europe	http://www.ebi.ac.uk/pdbe/	SCR_004312		SCR_006555	PDBe - Protein Data Bank in Europe
	Electron Microscopy Data Bank at PDBe (MSD-EBI)	http://www.ebi.ac.uk/pdbe/emdb/	SCR_006506		SCR_004727	Electron Microscopy Data Bank at PDBe (MSD-EBI)
	PDBsum	http://www.ebi.ac.uk/pdbsum	SCR_006511		SCR_006555	PDBsum
288	Proteomics Identifications (PRIDE)	http://www.ebi.ac.uk/pride/	SCR_003411		SCR_004727	Proteomics Identifications (PRIDE)
287	QuickGO	http://www.ebi.ac.uk/QuickGO/	SCR_004608		SCR_004727	QuickGO
	Toolbox at the European Bioinformatics Institute	http://www.ebi.ac.uk/Tools/	SCR_002872		SCR_004727	Toolbox at the European Bioinformatics Institute
59	Washington University Basic Local Alignment Search Tool	http://www.ebi.ac.uk/Tools/blast2/index.html	SCR_008285		SCR_004727	Washington University Basic Local Alignment Search Tool
56	InterProScan	http://www.ebi.ac.uk/Tools/pfa/iprscan/	SCR_005829		SCR_004727	InterProScan
213	FASTA	http://www.ebi.ac.uk/Tools/sss/fasta/	SCR_011819		SCR_004727	FASTA
	WU-BLAST	http://www.ebi.ac.uk/Tools/sss/wublast/	SCR_011824		SCR_004727	WU-BLAST
	EchinoBase	http://www.echinobase.org/	SCR_013732			EchinoBase
6	EMBASE	http://www.elsevier.com/online-tools/embase	SCR_001650			EMBASE
	MedScan	http://www.elsevier.com/online-tools/pathway-studio/biological-database	SCR_003314			MedScan
234	Embase Biomedical Answers	http://www.embase.com	SCR_008498			Embase Biomedical Answers
49	European Molecular Biology Laboratory	http://www.embl.de/	SCR_004473			European Molecular Biology Laboratory
	European Mouse Mutant Archive	http://www.emmanet.org/	SCR_006136			European Mouse Mutant Archive
	e-mouse Atlas (EMA and EMAGE)	http://www.emouseatlas.org	SCR_002981			e-mouse Atlas (EMA and EMAGE)
	Emsdiasum	http://www.emsdiasum.com	SCR_008497			Emsdiasum
23	Ensembl	http://www.ensembl.org/	SCR_002344			Ensembl
	Ensembl Genomes	http://www.ensemblgenomes.org/	SCR_006773		SCR_002344	Ensembl Genomes
95	EORTC	http://www.eortc.org/	SCR_004070	European Organisation for Research and Treatment of Cancer		EORTC
	Integrated Risk Information System	http://www.epa.gov/iris/	SCR_013005			Integrated Risk Information System
211	eScholarship	http://www.escholarship.org/	SCR_002624			eScholarship
	eTOX	http://www.etoxproject.eu/	SCR_003712			eTOX
	ENZYME	http://www.expasy.org/enzyme/	SCR_002487		SCR_012880	ENZYME
	ProRule	http://www.expasy.org/tools/scanprosite	SCR_007875		SCR_012880	ProRule
	Fungal Genetics Stock Center	http://www.fgsc.net/	SCR_008143			Fungal Genetics Stock Center
	FileMaker	http://www.filemaker.com	SCR_000783			FileMaker
	FishBase	http://www.fishbase.org/home.htm	SCR_004376			FishBase
	flytrap	http://www.fly-trap.org/	SCR_003075			flytrap
	Flycircuit	http://www.flycircuit.tw/	SCR_006375			Flycircuit
	FlyMine	http://www.flymine.org/	SCR_002694			FlyMine
	Framingham Heart Study	http://www.framinghamheartstudy.org/	SCR_008963			Framingham Heart Study
236	Berkeley Drosophila Genome Project	http://www.fruitfly.org	SCR_013094			Berkeley Drosophila Genome Project
	Functional Glycomics Research	http://www.functionalglycomics.org	SCR_013337			Functional Glycomics Research
	HumanNet	http://www.functionalnet.org/humannet/about.html	SCR_016146			HumanNet
	FunRich: Functional Enrichment analysis tool	http://www.funrich.org/	SCR_014467			FunRich: Functional Enrichment analysis tool
	GABI-KAT	http://www.GABI-Kat.de	SCR_012751			GABI-KAT
	GAVI	http://www.gavialliance.org/	SCR_008528			GAVI
156	GBIF - Global Biodiversity Information Facility	http://www.gbif.org/	SCR_005904			GBIF - Global Biodiversity Information Facility
	GenAtlas	http://www.genatlas.org/	SCR_007669			GenAtlas
	Gene Regulation Databases	http://www.gene-regulation.com/pub/databases.html	SCR_008033			Gene Regulation Databases
	TRANSFAC	http://www.gene-regulation.com/pub/databases.html#transfac	SCR_005620		SCR_008033	TRANSFAC
	Gene Regulation Programs	http://www.gene-regulation.com/pub/programs.html	SCR_007787		SCR_008033	Gene Regulation Programs
	Gene Atlas	http://www.geneatlas.org/gene/main.jsp	SCR_008089			Gene Atlas
249	GeneDB	http://www.genedb.org/Homepage	SCR_002774			GeneDB
177	HGNC	http://www.genenames.org/	SCR_002827			HGNC
267	GeneNetwork	http://www.genenetwork.org/	SCR_002388			GeneNetwork
30	Gene Ontology	http://www.geneontology.org/	SCR_002811			Gene Ontology
	GenePaint	http://www.genepaint.org	SCR_003015			GenePaint
	Cystic Fibrosis Mutation Database	http://www.genet.sickkids.on.ca/cftr/	SCR_000685			Cystic Fibrosis Mutation Database
109	GeneTools	http://www.genetools.us	SCR_005663			GeneTools
	International Gene Trap Consortium	http://www.genetrap.org/	SCR_002305			International Gene Trap Consortium
	Gene Map Annotator and Pathway Profiler	http://www.genmapp.org/	SCR_005094			Gene Map Annotator and Pathway Profiler
169	Genomatix Software: Understanding Gene Regulation	http://www.genomatix.de/	SCR_008036			Genomatix Software: Understanding Gene Regulation
	Amino Acid Index Database	http://www.genome.ad.jp/aaindex/	SCR_007044			Amino Acid Index Database
	National Human Genome Research Institute	http://www.genome.gov/	SCR_011416			National Human Genome Research Institute
167	GenomeNet	http://www.genome.jp/	SCR_004165			GenomeNet
120	Kyoto Encyclopedia of Genes and Genomes Expression Database	http://www.genome.jp/kegg/expression/	SCR_001120			Kyoto Encyclopedia of Genes and Genomes Expression Database
	Animal Genome Size Database	http://www.genomesize.com	SCR_007551			Animal Genome Size Database
	Genomes Online Database	http://www.genomesonline.org/	SCR_002817			Genomes Online Database
	Genomicus	http://www.genomicus.biologie.ens.fr/genomicus-72.01/cgi-bin/search.pl	SCR_011791			Genomicus
	Genoscope	http://www.genoscope.cns.fr/spip/spip.php?lang=en	SCR_002172			Genoscope
	mtDB - Human Mitochondrial Genome Database	http://www.genpat.uu.se/mtDB	SCR_002945			mtDB - Human Mitochondrial Genome Database
	Gene Expression Nervous System Atlas	http://www.gensat.org/	SCR_002721			Gene Expression Nervous System Atlas
	Genetic Information Research Institute	http://www.girinst.org/	SCR_012762			Genetic Information Research Institute
190	Gramene	http://www.gramene.org	SCR_002829			Gramene
148	Intramural Research Program	http://www.grc.nia.nih.gov/	SCR_012734			Intramural Research Program
	Signaling Pathway Database	http://www.grt.kyushu-u.ac.jp/spad/	SCR_008243			Signaling Pathway Database
	GenitoUrinary Development Molecular Anatomy Project	http://www.gudmap.org	SCR_001554			GenitoUrinary Development Molecular Anatomy Project
99	IUPHAR/BPS Guide to Pharmacology	http://www.guidetopharmacology.org	SCR_013077			IUPHAR/BPS Guide to Pharmacology
	GWAS Central	http://www.gwascentral.org/	SCR_006170		SCR_012745	GWAS Central
170	Harvard University; Cambridge; United States	http://www.harvard.edu/	SCR_011273			Harvard University; Cambridge; United States
	Human Developmental Biology Resource	http://www.hdbr.org/	SCR_006326			Human Developmental Biology Resource
	Institute of Bioinformatics and Systems Biology; Neuherberg; Germany	http://www.helmholtz-muenchen.de/en/ibis	SCR_011307			Institute of Bioinformatics and Systems Biology; Neuherberg; Germany
180	HGMD - Human Gene Mutation Database	http://www.hgmd.cf.ac.uk/ac/index.php	SCR_001888		SCR_001621	HGMD - Human Gene Mutation Database
115	HGMD Human Gene Mutation Database	http://www.hgmd.org	SCR_001621		SCR_001888	HGMD Human Gene Mutation Database
	Baylor College of Medicine Human Genome Sequencing Center	http://www.hgsc.bcm.tmc.edu/	SCR_013605			Baylor College of Medicine Human Genome Sequencing Center
	Human Genome Variation Society	http://www.hgvs.org	SCR_012989		SCR_012989	Human Genome Variation Society
	HGVS Locus Specific Mutation Databases	http://www.hgvs.org/dblist/glsdb.htm	SCR_006730		SCR_012989	HGVS Locus Specific Mutation Databases
257	HGVS Nomenclature for the description of sequence variants	http://www.hgvs.org/mutnomen/	SCR_010261		SCR_012989	HGVS Nomenclature for the description of sequence variants
218	HIV Databases	http://www.hiv.lanl.gov/content/index	SCR_000614			HIV Databases
96	HMDB - Human Metabolome Database	http://www.hmdb.ca	SCR_007712			HMDB - Human Metabolome Database
	HMP Data Analysis and Coordination Center	http://www.hmpdacc.org/	SCR_004919			HMP Data Analysis and Coordination Center
	HOMD	http://www.homd.org/index.php	SCR_012770			HOMD
	HOMOZYGOSITYMAPPER	http://www.homozygositymapper.org/	SCR_001714			HOMOZYGOSITYMAPPER
132	HPRD - Human Protein Reference Database	http://www.hprd.org	SCR_007027			HPRD - Human Protein Reference Database
	HPO - Human Phenotype Ontology	http://www.human-phenotype-ontology.org/	SCR_006016			HPO - Human Phenotype Ontology
	MGH-USC Human Connectome Project	http://www.humanconnectomeproject.org/	SCR_003490			MGH-USC Human Connectome Project
	Human Proteinpedia	http://www.humanproteinpedia.org/	SCR_002948			Human Proteinpedia
113	International Agency for Research on Cancer	http://www.iarc.fr/	SCR_005422			International Agency for Research on Cancer
	Ikaros Project	http://www.ikaros-project.org/	SCR_007391			Ikaros Project
	IMEx - The International Molecular Exchange Consortium	http://www.imexconsortium.org/	SCR_002805			IMEx - The International Molecular Exchange Consortium
221	IMGT - the international ImMunoGeneTics information system	http://www.imgt.org/	SCR_012780		SCR_006964	IMGT - the international ImMunoGeneTics information system
	IMGT/GENE-DB	http://www.imgt.org/IMGTindex/IMGTgene-db.html	SCR_006964		SCR_012780	IMGT/GENE-DB
	Immune Epitope Database and Analysis Resource (IEDB)	http://www.immuneepitope.org/	SCR_006604			Immune Epitope Database and Analysis Resource (IEDB)
	Index Fungorum	http://www.indexfungorum.org/names/names.asp	SCR_008975			Index Fungorum
153	Mouse Genome Informatics (MGI)	http://www.informatics.jax.org	SCR_006460		SCR_012953	Mouse Genome Informatics (MGI)
250	Mouse Genome Informatics Database	http://www.informatics.jax.org/	SCR_012953		SCR_006460	Mouse Genome Informatics Database
	Gene Expression Database	http://www.informatics.jax.org/expression.shtml	SCR_006539			Gene Expression Database
50	Ingenuity Pathways Knowledge Base	http://www.ingenuity.com/	SCR_008117			Ingenuity Pathways Knowledge Base
	TrakEM2	http://www.ini.uzh.ch/~acardona/trakem2.html	SCR_008954			TrakEM2
290	InnateDB	http://www.innatedb.com	SCR_006714			InnateDB
	AddNeuroMed	http://www.innomed-addneuromed.com/	SCR_003819			AddNeuroMed
	INSDC	http://www.insdc.org/	SCR_011967			INSDC
	Interferome	http://www.interferome.org	SCR_007743			Interferome
	Human Intermediate Filament Database	http://www.interfil.org	SCR_007744			Human Intermediate Filament Database
	OBIS	http://www.iobis.org/	SCR_006933			OBIS
	Karma	http://www.isi.edu/integration/karma/	SCR_003732			Karma
228	ISRCTN Registry	http://www.isrctn.com	SCR_006087	primary clinical trial registry recognised by WHO and ICMJE that accepts all clinical research studies		ISRCTN Registry
157	IUCN	http://www.iucnredlist.org/	SCR_012758	red list of endangered species		IUCN
89	Jalview	http://www.jalview.org/	SCR_006459	free program for multiple sequence alignment editing, visualisation and analysis		Jalview
18	Jackson Laboratory	http://www.jax.org/index.html	SCR_004633			Jackson Laboratory
	J. Craig Venter Institute	http://www.jcvi.org/	SCR_011269			J. Craig Venter Institute
	TIGRFAMS	http://www.jcvi.org/cgi-bin/tigrfams/index.cgi	SCR_005493		SCR_011269	TIGRFAMS
178	DOE Joint Genome Institute	http://www.jgi.doe.gov/	SCR_003045			DOE Joint Genome Institute
	Japan Science and Technology Agency	http://www.jst.go.jp/EN/index.html	SCR_011327			Japan Science and Technology Agency
	CyanoBase	http://www.kazusa.or.jp/cyano/	SCR_007615			CyanoBase
4	KEGG	http://www.kegg.jp/	SCR_012773		SCR_018145	KEGG
	International Knockout Mouse Consortium	http://www.knockoutmouse.org/	SCR_005574			International Knockout Mouse Consortium
	Knockout Mouse Project Repository	http://www.komp.org/	SCR_007318			Knockout Mouse Project Repository
	LINCS Project	http://www.lincsproject.org/	SCR_016486			LINCS Project
183	LIPID Metabolites And Pathways Strategy	http://www.lipidmaps.org/	SCR_006579			LIPID Metabolites And Pathways Strategy
	lncRNAdb	http://www.lncrnadb.org/	SCR_015491			lncRNAdb
	Leiden Open Variation Database	http://www.LOVD.nl/	SCR_006566			Leiden Open Variation Database
215	MaizeGDB	http://www.maizegdb.org	SCR_006600			MaizeGDB
225	MassBank	http://www.massbank.jp/?lang=en	SCR_015535	Mass Spec DataBase		MassBank
98	MatrixScience	http://www.matrixscience.com/	SCR_000307	software, the benchmark for identification, characterisation and quantitation of proteins using mass spectrometry data	SCR_014322	MatrixScience
48	Mascot	http://www.matrixscience.com/server.html	SCR_014322		SCR_000307	Mascot
	DHS Program	http://www.measuredhs.com	SCR_000905			DHS Program
	TransportDB	http://www.membranetransport.org	SCR_005643			TransportDB
172	Mendeley Data	http://www.mendeley.com/	SCR_002750		SCR_015671	Mendeley Data
	Metabolomics Workbench (MetWB)	http://www.metabolomicsworkbench.org	SCR_013794			Metabolomics Workbench (MetWB)
	VFDB - Virulence Factors of Bacterial Pathogens	http://www.mgc.ac.cn/VFs/	SCR_007969			VFDB - Virulence Factors of Bacterial Pathogens
	probeBase	http://www.microbial-ecology.net/probebase/	SCR_003417			probeBase
80	microRNA.org	http://www.microrna.org	SCR_006997			microRNA.org
	Vesiclepedia	http://www.microvesicles.org/	SCR_019011			Vesiclepedia
	miR2Disease	http://www.mir2disease.org/	SCR_007792			miR2Disease
28	miRBase	http://www.mirbase.org/	SCR_003152			miRBase
	miRanda	http://www.mirtoolsgallery.org/miRToolsGallery/node/1055	SCR_017496			miRanda
	MITOMAP - A human mitochondrial genome database	http://www.mitomap.org/	SCR_002996			MITOMAP - A human mitochondrial genome database
155	MLST	http://www.mlst.net/	SCR_010245	THIS RESOURCE IS NO LONGER IN SERVICE.Trust Pharmacy is an online store where you can buy medicines, vitamins and other related products from licensed manufacturers,		MLST
174	National Mouse Metabolic Phenotyping Centers	http://www.mmpc.org	SCR_008997			National Mouse Metabolic Phenotyping Centers
	Mutant Mouse Regional Resource Center	http://www.mmrrc.org/	SCR_002953			Mutant Mouse Regional Resource Center
	MorphoBank	http://www.morphobank.org	SCR_003213			MorphoBank
	Human Mortality Database	http://www.mortality.org/	SCR_002370			Human Mortality Database
83	International Mouse Phenotyping Consortium (IMPC)	http://www.mousephenotype.org/	SCR_006158			International Mouse Phenotyping Consortium (IMPC)
	My Cancer Genome	http://www.mycancergenome.org/	SCR_004140			My Cancer Genome
247	MycoBank	http://www.mycobank.org/	SCR_004950			MycoBank
219	NBRC	http://www.nbrc.nite.go.jp/e/index.html	SCR_002660			NBRC
13	NCBI	http://www.ncbi.nlm.nih.gov	SCR_006472		SCR_006472	NCBI
31	NCBI BioProject	http://www.ncbi.nlm.nih.gov/bioproject	SCR_004801		SCR_006472	NCBI BioProject
283	NCBI BioSample	http://www.ncbi.nlm.nih.gov/biosample	SCR_004854		SCR_006472	NCBI BioSample
	NCBI BioSystems Database	http://www.ncbi.nlm.nih.gov/biosystems/	SCR_004690		SCR_006472	NCBI BioSystems Database
	GeneReviews	http://www.ncbi.nlm.nih.gov/books/NBK1116/	SCR_006560		SCR_006472	GeneReviews
	Consensus CDS	http://www.ncbi.nlm.nih.gov/CCDS/	SCR_006729		SCR_006472	Consensus CDS
	Conserved Domain Database	http://www.ncbi.nlm.nih.gov/cdd	SCR_002077		SCR_006472	Conserved Domain Database
76	ClinVar	http://www.ncbi.nlm.nih.gov/clinvar/	SCR_006169		SCR_006472	ClinVar
147	COG	http://www.ncbi.nlm.nih.gov/COG	SCR_007139		SCR_006472	COG
	dbVar	http://www.ncbi.nlm.nih.gov/dbvar/	SCR_003219		SCR_006472	dbVar
224	NCBI database of Genotypes and Phenotypes	http://www.ncbi.nlm.nih.gov/gap	SCR_002709		SCR_006472	NCBI database of Genotypes and Phenotypes
3	GenBank	http://www.ncbi.nlm.nih.gov/Genbank/	SCR_002760		SCR_006472	GenBank
	NCBI GenBank via FTP	http://www.ncbi.nlm.nih.gov/genbank/GenBankFtp.html	SCR_010535		SCR_002760	NCBI GenBank via FTP
78	Entrez Gene	http://www.ncbi.nlm.nih.gov/gene	SCR_002473		SCR_002473	Entrez Gene
261	NCBI Genome	http://www.ncbi.nlm.nih.gov/genome	SCR_002474		SCR_006472	NCBI Genome
	NCBI Viral Genomes	http://www.ncbi.nlm.nih.gov/genome/viruses/	SCR_013789		SCR_006472	NCBI Viral Genomes
	Influenza Virus Resource	http://www.ncbi.nlm.nih.gov/genomes/FLU/	SCR_002984		SCR_006472	Influenza Virus Resource
	GQuery	http://www.ncbi.nlm.nih.gov/gquery	SCR_001455		SCR_006472	GQuery
	GTEx eQTL Browser	http://www.ncbi.nlm.nih.gov/gtex/GTEX2/gtex.cgi	SCR_001618		SCR_006472	GTEx eQTL Browser
	Genetic Testing Registry	http://www.ncbi.nlm.nih.gov/gtr/	SCR_005565		SCR_006472	Genetic Testing Registry
292	HomoloGene	http://www.ncbi.nlm.nih.gov/homologene	SCR_002924		SCR_006472	HomoloGene
276	IgBLAST	http://www.ncbi.nlm.nih.gov/igblast/	SCR_002873		SCR_006472	IgBLAST
	MapViewer	http://www.ncbi.nlm.nih.gov/mapview/	SCR_003092		SCR_006472	MapViewer
	NCBI Nucleotide database	http://www.ncbi.nlm.nih.gov/nucest	SCR_004630		SCR_006472	NCBI Nucleotide database
	NCBI Nucleotide	http://www.ncbi.nlm.nih.gov/nucleotide	SCR_004860		SCR_006472	NCBI Nucleotide
	PubChem Substance	http://www.ncbi.nlm.nih.gov/pcsubstance?db=pcsubstance	SCR_004742		SCR_004284	PubChem Substance
	PubMed Central	http://www.ncbi.nlm.nih.gov/pmc/	SCR_004166		SCR_004846	PubMed Central
	Genome Reference Consortium	http://www.ncbi.nlm.nih.gov/projects/genome/assembly/grc/	SCR_006553		SCR_006472	Genome Reference Consortium
241	NCBI Protein	http://www.ncbi.nlm.nih.gov/protein	SCR_003257		SCR_006472	NCBI Protein
2	PubMed	http://www.ncbi.nlm.nih.gov/pubmed/	SCR_004846		SCR_004166	PubMed
22	RefSeq	http://www.ncbi.nlm.nih.gov/RefSeq/	SCR_003496		SCR_006472	RefSeq
246	Entrez GEO Profiles	http://www.ncbi.nlm.nih.gov/sites/entrez?db=geo	SCR_004584		SCR_006472	Entrez GEO Profiles
	PubChem BioAssay	http://www.ncbi.nlm.nih.gov/sites/entrez?db=pcassay&cmd=search	SCR_010734		SCR_004284	PubChem BioAssay
34	dbSNP	http://www.ncbi.nlm.nih.gov/SNP/	SCR_002338		SCR_006472	dbSNP
61	NCBI Sequence Read Archive (SRA)	http://www.ncbi.nlm.nih.gov/sra	SCR_004891		SCR_006472	NCBI Sequence Read Archive (SRA)
	NCBI Taxonomy	http://www.ncbi.nlm.nih.gov/taxonomy/	SCR_003256		SCR_006472	NCBI Taxonomy
65	Primer-BLAST	http://www.ncbi.nlm.nih.gov/tools/primer-blast/	SCR_003095		SCR_004870	Primer-BLAST
130	UniGene	http://www.ncbi.nlm.nih.gov/unigene	SCR_004405			UniGene
	Network Data Exchange (NDEx)	http://www.ndexbio.org/	SCR_003943			Network Data Exchange (NDEx)
	Human Biological Data Interchange	http://www.ndriresource.org/NDRI_Initiatives/HBDI/36/	SCR_004591			Human Biological Data Interchange
	nematodes.org	http://www.nematodes.org/	SCR_003267			nematodes.org
	NetPath	http://www.netpath.org/	SCR_003567			NetPath
	neXtProt	http://www.nextprot.org/	SCR_008911			neXtProt
	National Institute on Aging	http://www.nia.nih.gov/	SCR_011438			National Institute on Aging
	National Institute on Alcohol Abuse and Alcoholism	http://www.niaaa.nih.gov/	SCR_011439			National Institute on Alcohol Abuse and Alcoholism
	National Institute of Allergy and Infectious Diseases	http://www.niaid.nih.gov/Pages/default.aspx	SCR_012740			National Institute of Allergy and Infectious Diseases
	National Institute of Environmental Health Sciences	http://www.niehs.nih.gov/	SCR_011430			National Institute of Environmental Health Sciences
	National Institute of General Medical Sciences	http://www.nigms.nih.gov/	SCR_012887			National Institute of General Medical Sciences
68	National Institutes of Health	http://www.nih.gov/	SCR_011417			National Institutes of Health
	NIST - National Institute of Standards and Technology	http://www.nist.gov/index.html	SCR_006440			NIST - National Institute of Standards and Technology
119	DIAMOND	http://www.nitrc.org/projects/diamond/	SCR_009457	UC Davis IDeA Lab Applications for Management Of Neuroimaging Data		DIAMOND
277	National Library of Medicine	http://www.nlm.nih.gov/	SCR_011446			National Library of Medicine
9	MEDLINE	http://www.nlm.nih.gov/bsd/pmresources.html	SCR_002185		SCR_006512	MEDLINE
	MedlinePlus	http://www.nlm.nih.gov/medlineplus/druginformation.html	SCR_006512		SCR_002185	MedlinePlus
15	MeSH	http://www.nlm.nih.gov/mesh	SCR_004750		SCR_011446	MeSH
	Unified Medical Language System	http://www.nlm.nih.gov/research/umls/	SCR_006363		SCR_011446	Unified Medical Language System
	RxNorm	http://www.nlm.nih.gov/research/umls/rxnorm/	SCR_006645		SCR_011446	RxNorm
293	NONCODE	http://www.noncode.org/	SCR_007822			NONCODE
14	Novus Biologicals	http://www.novusbio.com/	SCR_004286			Novus Biologicals
	NRCAM	http://www.nrcam.uchc.edu/	SCR_006134			NRCAM
	Hunt Biobank	http://www.ntnu.edu/hunt	SCR_010626			Hunt Biobank
104	NumPy	http://www.numpy.org	SCR_008633	fundamental package for scientific computing with Python		NumPy
	Open Access Series of Imaging Studies	http://www.oasis-brains.org/	SCR_007385			Open Access Series of Imaging Studies
	OBO	http://www.obofoundry.org/	SCR_007083			OBO
74	Oncomine Research Platform	http://www.oncomine.org	SCR_007834			Oncomine Research Platform
	Ontobee	http://www.ontobee.org/	SCR_006321			Ontobee
	StarDrop	http://www.optibrium.com/stardrop/index.php	SCR_014902			StarDrop
	Open Regulatory Annotation Database	http://www.oreganno.org/oregano/	SCR_007835			Open Regulatory Annotation Database
	Human Genome Project Information	http://www.ornl.gov/sci/techresources/Human_Genome/home.shtml	SCR_013028			Human Genome Project Information
223	OrthoMCL DB: Ortholog Groups of Protein Sequences	http://www.orthomcl.org/cgi-bin/OrthoMclWeb.cgi	SCR_007839			OrthoMCL DB: Ortholog Groups of Protein Sequences
	Plant Protein Phosphorylation Database	http://www.p3db.org	SCR_007841			Plant Protein Phosphorylation Database
	Phenylalanine Hydroxylase Locus Knowledgebase	http://www.pahdb.mcgill.ca	SCR_013381			Phenylalanine Hydroxylase Locus Knowledgebase
39	PANTHER	http://www.pantherdb.org/	SCR_004869			PANTHER
	PANZEA	http://www.panzea.org	SCR_007846			PANZEA
	PathGuide: the pathway resource list	http://www.pathguide.org/	SCR_003248			PathGuide: the pathway resource list
	cPath	http://www.pathwaycommons.org/	SCR_001749			cPath
197	Pathosystems Resource Integration Center	http://www.patricbrc.org/portal/portal/patric/Home	SCR_004154			Pathosystems Resource Integration Center
	PDBj - Protein Data Bank Japan	http://www.pdbj.org/	SCR_008912		SCR_006555	PDBj - Protein Data Bank Japan
	PDGene - A database for Parkinsons disease genetic association studies	http://www.pdgene.org/	SCR_006666			PDGene - A database for Parkinsons disease genetic association studies
265	PeptideAtlas	http://www.peptideatlas.org	SCR_006783			PeptideAtlas
187	PharmGKB	http://www.pharmgkb.org/	SCR_002689	PharmGKB is a comprehensive resource that curates knowledge about the impact of genetic variation on drug response for clinicians and researchers.		PharmGKB
	PHI-base	http://www.phi-base.org/	SCR_003331			PHI-base
	PhosphoNET	http://www.phosphonet.ca/	SCR_013070			PhosphoNET
202	PhosphoSitePlus: Protein Modification Site	http://www.phosphosite.org	SCR_001837			PhosphoSitePlus: Protein Modification Site
	CIPRES Science Gateway	http://www.phylo.org/sub_sections/portal/	SCR_008439			CIPRES Science Gateway
209	Phylogeny.fr	http://www.phylogeny.fr/	SCR_010266			Phylogeny.fr
	PhyloPic	http://www.phylopic.org	SCR_019139			PhyloPic
	PhysioNet	http://www.physionet.org/	SCR_007345			PhysioNet
84	Phytozome	http://www.phytozome.net/	SCR_006507			Phytozome
117	PicTar	http://www.pictar.org	SCR_003343	PicTar is an algorithm for the identification of microRNA target		PicTar
	University of Pittsburgh; Pennsylvania; USA	http://www.pitt.edu/	SCR_006659			University of Pittsburgh; Pennsylvania; USA
	AraCyc	http://www.plantcyc.org	SCR_008109			AraCyc
62	Plant enzymes and biochemical pathways database	http://www.plantcyc.org/	SCR_002110		SCR_003778	Plant enzymes and biochemical pathways database
	Plant Metabolic Network	http://www.plantcyc.org/	SCR_003778		SCR_002110	Plant Metabolic Network
	PlantGDB	http://www.plantgdb.org/	SCR_013166			PlantGDB
	PomBase	http://www.pombase.org/	SCR_006586			PomBase
	Poxvirus Bioinformatics Resource Center	http://www.poxvirus.org	SCR_007870			Poxvirus Bioinformatics Resource Center
	Parkinson's Progression Markers Initiative	http://www.ppmi-info.org/	SCR_006431			Parkinson's Progression Markers Initiative
	Predictions for Entire Proteomes	http://www.predictprotein.org/	SCR_002803			Predictions for Entire Proteomes
	PROGENY	http://www.progenygenetics.com/	SCR_006647			PROGENY
	PrognoScan	http://www.prognoscan.org/	SCR_018740			PrognoScan
35	REDCap	http://www.project-redcap.org/	SCR_003445			REDCap
85	ProQuest	http://www.proquest.com/en-US/	SCR_006093			ProQuest
67	HPA	http://www.proteinatlas.org/	SCR_006710			HPA
73	ProteomeXchange	http://www.proteomexchange.org	SCR_004055			ProteomeXchange
280	Pseudomonas Genome Database	http://www.pseudomonas.com/	SCR_006590			Pseudomonas Genome Database
	HUPO Proteomics Standards Initiative	http://www.psidev.info/	SCR_003158			HUPO Proteomics Standards Initiative
	PubGene	http://www.pubgene.org/	SCR_002119			PubGene
	COPE - Committee on Publication Ethics	http://www.publicationethics.org/	SCR_008835			COPE - Committee on Publication Ethics
	Quasi Opportunistic Supercomputing for Complex Systems	http://www.qoscosgrid.eu/	SCR_008542			Quasi Opportunistic Supercomputing for Complex Systems
	Unique	http://www.rarechromo.org/html/home.asp	SCR_006492			Unique
41	Research Collaboratory for Structural Bioinformatics Protein Data Bank (RCSB PDB)	http://www.rcsb.org/#Category-welcome	SCR_012820			Research Collaboratory for Structural Bioinformatics Protein Data Bank (RCSB PDB)
	RDKit: Open-Source Cheminformatics Software	http://www.rdkit.org/	SCR_014274			RDKit: Open-Source Cheminformatics Software
	re3data.org	http://www.re3data.org/	SCR_006782			re3data.org
90	Reactome	http://www.reactome.org	SCR_003485			Reactome
	RegulomeDB	http://www.regulomedb.org/	SCR_017905			RegulomeDB
	ResearchGate	http://www.researchgate.net/	SCR_006505			ResearchGate
	RHEA	http://www.rhea-db.org/	SCR_004713			RHEA
	Genome Database for Rosaceae	http://www.rosaceae.org/	SCR_012756			Genome Database for Rosaceae
220	Wellcome Trust Sanger Institute; Hinxton; United Kingdom	http://www.sanger.ac.uk/	SCR_011784		SCR_011784	Wellcome Trust Sanger Institute; Hinxton; United Kingdom
	Sanger Mouse Resources Portal	http://www.sanger.ac.uk/mouseportal/	SCR_006239		SCR_011784	Sanger Mouse Resources Portal
	Zebrafish Genome Project	http://www.sanger.ac.uk/Projects/D_rerio/	SCR_013157		SCR_011784	Zebrafish Genome Project
	Artemis: Genome Browser and Annotation Tool	http://www.sanger.ac.uk/resources/software/artemis/	SCR_004267		SCR_011784	Artemis: Genome Browser and Annotation Tool
	GENEVAR	http://www.sanger.ac.uk/resources/software/genevar/	SCR_009201		SCR_011784	GENEVAR
196	SCAN	http://www.scandb.org/newinterface/about.html	SCR_005185	THIS RESOURCE IS NO LONGER IN SERVICE. link broken		SCAN
229	BestGene	http://www.scienceexchange.com/facilities/bestgene-inc	SCR_012605			BestGene
	SEQtools	http://www.seqtools.dk/	SCR_008579			SEQtools
	Oryzabase	http://www.shigen.nig.ac.jp/rice/oryzabase/	SCR_007840			Oryzabase
	Simcyp	http://www.simcyp.com/	SCR_003944			Simcyp
	Small Molecule Pathway Database	http://www.smpdb.ca/	SCR_004844			Small Molecule Pathway Database
	SNPedia	http://www.snpedia.com/index.php/SNPedia	SCR_006125			SNPedia
	SNPs3D	http://www.snps3d.org/	SCR_010787			SNPs3D
	Stanford University; Stanford; California	http://www.stanford.edu/	SCR_011538			Stanford University; Stanford; California
	SYFPEITHI: A Database for MHC Ligands and Peptide Motifs	http://www.syfpeithi.de/	SCR_013182			SYFPEITHI: A Database for MHC Ligands and Peptide Motifs
270	GeneSys	http://www.syngene.com/genesys-2/	SCR_015770			GeneSys
	Schizophrenia Research Forum: Published Candidate Genes for Schizophrenia	http://www.szgene.org/	SCR_006938			Schizophrenia Research Forum: Published Candidate Genes for Schizophrenia
259	Talairach Daemon	http://www.talairach.org/	SCR_000448			Talairach Daemon
	Transporter Classification Database	http://www.tcdb.org/	SCR_004490			Transporter Classification Database
91	Biological General Repository for Interaction Datasets (BioGRID)	http://www.thebiogrid.org/	SCR_007393			Biological General Repository for Interaction Datasets (BioGRID)
	Global Proteome Machine Database (GPM DB)	http://www.thegpm.org/	SCR_006617			Global Proteome Machine Database (GPM DB)
	X!Tandem	http://www.thegpm.org/tandem/	SCR_015645			X!Tandem
260	SEED	http://www.theseed.org/wiki/Home_of_the_SEED	SCR_002129			SEED
	Fungal Databases	http://www.tigr.org/tdb/fungal/	SCR_002350			Fungal Databases
	Human BAC Ends Database	http://www.tigr.org/tdb/humgen/bac_end_search/bac_end_intro.html	SCR_007727			Human BAC Ends Database
	TimeTree	http://www.timetree.org	SCR_021162			TimeTree
	Translating Time across developing mammalian brains	http://www.translatingtime.net	SCR_007424			Translating Time across developing mammalian brains
	Tree families database	http://www.treefam.org	SCR_013401			Tree families database
	Netherlands Trial Register	http://www.trialregister.nl/trialreg/index.asp	SCR_010234			Netherlands Trial Register
	Accelerating Medicines Partnership Type 2 Diabetes Knowledge Portal (AMP-T2D)	http://www.type2diabetesgenetics.org/	SCR_003743			Accelerating Medicines Partnership Type 2 Diabetes Knowledge Portal (AMP-T2D)
	NCL Resource - A gateway for Batten disease	http://www.ucl.ac.uk/ncl/	SCR_012826			NCL Resource - A gateway for Batten disease
20	Universal Protein Resource	http://www.uniprot.org/	SCR_002380		SCR_004426	Universal Protein Resource
57	UniProtKB	http://www.uniprot.org/help/uniprotkb	SCR_004426		SCR_002380	UniProtKB
	UniRef	http://www.uniprot.org/help/uniref	SCR_010646		SCR_002380	UniRef
	UniProtKB Keywords	http://www.uniprot.org/keywords/	SCR_004313		SCR_002380	UniProtKB Keywords
	UniParc	http://www.uniprot.org/uniparc/	SCR_005818		SCR_002380	UniParc
	UNOS - United Network for Organ Sharing	http://www.unos.org/	SCR_004976			UNOS - United Network for Organ Sharing
233	methPrimerDB	http://www.urogene.org/methprimer/	SCR_012017			methPrimerDB
	United States Renal Data System	http://www.usrds.org/	SCR_006699			United States Renal Data System
	VBASE2	http://www.vbase2.org/	SCR_007082			VBASE2
194	VectorBase	http://www.vectorbase.org	SCR_005917			VectorBase
	Virus Pathogen Resource (ViPR)	http://www.viprbrc.org/brc/home.do?decorator=vipr	SCR_012983			Virus Pathogen Resource (ViPR)
	VTK	http://www.vtk.org	SCR_015013			VTK
	NASCArrays: The Nottingham Arabidopsis Stock Centre Arrays	http://www.webcitation.org/getfile?fileid=c2cde11f2c71cfb474c58964754c6aecc7586986	SCR_008126			NASCArrays: The Nottingham Arabidopsis Stock Centre Arrays
	WebMD	http://www.webmd.com/	SCR_004567			WebMD
160	Welcome Trust	http://www.wellcome.ac.uk/	SCR_001852			Welcome Trust
	World Health Organization Statistical Information System	http://www.who.int/gho/en/	SCR_008250			World Health Organization Statistical Information System
	WHO International Clinical Trials Registry Platform	http://www.who.int/ictrp/en/	SCR_004475			WHO International Clinical Trials Registry Platform
	WHO Collaborating Centre for Drug Statistics Methodology	http://www.whocc.no/atcddd/	SCR_000677			WHO Collaborating Centre for Drug Statistics Methodology
	WormAtlas	http://www.wormatlas.org/	SCR_002861			WormAtlas
110	WormBase	http://www.wormbase.org	SCR_003098			WormBase
	WormBook The Online Review of C. Elegans Biology	http://www.wormbook.org/	SCR_006692			WormBook The Online Review of C. Elegans Biology
145	Worldwide Protein Data Bank (wwPDB)	http://www.wwpdb.org/	SCR_006555			Worldwide Protein Data Bank (wwPDB)
	X-linked Adrenoleukodystrophy Database	http://www.x-ald.nl/	SCR_002548			X-linked Adrenoleukodystrophy Database
	Xenbase	http://www.xenbase.org/	SCR_003280			Xenbase
	XNAT - The Extensible Neuroimaging Archive Toolkit	http://www.xnat.org	SCR_003048			XNAT - The Extensible Neuroimaging Archive Toolkit
191	MAKER	http://www.yandell-lab.org/software/maker.html	SCR_005309			MAKER
100	SGD	http://www.yeastgenome.org/	SCR_004694			SGD
	Yeast Search for Transcriptional Regulators And Consensus Tracking	http://www.yeastract.com	SCR_006076			Yeast Search for Transcriptional Regulators And Consensus Tracking
	Centre for Reviews and Dissemination	http://www.york.ac.uk/crd/	SCR_010267			Centre for Reviews and Dissemination
	Grants.gov	http://www07.grants.gov/applicants/find_grant_opportunities.jsp	SCR_002661			Grants.gov
	MRC Laboratory of Molecular Biology	http://www2.mrc-lmb.cam.ac.uk/	SCR_003527			MRC Laboratory of Molecular Biology
	GeneNet	http://wwwmgs.bionet.nsc.ru/mgs/gnw/genenet/	SCR_007678			GeneNet
	Therapeutic Target Database	http://xin.cz3.nus.edu.sg/group/cjttd/ttd.asp	SCR_006892			Therapeutic Target Database
	YanHuang Project	http://yh.genomics.org.cn	SCR_006077	Migrated to https://db.cngb.org/search/project/CNPhis0000542/		YanHuang Project
179	Zebrafish Information Network (ZFIN)	http://zfin.org	SCR_002560			Zebrafish Information Network (ZFIN)
205	ZooBank	http://zoobank.org/	SCR_000901			ZooBank
	Collaborative Study on the Genetics of Alcoholism	http://zork.wustl.edu/niaaa/	SCR_013395			Collaborative Study on the Genetics of Alcoholism
	Bloomington Drosophila Stock Center	https://bdsc.indiana.edu/	SCR_006457			Bloomington Drosophila Stock Center
111	biomaRt	https://bioconductor.org/packages/biomaRt/	SCR_019214		SCR_019214	biomaRt
	ChIPseeker	https://bioconductor.org/packages/ChIPseeker/	SCR_021322		SCR_019214	ChIPseeker
	PatMaN	https://bioinf.eva.mpg.de/patman/	SCR_011821			PatMaN
	Biologic Specimen and Data Repository Information Coordinating Center (BioLINCC)	https://biolincc.nhlbi.nih.gov/home/	SCR_013142			Biologic Specimen and Data Repository Information Coordinating Center (BioLINCC)
	canSAR	https://cansar.icr.ac.uk/	SCR_006794			canSAR
	Coriell Cell Repositories	https://catalog.coriell.org/	SCR_003244		SCR_003244	Coriell Cell Repositories
	HuRef	https://catalog.coriell.org/1/HuRef	SCR_002952		SCR_003244	HuRef
	CFTR2	https://cftr2.org/	SCR_019078			CFTR2
	Cancer Genomics Hub	https://cghub.ucsc.edu/	SCR_002657	THIS RESOURCE IS NO LONGER IN SERVICE. link broken		Cancer Genomics Hub
	CMap	https://clue.io	SCR_016204			CMap
	RNA22	https://cm.jefferson.edu/rna22/	SCR_016507			RNA22
	ngs.plot	https://code.google.com/p/ngsplot/	SCR_011795			ngs.plot
	CURRY	https://compumedicsneuroscan.com/products/by-name/curry/	SCR_009546			CURRY
	Mendeley Data	https://data.mendeley.com/	SCR_015671		SCR_002750	Mendeley Data
103	Dryad Digital Repository	https://datadryad.org/stash	SCR_005910			Dryad Digital Repository
	Cancer Dependency Map Portal	https://depmap.org/portal/	SCR_017655			Cancer Dependency Map Portal
252	Drosophila Genomics Resource Center	https://dgrc.bio.indiana.edu/Home	SCR_002845			Drosophila Genomics Resource Center
261	DOGMA	https://dogma.ccbb.utexas.edu/	SCR_015060			DOGMA
	RegPrecise	https://enigma.lbl.gov/regprecise/	SCR_002149			RegPrecise
	GEMINI	https://gemini.readthedocs.io/en/latest/	SCR_014819			GEMINI
243	UCSC Cancer Genomics Browser	https://genome-cancer.ucsc.edu/	SCR_011796			UCSC Cancer Genomics Browser
	UNC Microarray Database	https://genome.unc.edu/	SCR_010979			UNC Microarray Database
72	GitHub	https://github.com/	SCR_002630			GitHub
	LaSSO	https://github.com/dbitton/LaSSO	SCR_003418			LaSSO
	Minimap2	https://github.com/lh3/minimap2	SCR_018550			Minimap2
	Prokaryotic Genomes Automatic Annotation Pipeline	https://github.com/ncbi/pgap	SCR_021329			Prokaryotic Genomes Automatic Annotation Pipeline
	Examl	https://github.com/stamatak/ExaML	SCR_016087			Examl
	Abricate	https://github.com/tseemann/abricate	SCR_021093	Mass screening of contigs for antimicrobial resistance or virulence genes		Abricate
	GNPS	https://gnps.ucsd.edu/	SCR_019012			GNPS
	G Protein-Coupled Receptor Data Base	https://gpcrdb.org/	SCR_007419			G Protein-Coupled Receptor Data Base
	LONI Image and Data Archive	https://ida.loni.usc.edu/login.jsp	SCR_007283			LONI Image and Data Archive
	Kaplan Meier Plotter	https://kmplot.com/analysis/	SCR_018753			Kaplan Meier Plotter
	mAdb	https://madb.nci.nih.gov/	SCR_006677			mAdb
	Mass spectrometry Interactive Virtual Environment (MassIVE)	https://massive.ucsd.edu/ProteoSAFe/static/massive.jsp	SCR_013665			Mass spectrometry Interactive Virtual Environment (MassIVE)
	mentha	https://mentha.uniroma2.it/	SCR_016148			mentha
	National Center for Marine Algae and Microbiota	https://ncma.bigelow.org/	SCR_002120			National Center for Marine Algae and Microbiota
	NIMH Data Archive	https://nda.nih.gov/	SCR_004434			NIMH Data Archive
	NIF Data Federation	https://neuinfo.org/mynif/search.php?list=cover&q=*	SCR_004834		SCR_002894	NIF Data Federation
	MS-GF+	https://omics.pnl.gov/software/ms-gf	SCR_015646			MS-GF+
281	Open Science Framework	https://osf.io/	SCR_003238			Open Science Framework
	PaVE	https://pave.niaid.nih.gov	SCR_016599			PaVE
	PeerJ Article Repository	https://peerj.com	SCR_014698			PeerJ Article Repository
	Connectivity Map 02	https://portals.broadinstitute.org/cmap/	SCR_015674			Connectivity Map 02
	NIDDK Central Repository	https://repository.niddk.nih.gov/home/	SCR_006542			NIDDK Central Repository
	Research-tested Intervention Programs (RTIPs)	https://rtips.cancer.gov/rtips/index.do	SCR_016042			Research-tested Intervention Programs (RTIPs)
166	Integrated Animals	https://scicrunch.org/scicrunch/data/source/nlx_154697-1/search?q=*&amp;l=	SCR_001421			Integrated Animals
245	dbNSFP	https://sites.google.com/site/jpopgen/dbNSFP	SCR_005178	database developed for functional prediction and annotation of all potential non-synonymous single-nucleotide variants (nsSNVs) in the human genome		dbNSFP
	SPARC Project	https://sparc.science	SCR_017041			SPARC Project
	The Cancer Immunome Database	https://tcia.at/	SCR_014508			The Cancer Immunome Database
	Cellosaurus	https://web.expasy.org/cellosaurus/	SCR_013869		SCR_012880	Cellosaurus
	Brain and Body Donation Program	https://www.bannerhealth.com/research/locations/sun-health-institute/programs/body-donation	SCR_004822			Brain and Body Donation Program
	Cancer Cell Line Encyclopedia	https://www.broadinstitute.org/ccle/	SCR_013836			Cancer Cell Line Encyclopedia
	CellPhoneDB	https://www.cellphonedb.org/	SCR_017054			CellPhoneDB
	ClinGen	https://www.clinicalgenome.org	SCR_014968			ClinGen
	EU Clinical Trials Register	https://www.clinicaltrialsregister.eu	SCR_005956			EU Clinical Trials Register
	PROSPERO	https://www.crd.york.ac.uk/PROSPERO	SCR_019061			PROSPERO
	DataONE	https://www.dataone.org/	SCR_003999			DataONE
	Compilation of Genetics Resource Databases	https://www.drugabuse.gov	SCR_017501			Compilation of Genetics Resource Databases
135	ChEMBL	https://www.ebi.ac.uk/chembl/	SCR_014042		SCR_004727	ChEMBL
	European Variation Archive (EVA)	https://www.ebi.ac.uk/eva/	SCR_017425		SCR_004727	European Variation Archive (EVA)
297	MetaboLights	https://www.ebi.ac.uk/metabolights/	SCR_014663		SCR_004727	MetaboLights
271	UniProtKB/Swiss-Prot	https://www.expasy.org/resources/uniprotkb-swiss-prot	SCR_021164		SCR_002380	UniProtKB/Swiss-Prot
	FaceBase	https://www.facebase.org/	SCR_005998			FaceBase
298	Genevestigator	https://www.genevestigator.com/gv/	SCR_002358			Genevestigator
	KEGG PATHWAY Database	https://www.genome.jp/kegg/pathway.html	SCR_018145		SCR_012773	KEGG PATHWAY Database
	Repbase	https://www.girinst.org/repbase/	SCR_021169			Repbase
	GISAID	https://www.gisaid.org/	SCR_018279		SCR_018279	GISAID
200	Global Initiative on Sharing All Influenza Data	https://www.gisaid.org/	SCR_018251		SCR_018279	Global Initiative on Sharing All Influenza Data
	Human Cell Atlas	https://www.humancellatlas.org	SCR_016530			Human Cell Atlas
	ieeg.org - NINDS Data Sharing portal	https://www.ieeg.org/	SCR_010000			ieeg.org - NINDS Data Sharing portal
258	The Immunology Database and Analysis Portal (ImmPort)	https://www.immport.org/home	SCR_012804			The Immunology Database and Analysis Portal (ImmPort)
	ImmunoBase	https://www.immunobase.org/about/	SCR_014642			ImmunoBase
	ISCA Consortium	https://www.iscaconsortium.org/	SCR_006168			ISCA Consortium
	Open MEG Archive	https://www.mcgill.ca/bic/resources/omega	SCR_014930			Open MEG Archive
	Psychiatric Genomics Consortium	https://www.med.unc.edu/pgc/	SCR_004495			Psychiatric Genomics Consortium
	MediaWiki	https://www.mediawiki.org/wiki/MediaWiki	SCR_014045			MediaWiki
	Molinspiration	https://www.molinspiration.com/	SCR_018525			Molinspiration
	mzCloud	https://www.mzcloud.org	SCR_014669			mzCloud
	NCBI Assembly Archive Viewer	https://www.ncbi.nlm.nih.gov/assembly	SCR_012917		SCR_006472	NCBI Assembly Archive Viewer
	dbEST	https://www.ncbi.nlm.nih.gov/genbank/dbest/	SCR_008132		SCR_006472	dbEST
19	Gene Expression Omnibus (GEO)	https://www.ncbi.nlm.nih.gov/geo/	SCR_005012		SCR_004584	Gene Expression Omnibus (GEO)
	Protein Database	https://www.ncbi.nlm.nih.gov/protein	SCR_017486		SCR_003257	Protein Database
	National Climatic Data Center	https://www.ncdc.noaa.gov/	SCR_009427			National Climatic Data Center
	National Gene Vector Biorepository	https://www.ngvbcc.org/	SCR_004760			National Gene Vector Biorepository
	NIAID	https://www.niaid.nih.gov/	SCR_016598			NIAID
291	OrthoDB	https://www.orthodb.org/	SCR_011980			OrthoDB
	ProteomicsDB	https://www.proteomicsdb.org/	SCR_015562			ProteomicsDB
	Phase	https://www.schrodinger.com/Phase/	SCR_014884			Phase
	Stanley Medical Research Institute Online Genomics Database	https://www.stanleygenomics.org/	SCR_004859			Stanley Medical Research Institute Online Genomics Database
275	Synapse	https://www.synapse.org/	SCR_006307			Synapse
	cRAP protein sequences	https://www.thegpm.org/crap/	SCR_018187			cRAP protein sequences
235	Proteome Discoverer	https://www.thermofisher.com/order/catalog/product/IQLAAEGABSFAKJMAUH	SCR_014477			Proteome Discoverer
158	XCMS	https://xcmsonline.scripps.edu	SCR_015538	metabolomic and lipidomic platform		XCMS
150	ZENODO	https://zenodo.org/	SCR_004129			ZENODO
	AceView		SCR_002277	THIS RESOURCE IS NO LONGER IN SERVICE		AceView
	ADEPT - Assessment of Doctor-Elderly Patient Encounters		SCR_008901	THIS RESOURCE IS NO LONGER IN SERVICE		ADEPT - Assessment of Doctor-Elderly Patient Encounters
	zENODO		SCR_005136	THIS RESOURCE IS NO LONGER IN SERVICE	SCR_004129	zENODO
	caArray		SCR_006053	THIS RESOURCE IS NO LONGER IN SERVICE		caArray
	Cell Centered Database		SCR_002168	THIS RESOURCE IS NO LONGER IN SERVICE		Cell Centered Database
	Gene Index Project		SCR_002148	THIS RESOURCE IS NO LONGER IN SERVICE		Gene Index Project
36	International HapMap Project		SCR_002846	THIS RESOURCE IS NO LONGER IN SERVICE		International HapMap Project
	Invitrogen iPath		SCR_008120	THIS RESOURCE IS NO LONGER IN SERVICE		Invitrogen iPath
	Islet Cell Resource Centers		SCR_002806	THIS RESOURCE IS NO LONGER IN SERVICE		Islet Cell Resource Centers
	MfunGD - MIPS Mouse Functional Genome Database		SCR_007783	THIS RESOURCE IS NO LONGER IN SERVICE		MfunGD - MIPS Mouse Functional Genome Database
	MIPS FunCat		SCR_008709	THIS RESOURCE IS NO LONGER IN SERVICE		MIPS FunCat
55	NCBI Epigenomics		SCR_006151	THIS RESOURCE IS NO LONGER IN SERVICE	SCR_006472	NCBI Epigenomics
	Nuclear Receptor Signaling Atlas		SCR_003287	THIS RESOURCE IS NO LONGER IN SERVICE		Nuclear Receptor Signaling Atlas
	Pathway Interaction Database		SCR_006866	THIS RESOURCE IS NO LONGER IN SERVICE		Pathway Interaction Database
	rRNDB		SCR_007905	THIS RESOURCE IS NO LONGER IN SERVICE		rRNDB
	SilkDB		SCR_007926	THIS RESOURCE IS NO LONGER IN SERVICE		SilkDB
	SNPP		SCR_009404	THIS RESOURCE IS NO LONGER IN SERVICE		SNPP
	T1DBase		SCR_007959	THIS RESOURCE IS NO LONGER IN SERVICE		T1DBase
	UniSTS		SCR_006843	THIS RESOURCE IS NO LONGER IN SERVICE		UniSTS

## Sheet: Repositories 
Resource RRID	Resource Name	Link to SciCrunch Registry
SCR_001694	A Classification of Mobile genetic Elements	https://n2t.net/RRID:SCR_001694
SCR_003007	ADNI - Alzheimer's Disease Neuroimaging Initiative	https://n2t.net/RRID:SCR_003007
SCR_012825	NASCs International Affymetrix Service	https://n2t.net/RRID:SCR_012825
SCR_008158	AGRICOLA	https://n2t.net/RRID:SCR_008158
SCR_001730	ALFRED - ALlele FREquency Database	https://n2t.net/RRID:SCR_001730
SCR_002143	AmiGO	https://n2t.net/RRID:SCR_002143
SCR_001612	AmphibiaWeb	https://n2t.net/RRID:SCR_001612
SCR_006887	Androgen Receptor Gene Mutations Database	https://n2t.net/RRID:SCR_006887
SCR_015794	circlncRNAnet	https://n2t.net/RRID:SCR_015794
SCR_012019	APPRIS	https://n2t.net/RRID:SCR_012019
SCR_006606	APD	https://n2t.net/RRID:SCR_006606
SCR_004576	NASC	https://n2t.net/RRID:SCR_004576
SCR_006928	Arabidopsis Gene Regulatory Information Server	https://n2t.net/RRID:SCR_006928
SCR_007552	ARAMEMNON, a Novel Database for Arabidopsis Integral Membrane Proteins	https://n2t.net/RRID:SCR_007552
SCR_007040	Antibiotic Resistance Genes Database	https://n2t.net/RRID:SCR_007040
SCR_006500	arXiv	https://n2t.net/RRID:SCR_006500
SCR_010478	ASTER	https://n2t.net/RRID:SCR_010478
SCR_007199	Atlas of Genetics and Cytogenetics in Oncology and Haematology	https://n2t.net/RRID:SCR_007199
SCR_006937	AutismKB	https://n2t.net/RRID:SCR_006937
SCR_005409	HOCOMOCO	https://n2t.net/RRID:SCR_005409
SCR_002969	Babelomics	https://n2t.net/RRID:SCR_002969
SCR_008679	Ensembl Bacteria	https://n2t.net/RRID:SCR_008679
SCR_018151	LPSN Database	https://n2t.net/RRID:SCR_018151
SCR_006283	BARD	https://n2t.net/RRID:SCR_006283
SCR_001955	BeetleBase	https://n2t.net/RRID:SCR_001955
SCR_005375	PRISM	https://n2t.net/RRID:SCR_005375
SCR_002028	Bgee: a dataBase for Gene Expression Evolution	https://n2t.net/RRID:SCR_002028
SCR_016124	Brain Imaging Data Structure (BIDs)	https://n2t.net/RRID:SCR_016124
SCR_005809	BiGG Database	https://n2t.net/RRID:SCR_005809
SCR_018503	CellMarker	https://n2t.net/RRID:SCR_018503
SCR_006311	BioCreative	https://n2t.net/RRID:SCR_006311
SCR_002298	BioCyc	https://n2t.net/RRID:SCR_002298
SCR_001762	MetaBase	https://n2t.net/RRID:SCR_001762
SCR_006433	BioGPS: The Gene Portal Hub	https://n2t.net/RRID:SCR_006433
SCR_010248	UCL Bioinformatics Group	https://n2t.net/RRID:SCR_010248
SCR_006190	PRED-TMBB	https://n2t.net/RRID:SCR_006190
SCR_006406	Magic	https://n2t.net/RRID:SCR_006406
SCR_002782	BioNumbers	https://n2t.net/RRID:SCR_002782
SCR_016144	BioPlex	https://n2t.net/RRID:SCR_016144
SCR_003933	bioRxiv	https://n2t.net/RRID:SCR_003933
SCR_007671	Gene Expression in Tooth Database	https://n2t.net/RRID:SCR_007671
SCR_013284	Mpstruct	https://n2t.net/RRID:SCR_013284
SCR_008596	Zinc	https://n2t.net/RRID:SCR_008596
SCR_007567	Blocks	https://n2t.net/RRID:SCR_007567
SCR_006878	BrainMaps.org	https://n2t.net/RRID:SCR_006878
SCR_006260	Computerized Anatomical Reconstruction and Editing Toolkit	https://n2t.net/RRID:SCR_006260
SCR_001937	RAVEN	https://n2t.net/RRID:SCR_001937
SCR_013021	miRecords	https://n2t.net/RRID:SCR_013021
SCR_002260	COSMIC - Catalogue Of Somatic Mutations In Cancer	https://n2t.net/RRID:SCR_002260
SCR_003193	The Cancer Genome Atlas	https://n2t.net/RRID:SCR_003193
SCR_007796	miRGen	https://n2t.net/RRID:SCR_007796
SCR_010638	MOCA	https://n2t.net/RRID:SCR_010638
SCR_006278	CATMAID	https://n2t.net/RRID:SCR_006278
SCR_007263	CellDesigner: A modeling tool of biochemical networks	https://n2t.net/RRID:SCR_007263
SCR_003016	CERAD - Consortium to Establish a Registry for Alzheimer's Disease	https://n2t.net/RRID:SCR_003016
SCR_012877	Mitelman Database of Chromosome Aberrations in Cancer	https://n2t.net/RRID:SCR_012877
SCR_015511	ChIP-Atlas	https://n2t.net/RRID:SCR_015511
SCR_017236	CIS-BP	https://n2t.net/RRID:SCR_017236
SCR_002309	ClinicalTrials.gov	https://n2t.net/RRID:SCR_002309
SCR_001629	MirSNP	https://n2t.net/RRID:SCR_001629
SCR_005398	JCVI CMR	https://n2t.net/RRID:SCR_005398
SCR_007277	CoCoMac	https://n2t.net/RRID:SCR_007277
SCR_013042	Genotype-Tissue Expression	https://n2t.net/RRID:SCR_013042
SCR_007653	F-SNP: a collection of functional SNPs, specifically prioritized for disease association studies	https://n2t.net/RRID:SCR_007653
SCR_014568	CummeRbund	https://n2t.net/RRID:SCR_014568
SCR_003389	PolymiRTS	https://n2t.net/RRID:SCR_003389
SCR_002320	ConSurf Database	https://n2t.net/RRID:SCR_002320
SCR_002231	ConsensusPathDB	https://n2t.net/RRID:SCR_002231
SCR_006000	MetaQC	https://n2t.net/RRID:SCR_006000
SCR_005608	CRCNS	https://n2t.net/RRID:SCR_005608
SCR_014684	MBRole	https://n2t.net/RRID:SCR_014684
SCR_013208	dbCAN	https://n2t.net/RRID:SCR_013208
SCR_006530	Comparative Toxicogenomics Database	https://n2t.net/RRID:SCR_006530
SCR_018401	CuGenDB	https://n2t.net/RRID:SCR_018401
SCR_003032	Cytoscape	https://n2t.net/RRID:SCR_003032
SCR_013434	Plant DNA C-values Database	https://n2t.net/RRID:SCR_013434
SCR_012767	Data World Bank	https://n2t.net/RRID:SCR_012767
SCR_007101	Database of Arabidopsis Transcription Factors	https://n2t.net/RRID:SCR_007101
SCR_001881	DAVID	https://n2t.net/RRID:SCR_001881
SCR_013361	EASE: the Expression Analysis Systematic Explorer	https://n2t.net/RRID:SCR_013361
SCR_006531	Connexin-deafness	https://n2t.net/RRID:SCR_006531
SCR_006026	ICEberg	https://n2t.net/RRID:SCR_006026
SCR_004632	Vanderbilt BioVU	https://n2t.net/RRID:SCR_004632
SCR_002354	DBTSS: Database of Transcriptional Start Sites	https://n2t.net/RRID:SCR_002354
SCR_006552	DECIPHER	https://n2t.net/RRID:SCR_006552
SCR_007006	DeconSeq	https://n2t.net/RRID:SCR_007006
SCR_005404	ChIPBase	https://n2t.net/RRID:SCR_005404
SCR_006608	DGIdb	https://n2t.net/RRID:SCR_006608
SCR_007000	Database of Genomic Variants	https://n2t.net/RRID:SCR_007000
SCR_001716	Duke University Medical Center: Duke Image Analysis Laboratory	https://n2t.net/RRID:SCR_001716
SCR_003167	Database of Interacting Proteins (DIP)	https://n2t.net/RRID:SCR_003167
SCR_004586	DISCO	https://n2t.net/RRID:SCR_004586
SCR_002360	GoMiner	https://n2t.net/RRID:SCR_002360
SCR_004453	Stem Cell Discovery Engine	https://n2t.net/RRID:SCR_004453
SCR_015664	DISEASES	https://n2t.net/RRID:SCR_015664
SCR_004262	TFSEARCH: Searching Transcription Factor Binding Sites	https://n2t.net/RRID:SCR_004262
SCR_015663	DrugCentral	https://n2t.net/RRID:SCR_015663
SCR_002433	EcoCyc	https://n2t.net/RRID:SCR_002433
SCR_002437	EcoGene	https://n2t.net/RRID:SCR_002437
SCR_002456	eggNOG	https://n2t.net/RRID:SCR_002456
SCR_013433	Dali Server	https://n2t.net/RRID:SCR_013433
SCR_003085	Eukaryotic Linear Motif	https://n2t.net/RRID:SCR_003085
SCR_008493	EMBOSS	https://n2t.net/RRID:SCR_008493
SCR_003087	European Mouse Phenotyping Resource of Standardised Screens	https://n2t.net/RRID:SCR_003087
SCR_007973	VISTA Enhancer Browser	https://n2t.net/RRID:SCR_007973
SCR_019019	EnteroBase	https://n2t.net/RRID:SCR_019019
SCR_005905	EOL - Encyclopedia of Life	https://n2t.net/RRID:SCR_005905
SCR_006011	eQuilibrator	https://n2t.net/RRID:SCR_006011
SCR_013158	Elephant shark genome sequencing	https://n2t.net/RRID:SCR_013158
SCR_004512	Eukaryotic Pathogen Database Resources	https://n2t.net/RRID:SCR_004512
SCR_005901	Europe PubMed Central	https://n2t.net/RRID:SCR_005901
SCR_012761	NHLBI Exome Sequencing Project (ESP)	https://n2t.net/RRID:SCR_012761
SCR_004068	ExAc	https://n2t.net/RRID:SCR_004068
SCR_002038	The Eye Lab Image Database	https://n2t.net/RRID:SCR_002038
SCR_002932	American FactFinder	https://n2t.net/RRID:SCR_002932
SCR_000788	Functional Annotation of the Mammalian Genome	https://n2t.net/RRID:SCR_000788
SCR_006914	FAOSTAT	https://n2t.net/RRID:SCR_006914
SCR_005361	1000 Functional Connectomes Project	https://n2t.net/RRID:SCR_005361
SCR_002349	MIAME	https://n2t.net/RRID:SCR_002349
SCR_004328	FigShare	https://n2t.net/RRID:SCR_004328
SCR_013779	FLOWRepository	https://n2t.net/RRID:SCR_013779
SCR_006549	FlyBase	https://n2t.net/RRID:SCR_006549
SCR_007738	INFEVERS	https://n2t.net/RRID:SCR_007738
SCR_007378	WFU PickAtlas	https://n2t.net/RRID:SCR_007378
SCR_004299	Taxonomy	https://n2t.net/RRID:SCR_004299
SCR_008681	Ensembl Fungi	https://n2t.net/RRID:SCR_008681
SCR_006013	FungiDB	https://n2t.net/RRID:SCR_006013
SCR_006952	FunSpec	https://n2t.net/RRID:SCR_006952
SCR_009042	PATH	https://n2t.net/RRID:SCR_009042
SCR_007672	Gene3D	https://n2t.net/RRID:SCR_007672
SCR_017577	GeneATLAS	https://n2t.net/RRID:SCR_017577
SCR_002773	GeneCards	https://n2t.net/RRID:SCR_002773
SCR_005709	GeneMANIA	https://n2t.net/RRID:SCR_005709
SCR_006316	General Neural Simulation System	https://n2t.net/RRID:SCR_006316
SCR_013264	Genetic Association Database	https://n2t.net/RRID:SCR_013264
SCR_005312	MycoCosm	https://n2t.net/RRID:SCR_005312
SCR_007681	Genetics Home Reference	https://n2t.net/RRID:SCR_007681
SCR_013377	GiardiaDB	https://n2t.net/RRID:SCR_013377
SCR_004002	GigaDB	https://n2t.net/RRID:SCR_004002
SCR_005044	Ivy Glioblastoma Atlas Project	https://n2t.net/RRID:SCR_005044
SCR_006625	GMD	https://n2t.net/RRID:SCR_006625
SCR_001936	Apollo	https://n2t.net/RRID:SCR_001936
SCR_009034	CMAP	https://n2t.net/RRID:SCR_009034
SCR_014964	Genome Aggregation Database	https://n2t.net/RRID:SCR_014964
SCR_013458	pTARGET	https://n2t.net/RRID:SCR_013458
SCR_008535	GOstat	https://n2t.net/RRID:SCR_008535
SCR_002830	Greengenes	https://n2t.net/RRID:SCR_002830
SCR_006939	GtRNAdb - Genomic tRNA Database	https://n2t.net/RRID:SCR_006939
SCR_008017	Bioinformatic Harvester IV (beta) at Karlsruhe Institute of Technology	https://n2t.net/RRID:SCR_008017
SCR_013742	Human Brain Transcriptome	https://n2t.net/RRID:SCR_013742
SCR_002863	HCV Databases	https://n2t.net/RRID:SCR_002863
SCR_006469	Hereditary Hearing Loss Homepage	https://n2t.net/RRID:SCR_006469
SCR_002762	HINT	https://n2t.net/RRID:SCR_002762
SCR_002906	HIV Sequence Database	https://n2t.net/RRID:SCR_002906
SCR_006631	Stanford University HIV Drug Resistance Database	https://n2t.net/RRID:SCR_006631
SCR_005305	Hmmer	https://n2t.net/RRID:SCR_005305
SCR_008496	RESCUE-ESE	https://n2t.net/RRID:SCR_008496
SCR_003172	HuGE Navigator - Human Genome Epidemiology Navigator	https://n2t.net/RRID:SCR_003172
SCR_007050	HumanCyc: Encyclopedia of Homo sapiens Genes and Metabolism	https://n2t.net/RRID:SCR_007050
SCR_015560	Human Proteome Map	https://n2t.net/RRID:SCR_015560
SCR_008966	BeeBase	https://n2t.net/RRID:SCR_008966
SCR_006258	DBM-DB	https://n2t.net/RRID:SCR_006258
SCR_001243	ERGO	https://n2t.net/RRID:SCR_001243
SCR_005332	CoIN	https://n2t.net/RRID:SCR_005332
SCR_007733	IMG	https://n2t.net/RRID:SCR_007733
SCR_002965	Integrated Microbial Genomes with Microbial Samples	https://n2t.net/RRID:SCR_002965
SCR_011809	Infernal	https://n2t.net/RRID:SCR_011809
SCR_006801	InParanoid: Eukaryotic Ortholog Groups	https://n2t.net/RRID:SCR_006801
SCR_002868	Patterns of Gene Expression in Drosophila Embryogenesis	https://n2t.net/RRID:SCR_002868
SCR_002279	CTCFBSDB	https://n2t.net/RRID:SCR_002279
SCR_006373	CUSP	https://n2t.net/RRID:SCR_006373
SCR_003030	JASPAR	https://n2t.net/RRID:SCR_003030
SCR_006350	KOBAS	https://n2t.net/RRID:SCR_006350
SCR_002639	LINCS Connectivity Map	https://n2t.net/RRID:SCR_002639
SCR_007763	LOCATE: subcellular localization database	https://n2t.net/RRID:SCR_007763
SCR_006327	PredictSNP	https://n2t.net/RRID:SCR_006327
SCR_015700	MacVector	https://n2t.net/RRID:SCR_015700
SCR_005817	MalaCards	https://n2t.net/RRID:SCR_005817
SCR_006176	Mammalian Adult Neurogenesis Gene Ontology	https://n2t.net/RRID:SCR_006176
SCR_013312	WoRMS	https://n2t.net/RRID:SCR_013312
SCR_001727	MatrixDB	https://n2t.net/RRID:SCR_001727
SCR_012824	MBGD - Microbial Genome Database	https://n2t.net/RRID:SCR_012824
SCR_007106	RTPrimerDB- The Real-Time PCR and Probe Database	https://n2t.net/RRID:SCR_007106
SCR_000667	MEGA Software	https://n2t.net/RRID:SCR_000667
SCR_001783	MEME Suite - Motif-based sequence analysis tools	https://n2t.net/RRID:SCR_001783
SCR_001599	big-PI Predictor	https://n2t.net/RRID:SCR_001599
SCR_007777	MEROPS	https://n2t.net/RRID:SCR_007777
SCR_007778	MetaCyc	https://n2t.net/RRID:SCR_007778
SCR_000800	Ensembl Metazoa	https://n2t.net/RRID:SCR_000800
SCR_010500	METLIN	https://n2t.net/RRID:SCR_010500
SCR_007024	Mammalian Gene Collection	https://n2t.net/RRID:SCR_007024
SCR_005507	MicrobesOnline	https://n2t.net/RRID:SCR_005507
SCR_017384	Medical Information Mart for Intensive Care-III	https://n2t.net/RRID:SCR_017384
SCR_001523	MINT- Molecular INTeraction database	https://n2t.net/RRID:SCR_001523
SCR_002254	CORUM	https://n2t.net/RRID:SCR_002254
SCR_010848	miRDB	https://n2t.net/RRID:SCR_010848
SCR_007793	miRGator	https://n2t.net/RRID:SCR_007793
SCR_002422	MIRIAD	https://n2t.net/RRID:SCR_002422
SCR_003156	miRNAMap	https://n2t.net/RRID:SCR_003156
SCR_017355	miRTarBase	https://n2t.net/RRID:SCR_017355
SCR_016509	miRWalk	https://n2t.net/RRID:SCR_016509
SCR_001368	MitoMiner	https://n2t.net/RRID:SCR_001368
SCR_007803	Madison Metabolomics Consortium Database	https://n2t.net/RRID:SCR_007803
SCR_014542	MobiDB	https://n2t.net/RRID:SCR_014542
SCR_013089	Mobyle@Pasteur	https://n2t.net/RRID:SCR_013089
SCR_015536	MassBank of North America	https://n2t.net/RRID:SCR_015536
SCR_006757	MyHits	https://n2t.net/RRID:SCR_006757
SCR_008027	CRE Binding-protein Target Gene Database	https://n2t.net/RRID:SCR_008027
SCR_003255	Nucleic Acid Database	https://n2t.net/RRID:SCR_003255
SCR_004480	NEXTDB	https://n2t.net/RRID:SCR_004480
SCR_007816	Nematode.net	https://n2t.net/RRID:SCR_007816
SCR_007818	NetworKIN	https://n2t.net/RRID:SCR_007818
SCR_014264	neurodata	https://n2t.net/RRID:SCR_014264
SCR_002145	NeuroMorpho.Org	https://n2t.net/RRID:SCR_002145
SCR_005656	Neuromorphometrics	https://n2t.net/RRID:SCR_005656
SCR_006798	NeuroSynth	https://n2t.net/RRID:SCR_006798
SCR_002220	National Snow and Ice Data Center	https://n2t.net/RRID:SCR_002220
SCR_002616	National Toxicology Program: Department of Health and Human Services	https://n2t.net/RRID:SCR_002616
SCR_006436	OMIA - Online Mendelian Inheritance in Animals	https://n2t.net/RRID:SCR_006436
SCR_006437	OMIM - Online Mendelian Inheritance in Man	https://n2t.net/RRID:SCR_006437
SCR_014782	OncoKB	https://n2t.net/RRID:SCR_014782
SCR_006383	FURTHeR	https://n2t.net/RRID:SCR_006383
SCR_005031	OpenNeuro	https://n2t.net/RRID:SCR_005031
SCR_006111	ProOpDB	https://n2t.net/RRID:SCR_006111
SCR_011961	Orientations of Proteins in Membranes database	https://n2t.net/RRID:SCR_011961
SCR_004883	Organ Procurement and Transplantation Network	https://n2t.net/RRID:SCR_004883
SCR_003798	Paleobiology Database	https://n2t.net/RRID:SCR_003798
SCR_007644	ERIC	https://n2t.net/RRID:SCR_007644
SCR_007250	CAP3 Sequence Assembly Program	https://n2t.net/RRID:SCR_007250
SCR_011962	PDBTM	https://n2t.net/RRID:SCR_011962
SCR_004726	Pfam	https://n2t.net/RRID:SCR_004726
SCR_006898	PrimerBank	https://n2t.net/RRID:SCR_006898
SCR_005184	PHAge Search Tool	https://n2t.net/RRID:SCR_005184
SCR_003212	Mouse Phenome Database (MPD)	https://n2t.net/RRID:SCR_003212
SCR_002463	Public Health Image Library	https://n2t.net/RRID:SCR_002463
SCR_003332	PhosPhAt	https://n2t.net/RRID:SCR_003332
SCR_001109	Phospho.ELM	https://n2t.net/RRID:SCR_001109
SCR_007850	PhylomeDB	https://n2t.net/RRID:SCR_007850
SCR_006949	Physiobank	https://n2t.net/RRID:SCR_006949
SCR_008953	Pediatric Imaging Neurocognition and Genetics	https://n2t.net/RRID:SCR_008953
SCR_011808	VISTA Browser	https://n2t.net/RRID:SCR_011808
SCR_008229	MIRROR: Protein Information Resource	https://n2t.net/RRID:SCR_008229
SCR_007858	piRNABank	https://n2t.net/RRID:SCR_007858
SCR_013999	Pivot	https://n2t.net/RRID:SCR_013999
SCR_008680	Ensembl Plants	https://n2t.net/RRID:SCR_008680
SCR_005470	TIGR Plant Transcript Assembly database	https://n2t.net/RRID:SCR_005470
SCR_003362	PLANTTFDB	https://n2t.net/RRID:SCR_003362
SCR_013331	PlasmoDB	https://n2t.net/RRID:SCR_013331
SCR_010899	PlnTFDB	https://n2t.net/RRID:SCR_010899
SCR_007867	PolyA DB	https://n2t.net/RRID:SCR_007867
SCR_007872	PPDB: Plant Proteomics Database	https://n2t.net/RRID:SCR_007872
SCR_002118	Protein Quaternary Structure database	https://n2t.net/RRID:SCR_002118
SCR_015517	PREDiCT	https://n2t.net/RRID:SCR_015517
SCR_003469	qPrimerDepot	https://n2t.net/RRID:SCR_003469
SCR_006969	ProDom	https://n2t.net/RRID:SCR_006969
SCR_007074	PRODORIC	https://n2t.net/RRID:SCR_007074
SCR_010260	ProMed-Mail	https://n2t.net/RRID:SCR_010260
SCR_014558	Protein Prospector	https://n2t.net/RRID:SCR_014558
SCR_003299	Protege	https://n2t.net/RRID:SCR_003299
SCR_008236	PubMatrix	https://n2t.net/RRID:SCR_008236
SCR_012955	PubMLST	https://n2t.net/RRID:SCR_012955
SCR_001192	RDPipeline	https://n2t.net/RRID:SCR_001192
SCR_006633	Ribosomal Database Project	https://n2t.net/RRID:SCR_006633
SCR_007886	REBASE	https://n2t.net/RRID:SCR_007886
SCR_008556	Recombineering Information	https://n2t.net/RRID:SCR_008556
SCR_003499	RegulonDB	https://n2t.net/RRID:SCR_003499
SCR_005483	GSNAP	https://n2t.net/RRID:SCR_005483
SCR_008432	An Open Access On-Line Breast Cancer Mutation Data Base	https://n2t.net/RRID:SCR_008432
SCR_007891	Rfam	https://n2t.net/RRID:SCR_007891
SCR_006444	Rat Genome Database (RGD)	https://n2t.net/RRID:SCR_006444
SCR_006663	Rice Genome Annotation	https://n2t.net/RRID:SCR_006663
SCR_008550	Vienna RNA	https://n2t.net/RRID:SCR_008550
SCR_008924	Roadmap Epigenomics Project	https://n2t.net/RRID:SCR_008924
SCR_008560	Regulatory Sequence Analysis Tools	https://n2t.net/RRID:SCR_008560
SCR_001947	rSNPBase	https://n2t.net/RRID:SCR_001947
SCR_005661	Transcriptional Regulatory Element Database	https://n2t.net/RRID:SCR_005661
SCR_004642	ModBase	https://n2t.net/RRID:SCR_004642
SCR_007422	SBML	https://n2t.net/RRID:SCR_007422
SCR_007026	Scansite	https://n2t.net/RRID:SCR_007026
SCR_004341	Schistosoma mansoni Database	https://n2t.net/RRID:SCR_004341
SCR_015766	SchizConnect	https://n2t.net/RRID:SCR_015766
SCR_007039	SCOP: Structural Classification of Proteins	https://n2t.net/RRID:SCR_007039
SCR_006902	Surveillance Epidemiology and End Results	https://n2t.net/RRID:SCR_006902
SCR_004374	SO	https://n2t.net/RRID:SCR_004374
SCR_015563	BloodSpot	https://n2t.net/RRID:SCR_015563
SCR_001628	Sherlock	https://n2t.net/RRID:SCR_001628
SCR_004321	SIDER	https://n2t.net/RRID:SCR_004321
SCR_003569	SignaLink	https://n2t.net/RRID:SCR_003569
SCR_005302	SkateBase	https://n2t.net/RRID:SCR_005302
SCR_005026	SMART	https://n2t.net/RRID:SCR_005026
SCR_007936	SNAP	https://n2t.net/RRID:SCR_007936
SCR_013076	Japanese Single Nucleotide Polymorphisms	https://n2t.net/RRID:SCR_013076
SCR_007943	SNP500Cancer	https://n2t.net/RRID:SCR_007943
SCR_005091	SNPeffect	https://n2t.net/RRID:SCR_005091
SCR_016863	Molecular Signatures Database	https://n2t.net/RRID:SCR_016863
SCR_004933	SGN	https://n2t.net/RRID:SCR_004933
SCR_004365	SourceForge	https://n2t.net/RRID:SCR_004365
SCR_005096	SoyBase	https://n2t.net/RRID:SCR_005096
SCR_001460	Ridom SpaServer	https://n2t.net/RRID:SCR_001460
SCR_003260	Gene Expression Profiling in Spinal Cord Injury	https://n2t.net/RRID:SCR_003260
SCR_005193	SPOT - Biological prioritization after a SNP association study	https://n2t.net/RRID:SCR_005193
SCR_007947	Search Tool for Interactions of Chemicals	https://n2t.net/RRID:SCR_007947
SCR_005223	STRING	https://n2t.net/RRID:SCR_005223
SCR_007952	SUPERFAMILY	https://n2t.net/RRID:SCR_007952
SCR_002725	Database of Secondary Structure Assignments	https://n2t.net/RRID:SCR_002725
SCR_005333	SwissRegulon	https://n2t.net/RRID:SCR_005333
SCR_005622	Systems Transcriptional Activity Reconstruction	https://n2t.net/RRID:SCR_005622
SCR_006619	Tuberculosis Database	https://n2t.net/RRID:SCR_006619
SCR_001840	TCAG	https://n2t.net/RRID:SCR_001840
SCR_007963	TDR Targets Database	https://n2t.net/RRID:SCR_007963
SCR_014954	C.M. Rick Tomato Genetic Resources Center	https://n2t.net/RRID:SCR_014954
SCR_005803	UniPROBE	https://n2t.net/RRID:SCR_005803
SCR_005673	Tree of Life Web Project	https://n2t.net/RRID:SCR_005673
SCR_010664	NEBcutter	https://n2t.net/RRID:SCR_010664
SCR_004722	Human DNA Polymerase Gamma Mutation Database	https://n2t.net/RRID:SCR_004722
SCR_014594	BioWorks	https://n2t.net/RRID:SCR_014594
SCR_005726	ToppGene Suite	https://n2t.net/RRID:SCR_005726
SCR_013453	ApiDB ToxoDB	https://n2t.net/RRID:SCR_013453
SCR_001370	DDBJ Sequence Read Archive	https://n2t.net/RRID:SCR_001370
SCR_005688	TreeBASE	https://n2t.net/RRID:SCR_005688
SCR_007043	TriTrypDB	https://n2t.net/RRID:SCR_007043
SCR_012929	DEG - Database of Essential Genes	https://n2t.net/RRID:SCR_012929
SCR_015827	UALCAN	https://n2t.net/RRID:SCR_015827
SCR_006518	UNITE	https://n2t.net/RRID:SCR_006518
SCR_007582	CATdb: a Complete Arabidopsis Transcriptome database	https://n2t.net/RRID:SCR_007582
SCR_005868	UTRdb/UTRsite	https://n2t.net/RRID:SCR_005868
SCR_007421	Virtual Cell at the National Resource for Cell Analysis and Modeling	https://n2t.net/RRID:SCR_007421
SCR_007907	VEGA	https://n2t.net/RRID:SCR_007907
SCR_002853	VIPERdb	https://n2t.net/RRID:SCR_002853
SCR_005670	Onto-Express	https://n2t.net/RRID:SCR_005670
SCR_013736	Brain RNA-Seq	https://n2t.net/RRID:SCR_013736
SCR_007105	CD-HIT	https://n2t.net/RRID:SCR_007105
SCR_006018	wFleaBase	https://n2t.net/RRID:SCR_006018
SCR_007696	GrainGenes	https://n2t.net/RRID:SCR_007696
SCR_002134	WikiPathways	https://n2t.net/RRID:SCR_002134
SCR_010476	ALADDIN	https://n2t.net/RRID:SCR_010476
SCR_003020	ISFinder	https://n2t.net/RRID:SCR_003020
SCR_006828	1000 Genomes: A Deep Catalog of Human Genetic Variation	https://n2t.net/RRID:SCR_006828
SCR_002037	Addgene	https://n2t.net/RRID:SCR_002037
SCR_007547	AgBase	https://n2t.net/RRID:SCR_007547
SCR_006467	Atlas of Living Australia	https://n2t.net/RRID:SCR_006467
SCR_008642	xjView: A Viewing Program For SPM	https://n2t.net/RRID:SCR_008642
SCR_007259	Allele Frequencies in Worldwide Populations	https://n2t.net/RRID:SCR_007259
SCR_015850	Alliance of Genome Resources	https://n2t.net/RRID:SCR_015850
SCR_007398	Alzheimers Association	https://n2t.net/RRID:SCR_007398
SCR_007327	National Alzheimer's Coordinating Center	https://n2t.net/RRID:SCR_007327
SCR_006416	Alzheimer's Research Forum	https://n2t.net/RRID:SCR_006416
SCR_006749	AlzGene: Field Synopsis of Genetic Association Studies in AD	https://n2t.net/RRID:SCR_006749
SCR_002850	Sal-Site	https://n2t.net/RRID:SCR_002850
SCR_013030	Ascidian Network for InSitu Expression and Embryological Data	https://n2t.net/RRID:SCR_013030
SCR_012782	Antibodypedia	https://n2t.net/RRID:SCR_012782
SCR_004851	AntWeb	https://n2t.net/RRID:SCR_004851
SCR_002967	Australian New Zealand Clinical Trials Registry	https://n2t.net/RRID:SCR_002967
SCR_014799	PsycINFO	https://n2t.net/RRID:SCR_014799
SCR_001765	APHIDBASE	https://n2t.net/RRID:SCR_001765
SCR_002121	RESNET	https://n2t.net/RRID:SCR_002121
SCR_006675	Germplasm Resources Information Network	https://n2t.net/RRID:SCR_006675
SCR_002047	ASPGD	https://n2t.net/RRID:SCR_002047
SCR_001672	ATCC	https://n2t.net/RRID:SCR_001672
SCR_002917	ATGC: Montpellier bioinformatics platform	https://n2t.net/RRID:SCR_002917
SCR_006717	AthaMap	https://n2t.net/RRID:SCR_006717
SCR_000900	CDC Toxprofiles	https://n2t.net/RRID:SCR_000900
SCR_000651	Autism Tissue Program	https://n2t.net/RRID:SCR_000651
SCR_004278	BOLD	https://n2t.net/RRID:SCR_004278
SCR_014087	bic-mni-models	https://n2t.net/RRID:SCR_014087
SCR_000390	BindingDB	https://n2t.net/RRID:SCR_000390
SCR_010271	BIOBASE Corporation	https://n2t.net/RRID:SCR_010271
SCR_006917	BioCarta Pathways	https://n2t.net/RRID:SCR_006917
SCR_014485	MaxQuant	https://n2t.net/RRID:SCR_014485
SCR_007111	VIDA	https://n2t.net/RRID:SCR_007111
SCR_001313	ArrayTools	https://n2t.net/RRID:SCR_001313
SCR_006334	BioGrid Australia	https://n2t.net/RRID:SCR_006334
SCR_001624	AnimalTFDB	https://n2t.net/RRID:SCR_001624
SCR_003412	PRINTS	https://n2t.net/RRID:SCR_003412
SCR_007856	PINT	https://n2t.net/RRID:SCR_007856
SCR_000141	FastQ Screen	https://n2t.net/RRID:SCR_000141
SCR_008110	Athena	https://n2t.net/RRID:SCR_008110
SCR_004295	US Biomax	https://n2t.net/RRID:SCR_004295
SCR_005783	Biopieces	https://n2t.net/RRID:SCR_005783
SCR_008136	Arabidopsis Biological Resource Center	https://n2t.net/RRID:SCR_008136
SCR_008606	Blender	https://n2t.net/RRID:SCR_008606
SCR_002296	Biological Magnetic Resonance Data Bank (BMRB)	https://n2t.net/RRID:SCR_002296
SCR_013841	Netherlands Brain Bank	https://n2t.net/RRID:SCR_013841
SCR_008019	Brain Resource Company	https://n2t.net/RRID:SCR_008019
SCR_007354	BrainVISA / Anatomist	https://n2t.net/RRID:SCR_007354
SCR_003250	RIKEN BioResource Center	https://n2t.net/RRID:SCR_003250
SCR_002997	BRENDA	https://n2t.net/RRID:SCR_002997
SCR_006796	HaploReg	https://n2t.net/RRID:SCR_006796
SCR_018165	MitoCarta	https://n2t.net/RRID:SCR_018165
SCR_005675	STRAP	https://n2t.net/RRID:SCR_005675
SCR_008927	Cancer Imaging Archive (TCIA)	https://n2t.net/RRID:SCR_008927
SCR_011956	Genomics of Drug Sensitivity in Cancer	https://n2t.net/RRID:SCR_011956
SCR_002036	Candida Genome Database	https://n2t.net/RRID:SCR_002036
SCR_002795	Code Analysis Repository and Modelling for e-Neuroscience	https://n2t.net/RRID:SCR_002795
SCR_006701	Catalogue of Life	https://n2t.net/RRID:SCR_006701
SCR_007583	CATH: Protein Structure Classification	https://n2t.net/RRID:SCR_007583
SCR_012909	CAZy- Carbohydrate Active Enzyme	https://n2t.net/RRID:SCR_012909
SCR_010739	TESS: Transcription Element Search System	https://n2t.net/RRID:SCR_010739
SCR_014555	cBioPortal	https://n2t.net/RRID:SCR_014555
SCR_008061	CellML	https://n2t.net/RRID:SCR_008061
SCR_002071	Cell Signaling Technology Pathway Database	https://n2t.net/RRID:SCR_002071
SCR_008946	National Longitudinal Mortality Study	https://n2t.net/RRID:SCR_008946
SCR_007341	Caenorhabditis Genetics Center	https://n2t.net/RRID:SCR_007341
SCR_018802	Chinese Glioma Genome Atlas	https://n2t.net/RRID:SCR_018802
SCR_001374	Resource for Biocomputing Visualization and Informatics	https://n2t.net/RRID:SCR_001374
SCR_008440	COILS: Prediction of Coiled Coil Regions in Proteins	https://n2t.net/RRID:SCR_008440
SCR_006583	Enzyme Nomenclature	https://n2t.net/RRID:SCR_006583
SCR_006360	ChemSpider	https://n2t.net/RRID:SCR_006360
SCR_008007	Gemma	https://n2t.net/RRID:SCR_008007
SCR_014960	Chlamydomonas Resource Center	https://n2t.net/RRID:SCR_014960
SCR_007597	ChromDB- the chromatin database	https://n2t.net/RRID:SCR_007597
SCR_006576	Cochrane Central Register of Controlled Trials	https://n2t.net/RRID:SCR_006576
SCR_013000	Cochrane Library	https://n2t.net/RRID:SCR_013000
SCR_007761	Legume Information System	https://n2t.net/RRID:SCR_007761
SCR_002325	Current Controlled Trials	https://n2t.net/RRID:SCR_002325
SCR_007187	COPE: Cytokines and Cells Online Pathfinder Encyclopaedia	https://n2t.net/RRID:SCR_007187
SCR_007434	Add Health (National Longitudinal Study of Adolescent Health)	https://n2t.net/RRID:SCR_007434
SCR_006133	CREATE	https://n2t.net/RRID:SCR_006133
SCR_005016	Short Time-series Expression Miner (STEM)	https://n2t.net/RRID:SCR_005016
SCR_010466	SPIKE	https://n2t.net/RRID:SCR_010466
SCR_007614	CTDatabase	https://n2t.net/RRID:SCR_007614
SCR_017499	TransmiR	https://n2t.net/RRID:SCR_017499
SCR_001823	CYRILLIC	https://n2t.net/RRID:SCR_001823
SCR_014531	CyVerse	https://n2t.net/RRID:SCR_014531
SCR_002359	DNA DataBank of Japan (DDBJ)	https://n2t.net/RRID:SCR_002359
SCR_006171	Deciphering Developmental Disorders	https://n2t.net/RRID:SCR_006171
SCR_006638	Debian	https://n2t.net/RRID:SCR_006638
SCR_008639	Diabetes Genes	https://n2t.net/RRID:SCR_008639
SCR_001415	Diabetic Complications Consortium	https://n2t.net/RRID:SCR_001415
SCR_015675	DIAGRAM	https://n2t.net/RRID:SCR_015675
SCR_008482	Dialog	https://n2t.net/RRID:SCR_008482
SCR_004416	DigiMorph	https://n2t.net/RRID:SCR_004416
SCR_013293	Diogenes	https://n2t.net/RRID:SCR_013293
SCR_006178	DisGeNET	https://n2t.net/RRID:SCR_006178
SCR_007097	DisProt - Database of Protein Disorder	https://n2t.net/RRID:SCR_007097
SCR_013428	PLACE- A Database of Plant Cis-acting Regulatory DNA Elements	https://n2t.net/RRID:SCR_013428
SCR_002700	DrugBank	https://n2t.net/RRID:SCR_002700
SCR_000656	Drugs.com	https://n2t.net/RRID:SCR_000656
SCR_001711	German Collection of Microorganisms and Cell Cultures	https://n2t.net/RRID:SCR_001711
SCR_003057	Developmental Therapeutics Program	https://n2t.net/RRID:SCR_003057
SCR_013732	EchinoBase	https://n2t.net/RRID:SCR_013732
SCR_001650	EMBASE	https://n2t.net/RRID:SCR_001650
SCR_003314	MedScan	https://n2t.net/RRID:SCR_003314
SCR_008498	Embase Biomedical Answers	https://n2t.net/RRID:SCR_008498
SCR_006136	European Mouse Mutant Archive	https://n2t.net/RRID:SCR_006136
SCR_002981	e-mouse Atlas (EMA and EMAGE)	https://n2t.net/RRID:SCR_002981
SCR_008497	Emsdiasum	https://n2t.net/RRID:SCR_008497
SCR_002344	Ensembl	https://n2t.net/RRID:SCR_002344
SCR_006773	Ensembl Genomes	https://n2t.net/RRID:SCR_006773
SCR_013005	Integrated Risk Information System	https://n2t.net/RRID:SCR_013005
SCR_003712	eTOX	https://n2t.net/RRID:SCR_003712
SCR_008143	Fungal Genetics Stock Center	https://n2t.net/RRID:SCR_008143
SCR_000783	FileMaker	https://n2t.net/RRID:SCR_000783
SCR_004376	FishBase	https://n2t.net/RRID:SCR_004376
SCR_003075	flytrap	https://n2t.net/RRID:SCR_003075
SCR_006375	Flycircuit	https://n2t.net/RRID:SCR_006375
SCR_002694	FlyMine	https://n2t.net/RRID:SCR_002694
SCR_008963	Framingham Heart Study	https://n2t.net/RRID:SCR_008963
SCR_013094	Berkeley Drosophila Genome Project	https://n2t.net/RRID:SCR_013094
SCR_013337	Functional Glycomics Research	https://n2t.net/RRID:SCR_013337
SCR_016146	HumanNet	https://n2t.net/RRID:SCR_016146
SCR_014467	FunRich: Functional Enrichment analysis tool	https://n2t.net/RRID:SCR_014467
SCR_012751	GABI-KAT	https://n2t.net/RRID:SCR_012751
SCR_008528	GAVI	https://n2t.net/RRID:SCR_008528
SCR_005904	GBIF - Global Biodiversity Information Facility	https://n2t.net/RRID:SCR_005904
SCR_007669	GenAtlas	https://n2t.net/RRID:SCR_007669
SCR_008089	Gene Atlas	https://n2t.net/RRID:SCR_008089
SCR_002774	GeneDB	https://n2t.net/RRID:SCR_002774
SCR_002827	HGNC	https://n2t.net/RRID:SCR_002827
SCR_002388	GeneNetwork	https://n2t.net/RRID:SCR_002388
SCR_002811	Gene Ontology	https://n2t.net/RRID:SCR_002811
SCR_003015	GenePaint	https://n2t.net/RRID:SCR_003015
SCR_000685	Cystic Fibrosis Mutation Database	https://n2t.net/RRID:SCR_000685
SCR_005663	GeneTools	https://n2t.net/RRID:SCR_005663
SCR_002305	International Gene Trap Consortium	https://n2t.net/RRID:SCR_002305
SCR_005094	Gene Map Annotator and Pathway Profiler	https://n2t.net/RRID:SCR_005094
SCR_008036	Genomatix Software: Understanding Gene Regulation	https://n2t.net/RRID:SCR_008036
SCR_007044	Amino Acid Index Database	https://n2t.net/RRID:SCR_007044
SCR_004165	GenomeNet	https://n2t.net/RRID:SCR_004165
SCR_001120	Kyoto Encyclopedia of Genes and Genomes Expression Database	https://n2t.net/RRID:SCR_001120
SCR_007551	Animal Genome Size Database	https://n2t.net/RRID:SCR_007551
SCR_002817	Genomes Online Database	https://n2t.net/RRID:SCR_002817
SCR_011791	Genomicus	https://n2t.net/RRID:SCR_011791
SCR_002172	Genoscope	https://n2t.net/RRID:SCR_002172
SCR_002945	mtDB - Human Mitochondrial Genome Database	https://n2t.net/RRID:SCR_002945
SCR_002721	Gene Expression Nervous System Atlas	https://n2t.net/RRID:SCR_002721
SCR_012762	Genetic Information Research Institute	https://n2t.net/RRID:SCR_012762
SCR_002829	Gramene	https://n2t.net/RRID:SCR_002829
SCR_008243	Signaling Pathway Database	https://n2t.net/RRID:SCR_008243
SCR_001554	GenitoUrinary Development Molecular Anatomy Project	https://n2t.net/RRID:SCR_001554
SCR_013077	IUPHAR/BPS Guide to Pharmacology	https://n2t.net/RRID:SCR_013077
SCR_006326	Human Developmental Biology Resource	https://n2t.net/RRID:SCR_006326
SCR_013605	Baylor College of Medicine Human Genome Sequencing Center	https://n2t.net/RRID:SCR_013605
SCR_000614	HIV Databases	https://n2t.net/RRID:SCR_000614
SCR_007712	HMDB - Human Metabolome Database	https://n2t.net/RRID:SCR_007712
SCR_004919	HMP Data Analysis and Coordination Center	https://n2t.net/RRID:SCR_004919
SCR_012770	HOMD	https://n2t.net/RRID:SCR_012770
SCR_001714	HOMOZYGOSITYMAPPER	https://n2t.net/RRID:SCR_001714
SCR_007027	HPRD - Human Protein Reference Database	https://n2t.net/RRID:SCR_007027
SCR_006016	HPO - Human Phenotype Ontology	https://n2t.net/RRID:SCR_006016
SCR_003490	MGH-USC Human Connectome Project	https://n2t.net/RRID:SCR_003490
SCR_002948	Human Proteinpedia	https://n2t.net/RRID:SCR_002948
SCR_007391	Ikaros Project	https://n2t.net/RRID:SCR_007391
SCR_002805	IMEx - The International Molecular Exchange Consortium	https://n2t.net/RRID:SCR_002805
SCR_006604	Immune Epitope Database and Analysis Resource (IEDB)	https://n2t.net/RRID:SCR_006604
SCR_008975	Index Fungorum	https://n2t.net/RRID:SCR_008975
SCR_006539	Gene Expression Database	https://n2t.net/RRID:SCR_006539
SCR_008117	Ingenuity Pathways Knowledge Base	https://n2t.net/RRID:SCR_008117
SCR_008954	TrakEM2	https://n2t.net/RRID:SCR_008954
SCR_006714	InnateDB	https://n2t.net/RRID:SCR_006714
SCR_003819	AddNeuroMed	https://n2t.net/RRID:SCR_003819
SCR_011967	INSDC	https://n2t.net/RRID:SCR_011967
SCR_007743	Interferome	https://n2t.net/RRID:SCR_007743
SCR_007744	Human Intermediate Filament Database	https://n2t.net/RRID:SCR_007744
SCR_006933	OBIS	https://n2t.net/RRID:SCR_006933
SCR_003732	Karma	https://n2t.net/RRID:SCR_003732
SCR_006087	ISRCTN Registry	https://n2t.net/RRID:SCR_006087
SCR_012758	IUCN	https://n2t.net/RRID:SCR_012758
SCR_006459	Jalview	https://n2t.net/RRID:SCR_006459
SCR_007615	CyanoBase	https://n2t.net/RRID:SCR_007615
SCR_005574	International Knockout Mouse Consortium	https://n2t.net/RRID:SCR_005574
SCR_007318	Knockout Mouse Project Repository	https://n2t.net/RRID:SCR_007318
SCR_016486	LINCS Project	https://n2t.net/RRID:SCR_016486
SCR_006579	LIPID Metabolites And Pathways Strategy	https://n2t.net/RRID:SCR_006579
SCR_015491	lncRNAdb	https://n2t.net/RRID:SCR_015491
SCR_006566	Leiden Open Variation Database	https://n2t.net/RRID:SCR_006566
SCR_006600	MaizeGDB	https://n2t.net/RRID:SCR_006600
SCR_015535	MassBank	https://n2t.net/RRID:SCR_015535
SCR_000905	DHS Program	https://n2t.net/RRID:SCR_000905
SCR_005643	TransportDB	https://n2t.net/RRID:SCR_005643
SCR_013794	Metabolomics Workbench (MetWB)	https://n2t.net/RRID:SCR_013794
SCR_007969	VFDB - Virulence Factors of Bacterial Pathogens	https://n2t.net/RRID:SCR_007969
SCR_003417	probeBase	https://n2t.net/RRID:SCR_003417
SCR_006997	microRNA.org	https://n2t.net/RRID:SCR_006997
SCR_019011	Vesiclepedia	https://n2t.net/RRID:SCR_019011
SCR_007792	miR2Disease	https://n2t.net/RRID:SCR_007792
SCR_003152	miRBase	https://n2t.net/RRID:SCR_003152
SCR_017496	miRanda	https://n2t.net/RRID:SCR_017496
SCR_002996	MITOMAP - A human mitochondrial genome database	https://n2t.net/RRID:SCR_002996
SCR_008997	National Mouse Metabolic Phenotyping Centers	https://n2t.net/RRID:SCR_008997
SCR_002953	Mutant Mouse Regional Resource Center	https://n2t.net/RRID:SCR_002953
SCR_003213	MorphoBank	https://n2t.net/RRID:SCR_003213
SCR_002370	Human Mortality Database	https://n2t.net/RRID:SCR_002370
SCR_006158	International Mouse Phenotyping Consortium (IMPC)	https://n2t.net/RRID:SCR_006158
SCR_004140	My Cancer Genome	https://n2t.net/RRID:SCR_004140
SCR_004950	MycoBank	https://n2t.net/RRID:SCR_004950
SCR_002660	NBRC	https://n2t.net/RRID:SCR_002660
SCR_003943	Network Data Exchange (NDEx)	https://n2t.net/RRID:SCR_003943
SCR_004591	Human Biological Data Interchange	https://n2t.net/RRID:SCR_004591
SCR_003267	nematodes.org	https://n2t.net/RRID:SCR_003267
SCR_003567	NetPath	https://n2t.net/RRID:SCR_003567
SCR_008911	neXtProt	https://n2t.net/RRID:SCR_008911
SCR_009457	DIAMOND	https://n2t.net/RRID:SCR_009457
SCR_007822	NONCODE	https://n2t.net/RRID:SCR_007822
SCR_004286	Novus Biologicals	https://n2t.net/RRID:SCR_004286
SCR_006134	NRCAM	https://n2t.net/RRID:SCR_006134
SCR_010626	Hunt Biobank	https://n2t.net/RRID:SCR_010626
SCR_008633	NumPy	https://n2t.net/RRID:SCR_008633
SCR_007385	Open Access Series of Imaging Studies	https://n2t.net/RRID:SCR_007385
SCR_007083	OBO	https://n2t.net/RRID:SCR_007083
SCR_007834	Oncomine Research Platform	https://n2t.net/RRID:SCR_007834
SCR_006321	Ontobee	https://n2t.net/RRID:SCR_006321
SCR_014902	StarDrop	https://n2t.net/RRID:SCR_014902
SCR_007835	Open Regulatory Annotation Database	https://n2t.net/RRID:SCR_007835
SCR_013028	Human Genome Project Information	https://n2t.net/RRID:SCR_013028
SCR_007839	OrthoMCL DB: Ortholog Groups of Protein Sequences	https://n2t.net/RRID:SCR_007839
SCR_007841	Plant Protein Phosphorylation Database	https://n2t.net/RRID:SCR_007841
SCR_013381	Phenylalanine Hydroxylase Locus Knowledgebase	https://n2t.net/RRID:SCR_013381
SCR_004869	PANTHER	https://n2t.net/RRID:SCR_004869
SCR_007846	PANZEA	https://n2t.net/RRID:SCR_007846
SCR_003248	PathGuide: the pathway resource list	https://n2t.net/RRID:SCR_003248
SCR_001749	cPath	https://n2t.net/RRID:SCR_001749
SCR_004154	Pathosystems Resource Integration Center	https://n2t.net/RRID:SCR_004154
SCR_006666	PDGene - A database for Parkinsons disease genetic association studies	https://n2t.net/RRID:SCR_006666
SCR_006783	PeptideAtlas	https://n2t.net/RRID:SCR_006783
SCR_002689	PharmGKB	https://n2t.net/RRID:SCR_002689
SCR_003331	PHI-base	https://n2t.net/RRID:SCR_003331
SCR_013070	PhosphoNET	https://n2t.net/RRID:SCR_013070
SCR_001837	PhosphoSitePlus: Protein Modification Site	https://n2t.net/RRID:SCR_001837
SCR_008439	CIPRES Science Gateway	https://n2t.net/RRID:SCR_008439
SCR_010266	Phylogeny.fr	https://n2t.net/RRID:SCR_010266
SCR_019139	PhyloPic	https://n2t.net/RRID:SCR_019139
SCR_007345	PhysioNet	https://n2t.net/RRID:SCR_007345
SCR_006507	Phytozome	https://n2t.net/RRID:SCR_006507
SCR_003343	PicTar	https://n2t.net/RRID:SCR_003343
SCR_008109	AraCyc	https://n2t.net/RRID:SCR_008109
SCR_013166	PlantGDB	https://n2t.net/RRID:SCR_013166
SCR_006586	PomBase	https://n2t.net/RRID:SCR_006586
SCR_007870	Poxvirus Bioinformatics Resource Center	https://n2t.net/RRID:SCR_007870
SCR_006431	Parkinson's Progression Markers Initiative	https://n2t.net/RRID:SCR_006431
SCR_002803	Predictions for Entire Proteomes	https://n2t.net/RRID:SCR_002803
SCR_006647	PROGENY	https://n2t.net/RRID:SCR_006647
SCR_018740	PrognoScan	https://n2t.net/RRID:SCR_018740
SCR_003445	REDCap	https://n2t.net/RRID:SCR_003445
SCR_006710	HPA	https://n2t.net/RRID:SCR_006710
SCR_004055	ProteomeXchange	https://n2t.net/RRID:SCR_004055
SCR_006590	Pseudomonas Genome Database	https://n2t.net/RRID:SCR_006590
SCR_003158	HUPO Proteomics Standards Initiative	https://n2t.net/RRID:SCR_003158
SCR_002119	PubGene	https://n2t.net/RRID:SCR_002119
SCR_008542	Quasi Opportunistic Supercomputing for Complex Systems	https://n2t.net/RRID:SCR_008542
SCR_006492	Unique	https://n2t.net/RRID:SCR_006492
SCR_012820	Research Collaboratory for Structural Bioinformatics Protein Data Bank (RCSB PDB)	https://n2t.net/RRID:SCR_012820
SCR_014274	RDKit: Open-Source Cheminformatics Software	https://n2t.net/RRID:SCR_014274
SCR_006782	re3data.org	https://n2t.net/RRID:SCR_006782
SCR_003485	Reactome	https://n2t.net/RRID:SCR_003485
SCR_017905	RegulomeDB	https://n2t.net/RRID:SCR_017905
SCR_006505	ResearchGate	https://n2t.net/RRID:SCR_006505
SCR_004713	RHEA	https://n2t.net/RRID:SCR_004713
SCR_012756	Genome Database for Rosaceae	https://n2t.net/RRID:SCR_012756
SCR_012605	BestGene	https://n2t.net/RRID:SCR_012605
SCR_008579	SEQtools	https://n2t.net/RRID:SCR_008579
SCR_007840	Oryzabase	https://n2t.net/RRID:SCR_007840
SCR_003944	Simcyp	https://n2t.net/RRID:SCR_003944
SCR_004844	Small Molecule Pathway Database	https://n2t.net/RRID:SCR_004844
SCR_006125	SNPedia	https://n2t.net/RRID:SCR_006125
SCR_010787	SNPs3D	https://n2t.net/RRID:SCR_010787
SCR_013182	SYFPEITHI: A Database for MHC Ligands and Peptide Motifs	https://n2t.net/RRID:SCR_013182
SCR_015770	GeneSys	https://n2t.net/RRID:SCR_015770
SCR_006938	Schizophrenia Research Forum: Published Candidate Genes for Schizophrenia	https://n2t.net/RRID:SCR_006938
SCR_000448	Talairach Daemon	https://n2t.net/RRID:SCR_000448
SCR_004490	Transporter Classification Database	https://n2t.net/RRID:SCR_004490
SCR_007393	Biological General Repository for Interaction Datasets (BioGRID)	https://n2t.net/RRID:SCR_007393
SCR_006617	Global Proteome Machine Database (GPM DB)	https://n2t.net/RRID:SCR_006617
SCR_015645	X!Tandem	https://n2t.net/RRID:SCR_015645
SCR_002129	SEED	https://n2t.net/RRID:SCR_002129
SCR_002350	Fungal Databases	https://n2t.net/RRID:SCR_002350
SCR_007727	Human BAC Ends Database	https://n2t.net/RRID:SCR_007727
SCR_021162	TimeTree	https://n2t.net/RRID:SCR_021162
SCR_007424	Translating Time across developing mammalian brains	https://n2t.net/RRID:SCR_007424
SCR_013401	Tree families database	https://n2t.net/RRID:SCR_013401
SCR_010234	Netherlands Trial Register	https://n2t.net/RRID:SCR_010234
SCR_003743	Accelerating Medicines Partnership Type 2 Diabetes Knowledge Portal (AMP-T2D)	https://n2t.net/RRID:SCR_003743
SCR_012826	NCL Resource - A gateway for Batten disease	https://n2t.net/RRID:SCR_012826
SCR_004976	UNOS - United Network for Organ Sharing	https://n2t.net/RRID:SCR_004976
SCR_012017	methPrimerDB	https://n2t.net/RRID:SCR_012017
SCR_006699	United States Renal Data System	https://n2t.net/RRID:SCR_006699
SCR_007082	VBASE2	https://n2t.net/RRID:SCR_007082
SCR_005917	VectorBase	https://n2t.net/RRID:SCR_005917
SCR_012983	Virus Pathogen Resource (ViPR)	https://n2t.net/RRID:SCR_012983
SCR_015013	VTK	https://n2t.net/RRID:SCR_015013
SCR_008126	NASCArrays: The Nottingham Arabidopsis Stock Centre Arrays	https://n2t.net/RRID:SCR_008126
SCR_004567	WebMD	https://n2t.net/RRID:SCR_004567
SCR_008250	World Health Organization Statistical Information System	https://n2t.net/RRID:SCR_008250
SCR_004475	WHO International Clinical Trials Registry Platform	https://n2t.net/RRID:SCR_004475
SCR_000677	WHO Collaborating Centre for Drug Statistics Methodology	https://n2t.net/RRID:SCR_000677
SCR_002861	WormAtlas	https://n2t.net/RRID:SCR_002861
SCR_003098	WormBase	https://n2t.net/RRID:SCR_003098
SCR_006692	WormBook The Online Review of C. Elegans Biology	https://n2t.net/RRID:SCR_006692
SCR_002548	X-linked Adrenoleukodystrophy Database	https://n2t.net/RRID:SCR_002548
SCR_003280	Xenbase	https://n2t.net/RRID:SCR_003280
SCR_003048	XNAT - The Extensible Neuroimaging Archive Toolkit	https://n2t.net/RRID:SCR_003048
SCR_005309	MAKER	https://n2t.net/RRID:SCR_005309
SCR_004694	SGD	https://n2t.net/RRID:SCR_004694
SCR_006076	Yeast Search for Transcriptional Regulators And Consensus Tracking	https://n2t.net/RRID:SCR_006076
SCR_010267	Centre for Reviews and Dissemination	https://n2t.net/RRID:SCR_010267
SCR_003527	MRC Laboratory of Molecular Biology	https://n2t.net/RRID:SCR_003527
SCR_007678	GeneNet	https://n2t.net/RRID:SCR_007678
SCR_006892	Therapeutic Target Database	https://n2t.net/RRID:SCR_006892
SCR_006077	YanHuang Project	https://n2t.net/RRID:SCR_006077
SCR_002560	Zebrafish Information Network (ZFIN)	https://n2t.net/RRID:SCR_002560
SCR_000901	ZooBank	https://n2t.net/RRID:SCR_000901
SCR_013395	Collaborative Study on the Genetics of Alcoholism	https://n2t.net/RRID:SCR_013395
SCR_006457	Bloomington Drosophila Stock Center	https://n2t.net/RRID:SCR_006457
SCR_011821	PatMaN	https://n2t.net/RRID:SCR_011821
SCR_013142	Biologic Specimen and Data Repository Information Coordinating Center (BioLINCC)	https://n2t.net/RRID:SCR_013142
SCR_006794	canSAR	https://n2t.net/RRID:SCR_006794
SCR_019078	CFTR2	https://n2t.net/RRID:SCR_019078
SCR_016204	CMap	https://n2t.net/RRID:SCR_016204
SCR_016507	RNA22	https://n2t.net/RRID:SCR_016507
SCR_011795	ngs.plot	https://n2t.net/RRID:SCR_011795
SCR_009546	CURRY	https://n2t.net/RRID:SCR_009546
SCR_005910	Dryad Digital Repository	https://n2t.net/RRID:SCR_005910
SCR_017655	Cancer Dependency Map Portal	https://n2t.net/RRID:SCR_017655
SCR_002845	Drosophila Genomics Resource Center	https://n2t.net/RRID:SCR_002845
SCR_015060	DOGMA	https://n2t.net/RRID:SCR_015060
SCR_002149	RegPrecise	https://n2t.net/RRID:SCR_002149
SCR_014819	GEMINI	https://n2t.net/RRID:SCR_014819
SCR_011796	UCSC Cancer Genomics Browser	https://n2t.net/RRID:SCR_011796
SCR_010979	UNC Microarray Database	https://n2t.net/RRID:SCR_010979
SCR_002630	GitHub	https://n2t.net/RRID:SCR_002630
SCR_003418	LaSSO	https://n2t.net/RRID:SCR_003418
SCR_018550	Minimap2	https://n2t.net/RRID:SCR_018550
SCR_021329	Prokaryotic Genomes Automatic Annotation Pipeline	https://n2t.net/RRID:SCR_021329
SCR_016087	Examl	https://n2t.net/RRID:SCR_016087
SCR_021093	Abricate	https://n2t.net/RRID:SCR_021093
SCR_019012	GNPS	https://n2t.net/RRID:SCR_019012
SCR_007419	G Protein-Coupled Receptor Data Base	https://n2t.net/RRID:SCR_007419
SCR_007283	LONI Image and Data Archive	https://n2t.net/RRID:SCR_007283
SCR_018753	Kaplan Meier Plotter	https://n2t.net/RRID:SCR_018753
SCR_006677	mAdb	https://n2t.net/RRID:SCR_006677
SCR_013665	Mass spectrometry Interactive Virtual Environment (MassIVE)	https://n2t.net/RRID:SCR_013665
SCR_016148	mentha	https://n2t.net/RRID:SCR_016148
SCR_002120	National Center for Marine Algae and Microbiota	https://n2t.net/RRID:SCR_002120
SCR_004434	NIMH Data Archive	https://n2t.net/RRID:SCR_004434
SCR_015646	MS-GF+	https://n2t.net/RRID:SCR_015646
SCR_003238	Open Science Framework	https://n2t.net/RRID:SCR_003238
SCR_016599	PaVE	https://n2t.net/RRID:SCR_016599
SCR_015674	Connectivity Map 02	https://n2t.net/RRID:SCR_015674
SCR_006542	NIDDK Central Repository	https://n2t.net/RRID:SCR_006542
SCR_016042	Research-tested Intervention Programs (RTIPs)	https://n2t.net/RRID:SCR_016042
SCR_001421	Integrated Animals	https://n2t.net/RRID:SCR_001421
SCR_005178	dbNSFP	https://n2t.net/RRID:SCR_005178
SCR_017041	SPARC Project	https://n2t.net/RRID:SCR_017041
SCR_014508	The Cancer Immunome Database	https://n2t.net/RRID:SCR_014508
SCR_004822	Brain and Body Donation Program	https://n2t.net/RRID:SCR_004822
SCR_013836	Cancer Cell Line Encyclopedia	https://n2t.net/RRID:SCR_013836
SCR_017054	CellPhoneDB	https://n2t.net/RRID:SCR_017054
SCR_014968	ClinGen	https://n2t.net/RRID:SCR_014968
SCR_005956	EU Clinical Trials Register	https://n2t.net/RRID:SCR_005956
SCR_019061	PROSPERO	https://n2t.net/RRID:SCR_019061
SCR_003999	DataONE	https://n2t.net/RRID:SCR_003999
SCR_017501	Compilation of Genetics Resource Databases	https://n2t.net/RRID:SCR_017501
SCR_005998	FaceBase	https://n2t.net/RRID:SCR_005998
SCR_002358	Genevestigator	https://n2t.net/RRID:SCR_002358
SCR_021169	Repbase	https://n2t.net/RRID:SCR_021169
SCR_016530	Human Cell Atlas	https://n2t.net/RRID:SCR_016530
SCR_010000	ieeg.org - NINDS Data Sharing portal	https://n2t.net/RRID:SCR_010000
SCR_012804	The Immunology Database and Analysis Portal (ImmPort)	https://n2t.net/RRID:SCR_012804
SCR_014642	ImmunoBase	https://n2t.net/RRID:SCR_014642
SCR_006168	ISCA Consortium	https://n2t.net/RRID:SCR_006168
SCR_014930	Open MEG Archive	https://n2t.net/RRID:SCR_014930
SCR_004495	Psychiatric Genomics Consortium	https://n2t.net/RRID:SCR_004495
SCR_014045	MediaWiki	https://n2t.net/RRID:SCR_014045
SCR_018525	Molinspiration	https://n2t.net/RRID:SCR_018525
SCR_014669	mzCloud	https://n2t.net/RRID:SCR_014669
SCR_009427	National Climatic Data Center	https://n2t.net/RRID:SCR_009427
SCR_004760	National Gene Vector Biorepository	https://n2t.net/RRID:SCR_004760
SCR_011980	OrthoDB	https://n2t.net/RRID:SCR_011980
SCR_015562	ProteomicsDB	https://n2t.net/RRID:SCR_015562
SCR_014884	Phase	https://n2t.net/RRID:SCR_014884
SCR_004859	Stanley Medical Research Institute Online Genomics Database	https://n2t.net/RRID:SCR_004859
SCR_006307	Synapse	https://n2t.net/RRID:SCR_006307
SCR_018187	cRAP protein sequences	https://n2t.net/RRID:SCR_018187
SCR_014477	Proteome Discoverer	https://n2t.net/RRID:SCR_014477
SCR_015538	XCMS	https://n2t.net/RRID:SCR_015538
SCR_005280	Johns Hopkins Laboratory of Brain Anatomical MRI	https://n2t.net/RRID:SCR_005280
SCR_005799	SOURCE	https://n2t.net/RRID:SCR_005799

## Sheet: Sheet2
select * from resource_mentions where (rid =	1694
or rid =	3007
or rid =	12825
or rid =	8158
or rid =	1730
or rid =	2143
or rid =	1612
or rid =	6887
or rid =	15794
or rid =	12019
or rid =	6606
or rid =	4576
or rid =	6928
or rid =	7552
or rid =	7040
or rid =	6500
or rid =	10478
or rid =	7199
or rid =	6937
or rid =	5409
or rid =	2969
or rid =	8679
or rid =	18151
or rid =	6283
or rid =	1955
or rid =	5375
or rid =	2028
or rid =	16124
or rid =	5809
or rid =	18503
or rid =	6311
or rid =	2298
or rid =	1762
or rid =	6433
or rid =	10248
or rid =	6190
or rid =	6406
or rid =	2782
or rid =	16144
or rid =	3933
or rid =	7671
or rid =	13284
or rid =	8596
or rid =	7567
or rid =	6878
or rid =	6260
or rid =	1937
or rid =	13021
or rid =	2260
or rid =	3193
or rid =	7796
or rid =	10638
or rid =	6278
or rid =	7263
or rid =	3016
or rid =	12877
or rid =	15511
or rid =	17236
or rid =	2309
or rid =	1629
or rid =	5398
or rid =	7277
or rid =	13042
or rid =	7653
or rid =	14568
or rid =	3389
or rid =	2320
or rid =	2231
or rid =	6000
or rid =	5608
or rid =	14684
or rid =	13208
or rid =	6530
or rid =	18401
or rid =	3032
or rid =	13434
or rid =	12767
or rid =	7101
or rid =	1881
or rid =	13361
or rid =	6531
or rid =	6026
or rid =	4632
or rid =	2354
or rid =	6552
or rid =	7006
or rid =	5404
or rid =	6608
or rid =	7000
or rid =	1716
or rid =	3167
or rid =	4586
or rid =	2360
or rid =	4453
or rid =	15664
or rid =	4262
or rid =	15663
or rid =	2433
or rid =	2437
or rid =	2456
or rid =	13433
or rid =	3085
or rid =	8493
or rid =	3087
or rid =	7973
or rid =	19019
or rid =	5905
or rid =	6011
or rid =	13158
or rid =	4512
or rid =	5901
or rid =	12761
or rid =	4068
or rid =	2038
or rid =	2932
or rid =	788
or rid =	6914
or rid =	5361
or rid =	2349
or rid =	4328
or rid =	13779
or rid =	6549
or rid =	7738
or rid =	7378
or rid =	4299
or rid =	8681
or rid =	6013
or rid =	6952
or rid =	9042
or rid =	7672
or rid =	17577
or rid =	2773
or rid =	5709
or rid =	6316
or rid =	13264
or rid =	5312
or rid =	7681
or rid =	13377
or rid =	4002
or rid =	5044
or rid =	6625
or rid =	1936
or rid =	9034
or rid =	14964
or rid =	13458
or rid =	8535
or rid =	2830
or rid =	6939
or rid =	8017
or rid =	13742
or rid =	2863
or rid =	6469
or rid =	2762
or rid =	2906
or rid =	6631
or rid =	5305
or rid =	8496
or rid =	3172
or rid =	7050
or rid =	15560
or rid =	8966
or rid =	6258
or rid =	1243
or rid =	5332
or rid =	7733
or rid =	2965
or rid =	11809
or rid =	6801
or rid =	2868
or rid =	2279
or rid =	6373
or rid =	3030
or rid =	6350
or rid =	2639
or rid =	7763
or rid =	6327
or rid =	15700
or rid =	5817
or rid =	6176
or rid =	13312
or rid =	1727
or rid =	12824
or rid =	7106
or rid =	667
or rid =	1783
or rid =	1599
or rid =	7777
or rid =	7778
or rid =	800
or rid =	10500
or rid =	7024
or rid =	5507
or rid =	17384
or rid =	1523
or rid =	2254
or rid =	10848
or rid =	7793
or rid =	2422
or rid =	3156
or rid =	17355
or rid =	16509
or rid =	1368
or rid =	7803
or rid =	14542
or rid =	13089
or rid =	15536
or rid =	6757
or rid =	8027
or rid =	3255
or rid =	4480
or rid =	7816
or rid =	7818
or rid =	14264
or rid =	2145
or rid =	5656
or rid =	6798
or rid =	2220
or rid =	2616
or rid =	6436
or rid =	6437
or rid =	14782
or rid =	6383
or rid =	5031
or rid =	6111
or rid =	11961
or rid =	4883
or rid =	3798
or rid =	7644
or rid =	7250
or rid =	11962
or rid =	4726
or rid =	6898
or rid =	5184
or rid =	3212
or rid =	2463
or rid =	3332
or rid =	1109
or rid =	7850
or rid =	6949
or rid =	8953
or rid =	11808
or rid =	8229
or rid =	7858
or rid =	13999
or rid =	8680
or rid =	5470
or rid =	3362
or rid =	13331
or rid =	10899
or rid =	7867
or rid =	7872
or rid =	2118
or rid =	15517
or rid =	3469
or rid =	6969
or rid =	7074
or rid =	10260
or rid =	14558
or rid =	3299
or rid =	8236
or rid =	12955
or rid =	1192
or rid =	6633
or rid =	7886
or rid =	8556
or rid =	3499
or rid =	5483
or rid =	8432
or rid =	7891
or rid =	6444
or rid =	6663
or rid =	8550
or rid =	8924
or rid =	8560
or rid =	1947
or rid =	5661
or rid =	4642
or rid =	7422
or rid =	7026
or rid =	4341
or rid =	15766
or rid =	7039
or rid =	6902
or rid =	4374
or rid =	15563
or rid =	1628
or rid =	4321
or rid =	3569
or rid =	5302
or rid =	5026
or rid =	7936
or rid =	13076
or rid =	7943
or rid =	5091
or rid =	16863
or rid =	4933
or rid =	4365
or rid =	5096
or rid =	1460
or rid =	3260
or rid =	5193
or rid =	7947
or rid =	5223
or rid =	7952
or rid =	2725
or rid =	5333
or rid =	5622
or rid =	6619
or rid =	1840
or rid =	7963
or rid =	14954
or rid =	5803
or rid =	5673
or rid =	10664
or rid =	4722
or rid =	14594
or rid =	5726
or rid =	13453
or rid =	1370
or rid =	5688
or rid =	7043
or rid =	12929
or rid =	15827
or rid =	6518
or rid =	7582
or rid =	5868
or rid =	7421
or rid =	7907
or rid =	2853
or rid =	5670
or rid =	13736
or rid =	7105
or rid =	6018
or rid =	7696
or rid =	2134
or rid =	10476
or rid =	3020
or rid =	6828
or rid =	2037
or rid =	7547
or rid =	6467
or rid =	8642
or rid =	7259
or rid =	15850
or rid =	7398
or rid =	7327
or rid =	6416
or rid =	6749
or rid =	2850
or rid =	13030
or rid =	12782
or rid =	4851
or rid =	2967
or rid =	14799
or rid =	1765
or rid =	2121
or rid =	6675
or rid =	2047
or rid =	1672
or rid =	2917
or rid =	6717
or rid =	900
or rid =	651
or rid =	4278
or rid =	14087
or rid =	390
or rid =	10271
or rid =	6917
or rid =	14485
or rid =	7111
or rid =	1313
or rid =	6334
or rid =	1624
or rid =	3412
or rid =	7856
or rid =	141
or rid =	8110
or rid =	4295
or rid =	5783
or rid =	8136
or rid =	8606
or rid =	2296
or rid =	13841
or rid =	8019
or rid =	7354
or rid =	3250
or rid =	2997
or rid =	6796
or rid =	18165
or rid =	5675
or rid =	8927
or rid =	11956
or rid =	2036
or rid =	2795
or rid =	6701
or rid =	7583
or rid =	12909
or rid =	10739
or rid =	14555
or rid =	8061
or rid =	2071
or rid =	8946
or rid =	7341
or rid =	18802
or rid =	1374
or rid =	8440
or rid =	6583
or rid =	6360
or rid =	8007
or rid =	14960
or rid =	7597
or rid =	6576
or rid =	13000
or rid =	7761
or rid =	2325
or rid =	7187
or rid =	7434
or rid =	6133
or rid =	5016
or rid =	10466
or rid =	7614
or rid =	17499
or rid =	1823
or rid =	14531
or rid =	2359
or rid =	6171
or rid =	6638
or rid =	8639
or rid =	1415
or rid =	15675
or rid =	8482
or rid =	4416
or rid =	13293
or rid =	6178
or rid =	7097
or rid =	13428
or rid =	2700
or rid =	656
or rid =	1711
or rid =	3057
or rid =	13732
or rid =	1650
or rid =	3314
or rid =	8498
or rid =	6136
or rid =	2981
or rid =	8497
or rid =	2344
or rid =	6773
or rid =	13005
or rid =	3712
or rid =	8143
or rid =	783
or rid =	4376
or rid =	3075
or rid =	6375
or rid =	2694
or rid =	8963
or rid =	13094
or rid =	13337
or rid =	16146
or rid =	14467
or rid =	12751
or rid =	8528
or rid =	5904
or rid =	7669
or rid =	8089
or rid =	2774
or rid =	2827
or rid =	2388
or rid =	2811
or rid =	3015
or rid =	685
or rid =	5663
or rid =	2305
or rid =	5094
or rid =	8036
or rid =	7044
or rid =	4165
or rid =	1120
or rid =	7551
or rid =	2817
or rid =	11791
or rid =	2172
or rid =	2945
or rid =	2721
or rid =	12762
or rid =	2829
or rid =	8243
or rid =	1554
or rid =	13077
or rid =	6326
or rid =	13605
or rid =	614
or rid =	7712
or rid =	4919
or rid =	12770
or rid =	1714
or rid =	7027
or rid =	6016
or rid =	3490
or rid =	2948
or rid =	7391
or rid =	2805
or rid =	6604
or rid =	8975
or rid =	6539
or rid =	8117
or rid =	8954
or rid =	6714
or rid =	3819
or rid =	11967
or rid =	7743
or rid =	7744
or rid =	6933
or rid =	3732
or rid =	6087
or rid =	12758
or rid =	6459
or rid =	7615
or rid =	5574
or rid =	7318
or rid =	16486
or rid =	6579
or rid =	15491
or rid =	6566
or rid =	6600
or rid =	15535
or rid =	905
or rid =	5643
or rid =	13794
or rid =	7969
or rid =	3417
or rid =	6997
or rid =	19011
or rid =	7792
or rid =	3152
or rid =	17496
or rid =	2996
or rid =	8997
or rid =	2953
or rid =	3213
or rid =	2370
or rid =	6158
or rid =	4140
or rid =	4950
or rid =	2660
or rid =	3943
or rid =	4591
or rid =	3267
or rid =	3567
or rid =	8911
or rid =	9457
or rid =	7822
or rid =	4286
or rid =	6134
or rid =	10626
or rid =	8633
or rid =	7385
or rid =	7083
or rid =	7834
or rid =	6321
or rid =	14902
or rid =	7835
or rid =	13028
or rid =	7839
or rid =	7841
or rid =	13381
or rid =	4869
or rid =	7846
or rid =	3248
or rid =	1749
or rid =	4154
or rid =	6666
or rid =	6783
or rid =	2689
or rid =	3331
or rid =	13070
or rid =	1837
or rid =	8439
or rid =	10266
or rid =	19139
or rid =	7345
or rid =	6507
or rid =	3343
or rid =	8109
or rid =	13166
or rid =	6586
or rid =	7870
or rid =	6431
or rid =	2803
or rid =	6647
or rid =	18740
or rid =	3445
or rid =	6710
or rid =	4055
or rid =	6590
or rid =	3158
or rid =	2119
or rid =	8542
or rid =	6492
or rid =	12820
or rid =	14274
or rid =	6782
or rid =	3485
or rid =	17905
or rid =	6505
or rid =	4713
or rid =	12756
or rid =	12605
or rid =	8579
or rid =	7840
or rid =	3944
or rid =	4844
or rid =	6125
or rid =	10787
or rid =	13182
or rid =	15770
or rid =	6938
or rid =	448
or rid =	4490
or rid =	7393
or rid =	6617
or rid =	15645
or rid =	2129
or rid =	2350
or rid =	7727
or rid =	21162
or rid =	7424
or rid =	13401
or rid =	10234
or rid =	3743
or rid =	12826
or rid =	4976
or rid =	12017
or rid =	6699
or rid =	7082
or rid =	5917
or rid =	12983
or rid =	15013
or rid =	8126
or rid =	4567
or rid =	8250
or rid =	4475
or rid =	677
or rid =	2861
or rid =	3098
or rid =	6692
or rid =	2548
or rid =	3280
or rid =	3048
or rid =	5309
or rid =	4694
or rid =	6076
or rid =	10267
or rid =	3527
or rid =	7678
or rid =	6892
or rid =	6077
or rid =	2560
or rid =	901
or rid =	13395
or rid =	6457
or rid =	11821
or rid =	13142
or rid =	6794
or rid =	19078
or rid =	16204
or rid =	16507
or rid =	11795
or rid =	9546
or rid =	5910
or rid =	17655
or rid =	2845
or rid =	15060
or rid =	2149
or rid =	14819
or rid =	11796
or rid =	10979
or rid =	2630
or rid =	3418
or rid =	18550
or rid =	21329
or rid =	16087
or rid =	21093
or rid =	19012
or rid =	7419
or rid =	7283
or rid =	18753
or rid =	6677
or rid =	13665
or rid =	16148
or rid =	2120
or rid =	4434
or rid =	15646
or rid =	3238
or rid =	16599
or rid =	15674
or rid =	6542
or rid =	16042
or rid =	1421
or rid =	5178
or rid =	17041
or rid =	14508
or rid =	4822
or rid =	13836
or rid =	17054
or rid =	14968
or rid =	5956
or rid =	19061
or rid =	3999
or rid =	17501
or rid =	5998
or rid =	2358
or rid =	21169
or rid =	16530
or rid =	10000
or rid =	12804
or rid =	14642
or rid =	6168
or rid =	14930
or rid =	4495
or rid =	14045
or rid =	18525
or rid =	14669
or rid =	9427
or rid =	4760
or rid =	11980
or rid =	15562
or rid =	14884
or rid =	4859
or rid =	6307
or rid =	18187
or rid =	14477
or rid =	15538
or rid =	5280
or rid =	5799	) and mentionid_int >30000000

## Sheet: SciCrunch-Registry (3)
RRID	Is it cited?	resource_name	abbreviation	description	defining_citation	url	resource_type	funding_information	synonym	resource_last_update	RRID URL	usedby	xref	recommendedby	recommends	listedby	canonical_id	alternate_ids	scr_id	v_lastmodified_epoch
SCR_000390	SCR_000390	BindingDB		A public, web-accessible database of measured binding affinities, focusing chiefly on the interactions of protein considered to be drug-targets with small, drug-like molecules. It is expected that the enhanced access to data provided by this resource will facilitate drug-discovery, the design of self-assembling systems, and the development of predictive computer models of binding.		http://www.bindingdb.org	Resource, data or information resource, database		BindingDB	Last checked up	https://scicrunch.org/browse/resources/SCR_000390						SCR_000390	nif-0000-02603	SCR:000390	#VALUE!
SCR_000448	SCR_000448	Talairach Daemon	talairach.org	The Talairach software (client, applet and daemon) provide a 5 level hierarchy of label names created for the 1988 Talairach atlas. Labels can be accessed using talairach coordinates. It includes three components: * Talairach Client: a Java application for finding individual and batch labels as well as command-line tools for accessing the daemon. * Talairach Applet: a web application for the daem…	PMID:10912591	http://www.talairach.org/	Resource, data processing software, database, software application, data visualization software, atlas, software resource, data or information resource	EJLB Foundation, The Human Brain Project	Talairach Software	Last checked up	https://scicrunch.org/browse/resources/SCR_000448					NeuroImaging Tools and Resources Collaboratory (NITRC), Biositemaps	SCR_000448	nif-0000-00042	SCR:000448	#VALUE!
SCR_000614	SCR_000614	HIV Databases		Contains comprehensive data on HIV genetic sequences and immunological epitopes. This collection of databases contains tools to visualize and analyze HIV-related data.		http://www.hiv.lanl.gov/content/index	Resource, disease-related portal, topical portal, database, portal, data or information resource	NIAID		Last checked up	https://scicrunch.org/browse/resources/SCR_000614		SCR_014940				SCR_000614	nlx_151409, SCR_014940	SCR:000614	#VALUE!
SCR_000651	SCR_000651	Autism Tissue Program	ATP	Autism research program that makes available post-mortem brain tissue to qualified scientists all over the world. Working directly with tissue banks, organ procurement agencies, medical examiners and the general public, this is the largest program dedicated to increasing and enhancing the availability of post-mortem brain tissue for basic research in autism. To date, the ATP has collected and sto…		http://www.autismtissueprogram.org/	Resource, disease-related portal, topical portal, database, portal, funding resource, data or information resource	Autism Speaks		Last checked up, last updated on 2014	https://scicrunch.org/browse/resources/SCR_000651					NeuroImaging Tools and Resources Collaboratory (NITRC)	SCR_000651	nif-0000-10160	SCR:000651	#VALUE!
SCR_000677	SCR_000677	WHO Collaborating Centre for Drug Statistics Methodology		The official compendium for the Anatomical Therapeutic Chemical Classification System (ATC)-code descriptions. The Centre's main tasks are development and maintenance of the ATC/DDD system, including: * To classify drugs according to the ATC system. * Priority will be given to the classification of single substances, while combination products available internationally (i.e. important fixed combi…		http://www.whocc.no/atcddd/	Resource, data or information resource, database		WHOCC	Last checked up, last updated on 2013	https://scicrunch.org/browse/resources/SCR_000677						SCR_000677	nif-0000-10553	SCR:000677	#VALUE!
SCR_000685	SCR_000685	Cystic Fibrosis Mutation Database	CFTR1, CFMDB	Collection of mutations in CFTR gene for international cystic fibrosis genetics research community. Provides up to date information about individual mutations in CFTR gene. All known CFTR mutations and sequence variants have been converted to standard nomenclature recommended by Human Genome Variation Society. On line process for submission of new mutations has been added.While they continue to e…		http://www.genet.sickkids.on.ca/cftr/	Resource, service resource, data or information resource, data repository, storage service resource, database			Last checked up, last updated on 2011	https://scicrunch.org/browse/resources/SCR_000685						SCR_000685	nif-0000-21105	SCR:000685	#VALUE!
SCR_000788	SCR_000788	Functional Annotation of the Mammalian Genome	FANTOM	International collaborative research project and database of annotated mammalian genome. Used to improve estimates of total number of genes and their alternative transcript isoforms in both human and mouse. Consortium to assign functional annotations to full length cDNAs that were collected during Mouse Encyclopedia Project at RIKEN.	PMID:20211142	http://fantom.gsc.riken.jp/	Resource, organization portal, data or information resource, portal, consortium, database	NIMH | MH062261	FANTOM, Functional Annotation of the Mammalian Genome (FANTOM), Functional Annotation of the Mammalian Genome	Last checked up	https://scicrunch.org/browse/resources/SCR_000788						SCR_000788	nif-0000-30552	SCR:000788	#VALUE!
SCR_000800	SCR_000800	Ensembl Metazoa		Ensembl Genomes project produces genome databases for important species from across taxonomic range, using Ensembl software system. Five sites are now available, one of which is Ensembl Metazoa, which houses metazoan species.		http://metazoa.ensembl.org/index.html	Resource, data or information resource, database	EMBL - EBI |	EnsemblMetazoa	Last checked up	https://scicrunch.org/browse/resources/SCR_000800						SCR_000800	nif-0000-33714	SCR:000800	#VALUE!
SCR_000900	SCR_000900	CDC Toxprofiles		A database of information about contaminants found at hazardous waste sites. The toxicological profiles are cataloged by chemical with the NTIS order number.		http://www.atsdr.cdc.gov/toxprofiles	Resource, data or information resource, portal, database			Last checked up	https://scicrunch.org/browse/resources/SCR_000900						SCR_000900	nlx_156852	SCR:000900	#VALUE!
SCR_000901	SCR_000901	ZooBank		A database of scientific names in zoology. ZooBank is an online, open-access, community-generated registry for zoological nomenclature. It serves as a service to taxonomists, biologists, and the global diversity informatics community. It is the Official Register of the International Commission on Zoological Nomenclature (ICZN).		http://zoobank.org/	Resource, data or information resource, controlled vocabulary, database	NSF | DBI-1062441, NSF | DBI-0956415		Last checked up	https://scicrunch.org/browse/resources/SCR_000901						SCR_000901	nlx_156872	SCR:000901	#VALUE!
SCR_000905	SCR_000905	DHS Program		A program that provides technical assistance for surveys that aim to advance global understanding of health and population trends in developing countries. The DHS program collects, analyzes, and disseminates accurate and representative data on population, health, HIV, and nutrition through more than 300 surveys in over 90 countries.		http://www.measuredhs.com	Resource, database, group, data or information resource, training resource		The Demographic and Health Surveys Program	Last checked up	https://scicrunch.org/browse/resources/SCR_000905						SCR_000905	nlx_156927	SCR:000905	#VALUE!
SCR_001109	SCR_001109	Phospho.ELM		Database of experimentally verified phosphorylation sites in eukaryotic proteins. Entries are manually curated with links to literature references, information about structure, interaction partners and sub-cellular compartment tissues, and sequences from the UniProt database.	PMID:17962309	http://phospho.elm.eu.org/	Resource, data or information resource, database			Last checked up, last updated on 2011	https://scicrunch.org/browse/resources/SCR_001109		biotools:phosphoelm			bio.tools, Debian	SCR_001109	nif-0000-03278, biotools:phosphoelm	SCR:001109	#VALUE!
SCR_001120	SCR_001120	Kyoto Encyclopedia of Genes and Genomes Expression Database	KEGG Expression Database	Database for mapping gene expression profiles to pathways and genomes. Repository of microarray gene expression profile data for Synechocystis PCC6803 (syn), Bacillus subtilis (bsu), Escherichia coli W3110 (ecj), Anabaena PCC7120 (ana), and other species contributed by the Japanese research community.		http://www.genome.jp/kegg/expression/	Resource, service resource, data or information resource, data repository, storage service resource, database		Kyoto Encyclopedia of Genes and Genomes Expression Database	Last checked up, last updated on 2014	https://scicrunch.org/browse/resources/SCR_001120					LabWorm	SCR_001120	nif-0000-21234	SCR:001120	#VALUE!
SCR_001368	SCR_001368	MitoMiner		A database of mitochondrial proteomics data. It includes two sets of proteins: the MitoMiner Reference Set, which has 10477 proteins from 12 species; and MitoCarta, which has 2909 proteins from mouse and human mitochondrial proteins. MitoMiner provides annotation from the Gene Ontology (GO) and UniProt databases. This reference set contains all proteins that are annotated by either of these resou…	PMID:22121219, PMID:19208617	http://mitominer.mrc-mbu.cam.ac.uk/	Resource, data or information resource, database	MRC	MitoMiner - A database of the mitochondrial proteome	Last checked up	https://scicrunch.org/browse/resources/SCR_001368						SCR_001368	nlx_152504	SCR:001368	#VALUE!
SCR_001370	SCR_001370	DDBJ Sequence Read Archive	DRA	Archive database for output data generated by next-generation sequencing machines including Roche 454 GS System, Illumina Genome Analyzer, Applied Biosystems SOLiD System, and others. DRA is a member of the International Nucleotide Sequence Database Collaboration (INSDC) and archiving the data in a close collaboration with NCBI Sequence Read Archive (SRA) and EBI Sequence Read Archive (ERA). Plea…	PMID:22009675, PMID:21062823	http://trace.ddbj.nig.ac.jp/dra/	Resource, service resource, data or information resource, data repository, storage service resource, database	Japanese Ministry of Education Culture Sports Science and Technology MEXT		Last checked up	https://scicrunch.org/browse/resources/SCR_001370		OMICS_01027			OMICtools	SCR_001370	nlx_152515, OMICS_01027	SCR:001370	#VALUE!
SCR_001415	SCR_001415	Diabetic Complications Consortium	DiaComp	Consortium serving the diabetic complications community that sponsors annual meetings in complications-relevant scientific areas, solicits and funds pilot projects in high impact areas of complications research, and provides resources and data including animal models, protocols and methods, validation criteria, reagents and resources, histology, publications and bioinformatics for researchers con…		http://www.diacomp.org	Resource, organization portal, resource, database, biomaterial supply resource, consortium, tissue bank, narrative resource, experimental protocol, portal, material resource, funding resource, data or information resource	NIDDK, JDRF	Animal Models of Diabetic Complications Consortium, AMDCC	Last checked up	https://scicrunch.org/browse/resources/SCR_001415	NIF Data Federation, NIDDK Information Network (dkNET)				NIDDK Information Network (dkNET), One Mind Biospecimen Bank Listing	SCR_001415	nlx_152636	SCR:001415	#VALUE!
SCR_001421	SCR_001421	Integrated Animals		Integrated Animals is a virtual database currently indexing available animal strains and mutants from: AGSC (Ambystoma), BCBC (mice), BDSC (flies), CWRU Cystic Fibrosis Mouse Models (mice), DGGR (flies), FlyBase (flies), IMSR (mice), MGI (mice), MMRRC (mice), NSRRC (pig), NXR (Xenopus), RGD (rats), Sperm Stem Cell Libraries for Biological Research (rats), Tetrahymena Stock Center (Tetrahymena), W…		https://scicrunch.org/scicrunch/data/source/nlx_154697-1/search?q=*&amp;l=	Resource, biomaterial supply resource, data or information resource, material resource, organism supplier, database		NIF Integrated Animals, Integrated Animal, NIF Animals	Last checked down	https://scicrunch.org/browse/resources/SCR_001421	NIF Data Federation, NIDDK Information Network (dkNET)					SCR_001421	nif-0000-08137	SCR:001421	#VALUE!
SCR_001455	SCR_001455	GQuery	Entrez	Search engine for the National Library of Medicine and the National Institutes of Health. It contains databases such as PubMed, EST, and BioSystems.		http://www.ncbi.nlm.nih.gov/gquery	Resource, organization portal, database, portal, data or information resource		NCBI Entrez, Entrez - The Life Sciences Search Engine	Last checked up	https://scicrunch.org/browse/resources/SCR_001455						SCR_001455	nif-0000-08510	SCR:001455	#VALUE!
SCR_001460	SCR_001460	Ridom SpaServer		Database of information of spa-typing of MRSA, or Staphylococcus aureus, that can be used to collate and harmonize data from various geographic regions.	PMID:14662923	http://spaserver.ridom.de/	Resource, data or information resource, database		SpaServer	Last checked up	https://scicrunch.org/browse/resources/SCR_001460						SCR_001460	nif-0000-08852	SCR:001460	#VALUE!
SCR_001470	SCR_001470	anage	AnAge	A curated database of aging and life history in animals, including extensive longevity records and complementary traits for > 4000 vertebrate species. AnAge was primarily developed for comparative biology studies, in particular studies of longevity and aging, but can also be useful for ecological and conservation studies and as a reference for zoos and field biologists.	PMID:23193293	http://genomics.senescence.info/species/	Resource, data or information resource, database		Animal Ageing and Longevity Database, AnAge Database of Animal Ageing and Longevity, AnAge: The Animal Ageing and Longevity Database	Last checked up	https://scicrunch.org/browse/resources/SCR_001470	Aging Portal, NIF Data Federation					SCR_001470	nlx_152700	SCR:001470	#VALUE!
SCR_001523	SCR_001523	MINT	MINT	A database that focuses on experimentally verified protein-protein interactions mined from the scientific literature by expert curators. The curated data can be analyzed in the context of the high throughput data and viewed graphically with the MINT Viewer. This collection of molecular interaction databases can be used to search for, analyze and graphically display molecular interaction networks …	PMID:22096227, PMID:24234451, PMID:19897547, PMID:18592188, PMID:18551417, PMID:18428712, PMID:17135203, PMID:11911893	http://mint.bio.uniroma2.it/	Resource, data or information resource, database	European Union, ENFIN, Interaction Proteome Project, IMEx - The International Molecular Exchange Consortium, HUPO Proteomics Standards Initiative, AIRC Associazione Italiana per la Ricerca sul Cancro	Molecular INTeraction database, MINT - the Molecular INTeraction database, Molecular Interactions Database, MINT, the Molecular INTeraction database	Last checked up	https://scicrunch.org/browse/resources/SCR_001523					re3data.org	SCR_001523	nlx_152821	SCR:001523	#VALUE!
SCR_001554	SCR_001554	GenitoUrinary Development Molecular Anatomy Project	GUDMAP	Project aggregates and provides experimental gene expression data from genito-urinary system. International consortium providing molecular atlas of gene expression for developing organs of GenitoUrinary (GU) tract. Mouse strains to facilitate developmental and functional studies within GU system. Experimental protocols and standard specifications. Tutorials describing GU organogenesis and primary…	PMID:21652655, PMID:18287559	http://www.gudmap.org	Resource, organization portal, resource, organism supplier, database, biomaterial supply resource, consortium, standard specification, reference atlas, narrative resource, experimental protocol, portal, atlas, material resource, data or information resource	NIDDK | DK070136, NIDDK | DK070200, NIDDK | DK070181	Murine Atlas for Genitourinary Development	Last checked up	https://scicrunch.org/browse/resources/SCR_001554	NIDDK Information Network (dkNET)	nif-0000-33426			One Mind Biospecimen Bank Listing, NIDDK Information Network (dkNET), NIDDK Research Resources	SCR_001554	nlx_152871, nif-0000-33426	SCR:001554	#VALUE!
SCR_001598	SCR_001598	BLASTN	BLASTn	Web application to search nucleotide databases using a nucleotide query. Algorithms: blastn, megablast, discontiguous megablast.		http://blast.ncbi.nlm.nih.gov/Blast.cgi?PROGRAM=blastn&BLAST_PROGRAMS=megaBlast&PAGE_TYPE=BlastSearch	Resource, data analysis service, database, analysis service resource, production service resource, service resource, data or information resource		Nucleotide Blast, Standard Nucleotide BLAST, NCBI BLASTN	Last checked up	https://scicrunch.org/browse/resources/SCR_001598		OMICS_00990			OMICtools	SCR_001598	nlx_153932, OMICS_00990	SCR:001598	#VALUE!
SCR_001612	SCR_001612	AmphibiaWeb	AmphibiaWeb	Database of information on amphibian declines, natural history, conservation, and taxonomic information for every recognized species of amphibian in the world. Species accounts are being added regularly by specialists and volunteers and they contain species descriptions, life history information, conservation status, literature references, photos and range maps for many species. Some species have…		http://amphibiaweb.org/	Resource, data or information resource, database			Last checked up	https://scicrunch.org/browse/resources/SCR_001612	Vertebrate Taxonomy Ontology					SCR_001612	nlx_153878	SCR:001612	#VALUE!
SCR_001618	SCR_001618	GTEx eQTL Browser		Database and browser that provides a central resource to archive and display association between genetic variation and high-throughput molecular-level phenotypes. This effort originated with the NIH GTEx roadmap project: however the scope of this resource will be extended to include any available genotype/molecular phenotype datasets.		http://www.ncbi.nlm.nih.gov/gtex/GTEX2/gtex.cgi	Resource, data or information resource, database	NIH Common Fund | 268201000029C-4-0-2	GTEx (Genotype-Tissue Expression) eQTL Browser, Genotype-Tissue Expression eQTL Browser, NCBI GTeX eQTL Browser, NCBI GTEx eQTL Browser	Last checked up	https://scicrunch.org/browse/resources/SCR_001618						SCR_001618	nlx_153884	SCR:001618	#VALUE!
SCR_001621	SCR_001621	Human Gene Mutation Database	HGMD	Curated database of known (published) gene lesions responsible for human inherited disease.	PMID:22948725, PMID:20368137, PMID:20038494, PMID:19348700, PMID:18428754, PMID:18245393, PMID:12754702, PMID:10612821, PMID:9399854, PMID:9066272, PMID:8882888	http://www.hgmd.org	Resource, data or information resource, database			Last checked up	https://scicrunch.org/browse/resources/SCR_001621		OMICS_00281, biotools:hgmd			OMICtools, bio.tools, Debian	SCR_001621	nlx_153887, OMICS_00281, biotools:hgmd	SCR:001621	#VALUE!
SCR_001624	SCR_001624	AnimalTFDB	AnimalTFDB	A comprehensive transcription factor (TF) database in which they identified and classified all the genome-wide TFs in 50 sequenced animal genomes (Ensembl release version 60). In addition to TFs, it also collects transcription co-factors and chromatin remodeling factors of those genomes, which play regulatory roles in transcription. Here they defined the TFs as proteins containing a sequence-spec…	PMID:22080564	http://www.bioguo.org/AnimalTFDB/	Resource, data or information resource, database	Huazhong University of Science and Technology; Wuhan; China, Fundamental Research Funds for the Central Universities | 2010MS045, National Natural Science Foundation of China | 31171271	Animal Transcription Factor Database	Last checked up	https://scicrunch.org/browse/resources/SCR_001624		OMICS_01856, biotools:animal_tfdb			OMICtools, bio.tools, Debian	SCR_001624	nlx_153892, OMICS_01856, biotools:animal_tfdb	SCR:001624	#VALUE!
SCR_001629	SCR_001629	MirSNP	MirSNP	Database of human SNPs in predicted miRNA-mRNA binding sites, based on information from dbSNP135 and mirBASE18. MirSNP is highly sensitive and covers most experiments confirmed SNPs that affect miRNA function. MirSNP may be combined with researchers' own GWAS or eQTL positive data sets to identify the putative miRNA-related SNPs from traits/diseases associated variants. They aim to update the Mir…	PMID:23173617	http://cmbi.bjmu.edu.cn/mirsnp	Resource, data or information resource, database	National Natural Science Foundation of China | 81071087, National Natural Science Foundation of China | 81071088, International Science and Technology Cooperation Program of China | 2010DFB30820, National High Technology Research and Development Program of China | 2009AA022702		Last checked down	https://scicrunch.org/browse/resources/SCR_001629						SCR_001629	nlx_153896	SCR:001629	#VALUE!
SCR_001650	SCR_001650	EMBASE	Embase	Comprehensive international bibliographic biomedical database that enables users to track and retrieve precise information on drugs and diseases from pre-clinical studies to searches on critical toxicological information. It contains bibliographic records with citations, abstracts and indexing derived from biomedical articles in peer reviewed journals, and is especially strong in its coverage of …		http://www.elsevier.com/online-tools/embase	Resource, data or information resource, database		Excerpta Medica Database, Embase: Biomedical Database, EMBASE: Excerpta Medica, EMBASE (Excerpta Medica Database)	Last checked down	https://scicrunch.org/browse/resources/SCR_001650						SCR_001650	nlx_153929	SCR:001650	#VALUE!
SCR_001653	SCR_001653	BLASTX	BLASTX	Web application to search protein databases using a translated nucleotide query. Translated BLAST services are useful when trying to find homologous proteins to a nucleotide coding region. Blastx compares translational products of the nucleotide query sequence to a protein database. Because blastx translates the query sequence in all six reading frames and provides combined significance statistic…		http://blast.ncbi.nlm.nih.gov/Blast.cgi?PROGRAM=blastx&BLAST_PROGRAMS=blastx&PAGE_TYPE=BlastSearch&SHOW_DEFAULTS=on&LINK_LOC=blasthome	Resource, data analysis service, database, analysis service resource, production service resource, service resource, data or information resource		Translated BLAST, Translated BLAST: blastx	Last checked up	https://scicrunch.org/browse/resources/SCR_001653		OMICS_00992			OMICtools	SCR_001653	nlx_153933, OMICS_00992	SCR:001653	#VALUE!
SCR_001694	SCR_001694	A Classification of Mobile genetic Elements	ACLAME	A database dedicated to the collection and classification of mobile genetic elements (MGEs) from various sources, comprising all known phage genomes, plasmids and transposons. In addition to provide information on the full genomes and genetic entities, it aims at building a comprehensive classification of the functional modules of MGE's at the protein, gene, and higher levels. Prophinder, a tool …	PMID:19933762, PMID:14681355	http://aclame.ulb.ac.be/	Resource, data or information resource, database	ESTEC | contract ESTEC 16370/02/NL/CK	ACLAME: A CLAssification of Mobile genetic Elements	Last checked up	https://scicrunch.org/browse/resources/SCR_001694		OMICS_01528, biotools:aclame			OMICtools, bio.tools, Debian	SCR_001694	nif-0000-02533, OMICS_01528, biotools:aclame	SCR:001694	#VALUE!
SCR_001711	SCR_001711	German Collection of Microorganisms and Cell Cultures	DSMZ	The DSMZ - Deutsche Sammlung von Mikroorganismen und Zellkulturen GmbH (German Collection of Microorganisms and Cell Cultures) is the most comprehensive biological resource center in Europe. With more than 18.000 microorganisms, 1.200 plant viruses, 600 human and animal cell lines, 770 plant cell cultures and more than 7.100 cultures deposited for the purposes of patenting, DSMZ has demonstrated …		http://www.dsmz.de/	Resource, data or information resource, database		Leibniz Institut DSMZ - Deutsche Sammlung von Mikroorganismen und Zellkulturen GmbH, Leibniz Institute DSMZ - German Collection of Microorganisms and Cell Cultures	Last checked up	https://scicrunch.org/browse/resources/SCR_001711	Cellosaurus					SCR_001711	nif-0000-10209	SCR:001711	#VALUE!
SCR_001716	SCR_001716	Duke University Medical Center: Duke Image Analysis Laboratory		The Duke Image Analysis Laboratory (DIAL) is committed to providing comprehensive imaging support in research studies and clinical trials to various agencies. The capabilities of the lab include protocol development, site training and certification, and image archival and analysis for a variety of modalities including magnetic resonance imaging, magnetic resonance spectroscopy, computed tomograph…		http://dial.mc.duke.edu/	Resource, topical portal, data or information resource, portal, database		DMC DIAL	Last checked up	https://scicrunch.org/browse/resources/SCR_001716						SCR_001716	nif-0000-10213	SCR:001716	#VALUE!
SCR_001727	SCR_001727	MatrixDB	MatrixDB	Freely available database focused on interactions established by extracellular proteins and polysaccharides, taking into account the multimeric nature of the extracellular proteins (e.g. collagens, laminins and thrombospondins are multimers). MatrixDB is an active member of the International Molecular Exchange (IMEx) consortium and has adopted the PSI-MI standards for annotating and exchanging in…	PMID:20852260, PMID:19147664	http://matrixdb.univ-lyon1.fr/	Resource, service resource, data or information resource, production service resource, database	European Union | contract FP7-HEALTH-2007-223411	Extracellular Matrix Interactions Database, MatrixDB: Extracellular Matrix Interactions Database, Extracellular Matrix Interactions Database	Last checked up	https://scicrunch.org/browse/resources/SCR_001727		biotools:matrixdb			re3data.org, bio.tools, Debian	SCR_001727	nif-0000-10226, biotools:matrixdb	SCR:001727	#VALUE!
SCR_001730	SCR_001730	ALFRED	ALFRED	A public curated compilation of allele frequency data on anthropologically defined human population samples linked to the molecular genetics-human genome databases. Only data on well defined population samples that are large enough to yield reasonably accurate frequencies and for polymorphisms sufficiently defined to be replicable can be included in ALFRED. Researchers wishing to have their data …	PMID:19325849, PMID:11125124, PMID:12209575	http://alfred.med.yale.edu	Resource, service resource, data or information resource, data repository, storage service resource, database	NIGMS | P01GM 57672	ALlele FREquency Database, The ALlele FREquency Database, The ALlele FREquency Database	Last checked up	https://scicrunch.org/browse/resources/SCR_001730						SCR_001730	nif-0000-02541	SCR:001730	#VALUE!
SCR_001748	SCR_001748	Animal QTLdb	Animal QTLdb	Database of trait mapping data, i.e. QTL (phenotype / expression, eQTL), candidate gene and association data (GWAS) and copy number variations (CNV) mapped to livestock animal genomes, to facilitate locating and comparing discoveries within and between species. New data and database tools are continually developed to align various trait mapping data to map-based genome features, such as annotated…	PMID:23180796, PMID:17245610	http://www.animalgenome.org/cgi-bin/QTLdb/index	Resource, service resource, data or information resource, data repository, storage service resource, database	USDA | NRSP-8, USDA | 2007-04187	AnimalQTLdb, Animal QTL database, Animal Quantitative Trait Loci (QTL) database, Animal Quantitative Trait Loci database	Last checked up	https://scicrunch.org/browse/resources/SCR_001748	Monarch Initiative, NIF Data Federation				re3data.org	SCR_001748	nif-0000-02550	SCR:001748	#VALUE!
SCR_001762	SCR_001762	MetaBase	MB	User-contributed list of biological databases available on the internet. Currently there are 1,801 entries, each describing a different database. The databases are described in a semi-structured way by using templates and entries can carry various user comments and annotations. Entries can be searched, listed or browsed by category. The site uses the same MediaWiki technology that powers Wikipedi…	PMID:22139927	http://biodatabase.org/index.php?title=Main_Page&oldid=8972	Resource, wiki, narrative resource, database, data or information resource	MKE - Ministry of Knowledge Economy	MetaBase (MB)	Last checked down	https://scicrunch.org/browse/resources/SCR_001762		biotools:metabase			bio.tools, Debian	SCR_001762	nif-0000-10293, biotools:metabase	SCR:001762	#VALUE!
SCR_001765	SCR_001765	APHIDBASE	AphidBase	Aphid genome database. Facilitates community annotation of pea aphid genome by International Aphid Genomics Consortium (IAGC). It aims to store recently acquired genomic resources on aphids and compare them to other insect resources as functional annotation tools. AphidBase Information System designed to organize and distribute genomic data and annotations for large international community was co…	PMID:20482635, PMID:17237053	http://www.aphidbase.com/aphidbase/	Resource, data analysis service, production service resource, analysis service resource, database, service resource, data or information resource	Rennes Metropole |, ANR Exdisum |, ANR Genoplante |	Aphid Genome Database, The Aphid Genome Database	Last checked down	https://scicrunch.org/browse/resources/SCR_001765						SCR_001765	nif-0000-02554	SCR:001765	#VALUE!
SCR_001783	SCR_001783	MEME Suite - Motif-based sequence analysis tools	MEME Suite	Suite of motif-based sequence analysis tools to discover motifs using MEME, DREME (DNA only) or GLAM2 on groups of related DNA or protein sequences; search sequence databases with motifs using MAST, FIMO, MCAST or GLAM2SCAN; compare a motif to all motifs in a database of motifs; associate motifs with Gene Ontology terms via their putative target genes, and analyze motif enrichment using SpaMo or …	PMID:19458158	http://meme-suite.org/	Resource, source code, data analysis service, data analysis software, data processing software, production service resource, analysis service resource, software application, database, service resource, software resource, data or information resource	NCRR | R01 RR021692	The MEME Suite	Last checked down	https://scicrunch.org/browse/resources/SCR_001783		biotools:meme_suite			OMICtools, bio.tools, Debian	SCR_001783	nif-0000-10298, biotools:meme_suite	SCR:001783	#VALUE!
SCR_001840	SCR_001840	TCAG	TCAG	Service and training support for academic, government, and private sector scientists worldwide in genomics, including laboratory experimentation, statistical analysis, and comprehensive bioinformatics support, including large-scale genome comparisons, algorithm and tools development, and database curation, annotation and hosting. The Centre for Applied Genomics hosts a variety of databases relate…		http://tcag.ca/index.html	Resource, topical portal, material analysis service, analysis service resource, production service resource, material service resource, database, service resource, portal, biomaterial analysis service, training service resource, biomaterial manufacture, data or information resource		Centre for Applied Genomics, The Centre for Applied Genomics	Last checked up	https://scicrunch.org/browse/resources/SCR_001840					One Mind Biospecimen Bank Listing	SCR_001840	nif-0000-12519	SCR:001840	#VALUE!
SCR_001881	SCR_001881	DAVID	DAVID	An integrated biological knowledgebase and comprehensive set of functional annotation tools for investigators to understand biological meaning behind large lists of genes. For any given gene list, DAVID tools are able to: - Identify enriched biological themes, particularly GO terms - Discover enriched functional-related gene groups - Cluster redundant annotation terms - Visualize genes on BioCart…	PMID:19131956	http://david.abcc.ncifcrf.gov/	Resource, data analysis service, data access protocol, database, web service, production service resource, analysis service resource, service resource, software resource, data or information resource	NIAID | Contract NO1-CO-56000	Database for Annotation Visualization and Integrated Discovery, The Database for Annotation Visualization and Integrated Discovery Bioinformatics Resources, The Database for Annotation, Visualization and Integrated Discovery Bioinformatics Resources	Last checked up	https://scicrunch.org/browse/resources/SCR_001881		OMICS_02220, SCR_003033, nif-0000-30408			OMICtools, 3DVC, LabWorm	SCR_001881	nif-0000-10451, OMICS_02220, SCR_003033, nif-0000-30408	SCR:001881	#VALUE!
SCR_001888	SCR_001888	HGMD	HGMD	It represents an attempt to collate known (published) gene lesions responsible for human inherited disease. More specifically, this database is a comprehensive core collection of germline mutations in nuclear genes that underlie or are associated with human inherited disease. This database, whilst originally established for the study of mutational mechanisms in human genes (Cooper and Krawczak 19…		http://www.hgmd.cf.ac.uk/ac/index.php	Resource, data or information resource, database		The Human Gene Mutation Database, The Human Gene Mutation Database at the Institute of Medical Genetics in Cardiff, The Human Gene Mutation Database at the Institute of Medical Genetics in Cardiff	Last checked up	https://scicrunch.org/browse/resources/SCR_001888						SCR_001888	nif-0000-10459	SCR:001888	#VALUE!
SCR_001937	SCR_001937	RAVEN	RAVEN	Tool to search for putative regulatory genetic variation in your favorite gene. Single nucleotide polymorphisms (SNPs) (from dbSNP and user defined) are analyzed for overlap with potential transcription factor binding sites (TFBS) and phylogenetic footprinting using UCSC phastCons scores from multiple alignments of 8 vertebrate genomes.	PMID:18208319	http://burgundy.cmmt.ubc.ca/cgi-bin/RAVEN/a?rm=home	Resource, data analysis service, production service resource, analysis service resource, database, service resource, data or information resource		Regulatory analysis of Variation in Enhancers, RAVEN - Regulatory analysis of Variation in ENhancers	Last checked down	https://scicrunch.org/browse/resources/SCR_001937					OMICtools	SCR_001937	OMICS_01932	SCR:001937	#VALUE!
SCR_001947	SCR_001947	rSNPBase	rSNPBase	Database for curated regulatory single nucleotide polymorphisms (SNPs) to assist researchers in selecting candidate SNPs for further genetic studies (especially for QTL studies), identifying causal variants of certain phenotypes, and exploring in-depth molecular mechanisms. It is characterized by several unique features: (i) To improve reliability, all SNPs in rSNPBase are annotated with referenc…	PMID:24285297	http://rsnp.psych.ac.cn/	Resource, data or information resource, database		rSNPBase - A database for curated regulatory SNPs	Last checked up	https://scicrunch.org/browse/resources/SCR_001947					OMICtools	SCR_001947	OMICS_01929	SCR:001947	#VALUE!
SCR_001955	SCR_001955	BeetleBase	BEETLEBASE	A centralized sequence database and community resource for Tribolium genetics, genomics and developmental biology containing genomic sequence scaffolds mapped to 10 linkage groups, genetic linkage maps, the official gene set, Reference Sequences from NCBI (RefSeq), predicted gene models, ESTs and whole-genome tiling array data representing several developmental stages. The current version of Beet…	PMID:18362917, PMID:17090595	http://beetlebase.org/	Resource, data analysis service, production service resource, analysis service resource, database, service resource, data or information resource	NCRR | P20 RR16475		Last checked up	https://scicrunch.org/browse/resources/SCR_001955		biotools:beetlebase			re3data.org, bio.tools, Debian	SCR_001955	nif-0000-02599, biotools:beetlebase	SCR:001955	#VALUE!
SCR_001993	SCR_001993	BioModels Database	BIOMD	Repository of peer-reviewed, published, computational models that allows biologists to store, search and retrieve published mathematical models from the field of systems biology, but also more generally those of biological interest. Models in the database can be used to generate sub-models, can be simulated online, and can be converted between different representational formats. This resource als…	PMID:20587024, PMID:16381960	http://www.ebi.ac.uk/biomodels-main/	Resource, topical portal, database, international standard specification, standard specification, narrative resource, service resource, portal, storage service resource, data repository, data or information resource	BBSRC | BB/F010516/1, NIGMS | R01 GM070923	BioModels Database, BioModels, BioModels Database - A Database of Annotated Published Models	Last checked up	https://scicrunch.org/browse/resources/SCR_001993					3DVC, re3data.org, DataCite	SCR_001993	nif-0000-02609	SCR:001993	#VALUE!
SCR_002028	SCR_002028	Bgee: a dataBase for Gene Expression Evolution	Bgee	Database to retrieve and compare gene expression patterns between animal species. Bgee first maps heterogeneous expression data (currently RNA-Seq, Affymetrix, in situ hybridization, and EST data) to anatomy and development of different species.		http://bgee.org/	Resource, data or information resource, database		Bgee: Gene Expression Evolution	Last checked up	https://scicrunch.org/browse/resources/SCR_002028						SCR_002028	nif-0000-11819	SCR:002028	#VALUE!
SCR_002036	SCR_002036	Candida Genome Database	CGD, CGD LOCUS, CGD REF	Database of genetic and molecular biological information about Candida albicans. Contains information about genes and proteins, descriptions and classifications of their biological roles, molecular functions, and subcellular localizations, gene, protein, and chromosome sequence information, tools for analysis and comparison of sequences and links to literature information. Each CGD gene or open r…	PMID:19808938	http://www.candidagenome.org/	Resource, service resource, data or information resource, data repository, storage service resource, database	NIDCR | DE015873		Last checked up	https://scicrunch.org/browse/resources/SCR_002036	NIF Data Federation	biotools:cgd			bio.tools, Debian	SCR_002036	nif-0000-02634, biotools:cgd	SCR:002036	#VALUE!
SCR_002038	SCR_002038	The Eye Lab Image Database		The Image Repository contains a collection of images produced by the research of John Clark's Eye Lab. Experiments include: Irradiated CP49 KO and wildtype, Hypothesis: CP49 KO mice will be more sensitive to X-irradiation than controls Huntington Mice Cataract ID, Hypothesis: Individuals can be identified by the pattern of their cataract. Alpha-Synuclein Mice, Hypothesis: Mice transgenic for the …		http://eyelab.biostr.washington.edu/repos/eyelab_repo/	Resource, data or information resource, database		The Eye Lab	Last checked up	https://scicrunch.org/browse/resources/SCR_002038						SCR_002038	nif-0000-11980	SCR:002038	#VALUE!
SCR_002047	SCR_002047	ASPGD	ASPGD, ASPGD LOCUS, ASPGD REF	Database of genetic and molecular biological information about the filamentous fungi of the genus Aspergillus including information about genes and proteins of Aspergillus nidulans and Aspergillus fumigatus; descriptions and classifications of their biological roles, molecular functions, and subcellular localizations; gene, protein, and chromosome sequence information; tools for analysis and comp…	PMID:19773420	http://www.aspgd.org/	Resource, service resource, data or information resource, data repository, storage service resource, database	NIAID | R01 AI077599	Aspergillus Genome Database, ASPGD LOCUS, ASPGD REF, Aspergillus Genome Database	Last checked up	https://scicrunch.org/browse/resources/SCR_002047	NIF Data Federation	biotools:aspgd			bio.tools, Debian	SCR_002047	nif-0000-12244, biotools:aspgd	SCR:002047	#VALUE!
SCR_002071	SCR_002071	Cell Signaling Technology Pathway Database		Cell Signaling Technology (CST) is dedicated to providing innovative research tools that are used to help define mechanisms underlying cell function and disease. Their mission is to provide the means to understand the signaling aberrations that underlie diseases, including cancer, diabetes and neurodegenerative diseases. In addition to product development and production, CST is also actively enga…		http://www.cellsignal.com/	Resource, data or information resource, database		CST	Last checked up	https://scicrunch.org/browse/resources/SCR_002071						SCR_002071	nif-0000-20826	SCR:002071	#VALUE!
SCR_002077	SCR_002077	Conserved Domain Database	CDD	Database of annotations of functional units in proteins including multiple sequence alignment models for ancient domains and full-length proteins. This collection of models includes 3D structures that display the sequence/structure/function relationships in proteins. It also includes alignments of the domains to known three-dimensional protein structures in the MMDB database. The source databases…		http://www.ncbi.nlm.nih.gov/cdd	Resource, data or information resource, database		Conserved Domains Database, Conserved Domains	Last checked up	https://scicrunch.org/browse/resources/SCR_002077	Mutation Annotation and Genomic Interpretation				re3data.org	SCR_002077	nif-0000-02647	SCR:002077	#VALUE!
SCR_002088	SCR_002088	CHEBI	ChEBI	Collection of chemical compounds and other small molecular entities that incorporates an ontological classification of chemical compounds of biological relevance, whereby the relationships between molecular entities or classes of entities and their parents and/or children are specified. The molecular entities in question are either products of nature or synthetic products used to intervene in the…	PMID:19854951, PMID:19496059, PMID:17932057	http://www.ebi.ac.uk/chebi/	Resource, data or information resource, database	BBSRC | BB/G022747/1	CHEBI, Chemical Entities of Biological Interest	Last checked up	https://scicrunch.org/browse/resources/SCR_002088	Open PHACTS, Ultimate Rough Aggregation of Metabolic Map, RHEA, GEROprotectors, SwissLipids	biotools:chebi			OBO, BioPortal, NIF Data Federation, SourceForge, bio.tools, Debian	SCR_002088	nif-0000-02655, biotools:chebi	SCR:002088	#VALUE!
SCR_002110	SCR_002110	Plant enzymes and biochemical pathways database		The Plant Metabolic Network (PMN) is a collaborative project among databases and biochemists with a common goal to build a broad network of plant metabolic pathway databases. A central feature of the PMN is PlantCyc, a comprehensive plant biochemical pathway database, containing curated information from the literature and computational analyses about the genes, enzymes, compounds, reactions, and …		http://www.plantcyc.org/	Resource, topical portal, ontology, training resource, database, analysis service resource, production service resource, data analysis service, image collection, service resource, portal, storage service resource, data repository, controlled vocabulary, data or information resource		PlantCyc	Last checked up	https://scicrunch.org/browse/resources/SCR_002110						SCR_002110	nif-0000-20890	SCR:002110	#VALUE!
SCR_002118	SCR_002118	Protein Quaternary Structure database		The Protein Quaternary Structure file server ( PQS ) is an internet resource that makes available coordinates for likely quaternary states for structures contained in the Brookhaven Protein Data Bank that were determined by X-ray crystallography.		http://pqs.ebi.ac.uk/	Resource, data or information resource, database		PQS	Last checked up	https://scicrunch.org/browse/resources/SCR_002118						SCR_002118	nif-0000-20904	SCR:002118	#VALUE!
SCR_002119	SCR_002119	PubGene		It helps users retrieve information on genes and proteins. The underlying structure of PubGene can be viewed as a gene-centric database. Gene and protein names are cross-referenced to each other and to terms that are relevant to understanding their biological function, importance in disease and relationship to chemical substances. The result is a literature network organizing information in a for…		http://www.pubgene.org/	Resource, data or information resource, database		PubGene	Last checked up	https://scicrunch.org/browse/resources/SCR_002119		biotools:pubgene			bio.tools, Debian	SCR_002119	nif-0000-20908, biotools:pubgene	SCR:002119	#VALUE!
SCR_002121	SCR_002121	RESNET	ResNet	Databases that represent sets of pre-compiled information on biological relationships and associations, interactions and facts which have been extracted from the biomedical literature using Ariadne's MedScan technology. ResNet databases store information harvested from the entire PubMed in a formal structure that allows searching, retrieval and updating by Pathway Studio user. ResNet is seamlessl…		http://www.ariadnegenomics.com/products/databases/resnet/	Resource, data or information resource, database		Ariadne ResNet Databases, ResNet Databases	Last checked down	https://scicrunch.org/browse/resources/SCR_002121					Biositemaps	SCR_002121	nif-0000-20909	SCR:002121	#VALUE!
SCR_002129	SCR_002129	SEED	SEED	The SEED is a framework to support comparative analysis and annotation of genomes. The cooperative effort focuses on the development of the comparative genomics environment and, more importantly, on the development of curated genomic data. Curation of genomic data (annotation) is done via the curation of subsystems by an expert annotator across many genomes, not on a gene by gene basis. From the …	PMID:16214803	http://www.theseed.org/wiki/Home_of_the_SEED	Resource, data analysis service, production service resource, analysis service resource, database, data set, service resource, data or information resource		The SEED, The SEED	Last checked up	https://scicrunch.org/browse/resources/SCR_002129						SCR_002129	nif-0000-20923	SCR:002129	#VALUE!
SCR_002134	SCR_002134	WikiPathways		Open and collaborative platform dedicated to curation of biological pathways. Each pathway has dedicated wiki page, displaying current diagram, description, references, download options, version history, and component gene and protein lists. Database of biological pathways maintained by and for scientific community.	PMID:22096230, PMID:18651794	http://wikipathways.org/	Resource, service resource, data or information resource, database	NIH |, Netherlands Bioinformatics Centre |, Google Summer of Code program |, NWO - Netherlands Organization for Scientific Research |, NIGMS | GM080223, NIGMS | R01 GM100039	Wiki Pathways	Last checked up	https://scicrunch.org/browse/resources/SCR_002134	NIF Data Federation, Open PHACTS					SCR_002134	nif-0000-20925	SCR:002134	#VALUE!
SCR_002143	SCR_002143	AmiGO	AmiGO	Web tool to search, sort, analyze, visualize and download data of interest. Along with providing details of the ontologies, gene products and annotations, features a BLAST search, Term Enrichment and GO Slimmer tools, the GO Online SQL Environment and a user help guide.Used at the Gene Ontology (GO) website to access the data provided by the GO Consortium. Developed and maintained by the GO Conso…	PMID:19033274	http://amigo.geneontology.org/	Resource, data analysis service, production service resource, analysis service resource, database, service resource, data or information resource	NHGRI | P41 5P41HG002273	AmiGO 2, AmiGene Ontology, AmiGO, Gene Ontology Database, GO Database, The Gene Ontology Consortium, Gene Ontology Consortium, GO Consortium	Last checked up	https://scicrunch.org/browse/resources/SCR_002143	NIF Data Federation	OMICS_02266			OMICtools, Gene Ontology Tools	SCR_002143	nif-0000-20935, OMICS_02266	SCR:002143	#VALUE!
SCR_002145	SCR_002145	NeuroMorpho.Org		Centrally curated inventory of digitally reconstructed neurons associated with peer-reviewed publications that contains some of the most complete axonal arborizations digitally available in the community. Each neuron is represented by a unique identifier, general information (metadata), the original and standardized ASCII files of the digital morphological reconstruction, and a set of morphometri…	PMID:17728438, PMID:16552417, PMID:18949582	http://neuromorpho.org/index.jsp	Resource, service resource, data or information resource, data repository, storage service resource, database	NINDS | R01 NS39600, MURI | ONR N000141010198	NeuroMorpho, NeuroMorpho.org, Neuro Morpho	Last checked down	https://scicrunch.org/browse/resources/SCR_002145	NIF Data Federation, BICCN		National Library of Medicine, NIDDK Information Network (dkNET), NIDDK - National Institute of Diabetes and Digestive and Kidney Diseases		re3data.org, NeuroImaging Tools and Resources Collaboratory (NITRC)	SCR_002145	nif-0000-00006	SCR:002145	#VALUE!
SCR_002148	SCR_002148	Gene Index Project	TGI, DFCI TGI	THIS RESOURCE IS NO LONGER IN SERVICE, documented May 10, 2017. A pilot effort that has developed a centralized, web-based biospecimen locator that presents biospecimens collected and stored at participating Arizona hospitals and biospecimen banks, which are available for acquisition and use by researchers. Researchers may use this site to browse, search and request biospecimens to use in qualifi…	PMID:7566098		Resource, software resource, topical portal, database, portal, data or information resource	DOE | DBI-0552416	DFCI Gene Index Project, Gene Index Project, DFCI	Verified down, Last checked up	https://scicrunch.org/browse/resources/SCR_002148		biotools:tigr_gene_indices			bio.tools, Debian	SCR_002148	nif-0000-20942, biotools:tigr_gene_indices	SCR:002148	#VALUE!
SCR_002149	SCR_002149	RegPrecise	RegPrecise	Collection of manually curated inferences of regulons in prokaryotic genomes. Database for capturing, visualization and analysis of transcription factor regulons that were reconstructed by comparative genomic approach in wide variety of prokaryotic genomes.	PMID:24175918	https://enigma.lbl.gov/regprecise/	Resource, data or information resource, database	Department of Energy |, NSF | DBI-0850546		Last checked up	https://scicrunch.org/browse/resources/SCR_002149					OMICtools	SCR_002149	OMICS_01869	SCR:002149	#VALUE!
SCR_002168	SCR_002168	Cell Centered Database	CCDB	THIS RESOURCE IS NO LONGER IN SERVICE, documented June 5, 2017. It has been merged with Cell Image Library. Database for sharing and mining cellular and subcellular high resolution 2D, 3D and 4D data from light and electron microscopy, including correlated imaging that makes unique and valuable datasets available to the scientific community for visualization, reuse and reanalysis. Techniques rang…	PMID:18054501, PMID:12160711		Resource, database, service resource, storage service resource, image repository, data repository, data or information resource		Cell-Centered Database, CCDB	Verified down, Last checked up	https://scicrunch.org/browse/resources/SCR_002168	NIF Data Federation, Integrated Datasets				re3data.org	SCR_002168	nif-0000-00007	SCR:002168	#VALUE!
SCR_002185	SCR_002185	MEDLINE	MEDLINE	A premier bibliographic database that contains over 18 million references to journal articles in life sciences with a concentration on biomedicine. A distinctive feature is that the records are indexed with NLM Medical Subject Headings (MeSH). PubMed provides free access to MEDLINE and links to full text articles when possible. The great majority of journals are selected for MEDLINE based on the …		http://www.nlm.nih.gov/bsd/pmresources.html	Resource, data or information resource, bibliography, database			Last checked up	https://scicrunch.org/browse/resources/SCR_002185	CoPub, DisGeNET, Molecular Imaging and Contrast Agent Database				3DVC	SCR_002185	nlx_53277	SCR:002185	#VALUE!
SCR_002220	SCR_002220	National Snow and Ice Data Center	NSIDC	National data center / repository for snow and ice data including snow, ice, glaciers, frozen ground, and climate interactions that make up Earth's cryosphere. The center manages and distributes scientific data, creates tools for data access, supports data users, performs scientific research, and educates the public about the cryosphere. Users may explore the Earth's frozen places in the collecti…		http://nsidc.org/	Resource, database, image collection, service resource, portal, storage service resource, data repository, data or information resource	NASA, NSF, NOAA	National Snow & Ice Data Center	Last checked up	https://scicrunch.org/browse/resources/SCR_002220					CINERGI, re3data.org	SCR_002220	nlx_154742	SCR:002220	#VALUE!
SCR_002231	SCR_002231	ConsensusPathDB	CPDB	An integrative interaction database that integrates different types of functional interactions from heterogeneous interaction data resources. Physical protein interactions, metabolic and signaling reactions and gene regulatory interactions are integrated in a seamless functional association network that simultaneously describes multiple functional aspects of genes, proteins, complexes, metabolite…	PMID:23143270, PMID:21071422, PMID:20847220, PMID:18940869	http://cpdb.molgen.mpg.de	Resource, data or information resource, database	European Union | HEALTH-F4-2007-200767	ConsensusPathDB, ConsensusPathDB-human	Last checked up	https://scicrunch.org/browse/resources/SCR_002231		OMICS_01903			OMICtools	SCR_002231	nif-0000-02684, OMICS_01903	SCR:002231	#VALUE!
SCR_002254	SCR_002254	CORUM	CORUM	Database of manually annotated protein complexes from mammalian organisms. Annotation includes protein complex function, localization, subunit composition, literature references and more. All information is obtained from individual experiments published in scientific articles, but data from high-throughput experiments is excluded. The majority of protein complexes in CORUM originates from man (65…	PMID:19884131, PMID:17965090	http://mips.helmholtz-muenchen.de/genre/proj/corum	Resource, data or information resource, database	BMBF | 031U212C	CORUM - the Comprehensive Resource of Mammalian protein complexes, CORUM the Comprehensive Resource of Mammalian protein complexes	Last checked up	https://scicrunch.org/browse/resources/SCR_002254		OMICS_01904			OMICtools	SCR_002254	nif-0000-02688, OMICS_01904	SCR:002254	#VALUE!
SCR_002260	SCR_002260	COSMIC - Catalogue Of Somatic Mutations In Cancer	COSMIC	Database to store and display somatic mutation information and related details and contains information relating to human cancers. The mutation data and associated information is extracted from the primary literature. In order to provide a consistent view of the data a histology and tissue ontology has been created and all mutations are mapped to a single version of each gene. The data can be que…	PMID:20952405	http://cancer.sanger.ac.uk/cancergenome/projects/cosmic/	Resource, data or information resource, database	Wellcome Trust | 077012/Z/05/Z	Catalogue Of Somatic Mutations In Cancer	Last checked up	https://scicrunch.org/browse/resources/SCR_002260		OMICS_00082, biotools:cosmic			OMICtools, bio.tools, Debian	SCR_002260	nif-0000-02690, OMICS_00082, biotools:cosmic	SCR:002260	#VALUE!
SCR_002277	SCR_002277	AceView	AceView/WormGenes	THIS RESOURCE IS NO LONGER IN SERVICE, documented May 10, 2017. A pilot effort that has developed a centralized, web-based biospecimen locator that presents biospecimens collected and stored at participating Arizona hospitals and biospecimen banks, which are available for acquisition and use by researchers. Researchers may use this site to browse, search and request biospecimens to use in qualifi…			Resource, data or information resource, database		AceView genes, AceView/WormGenes, The AceView Genes	Verified down, Last checked down	https://scicrunch.org/browse/resources/SCR_002277						SCR_002277	nif-0000-21007	SCR:002277	#VALUE!
SCR_002279	SCR_002279	CTCFBSDB	CTCFBSDB, CTCFBSDB 2.0	A comprehensive collection of experimentally determined and computationally predicted CCCTC-binding factor (CTCF) binding sites (CTCFBS) from the literature. The database is designed to facilitate the studies on insulators and their roles in demarcating functional genomic domains. The CTCFBS Prediction Tool allows users to scan sequences for the single best match to CTCF position weight matrices.…	PMID:23193294, PMID:17981843	http://insulatordb.uthsc.edu/	Resource, data analysis service, production service resource, analysis service resource, database, service resource, data or information resource		CTCFBSDB 2.0: A database for CTCF binding sites and genome organization, CTCFBSDB: a CTCF binding site database for characterization of vertebrate genomic insulators	Last checked up	https://scicrunch.org/browse/resources/SCR_002279		OMICS_00530			OMICtools	SCR_002279	nif-0000-02703, OMICS_00530	SCR:002279	#VALUE!
SCR_002296	SCR_002296	Biological Magnetic Resonance Data Bank (BMRB)	BioMagResBank	Public depository that collects, annotates, archives, and disseminates important spectral and quantitative data derived from nuclear magnetic resonance spectroscopic investigations of biological macromolecules and metabolites. Provides reference information and maintains a collection of NMR pulse sequences and computer software for biomolecular NMR.	PMID:18288446, PMID:17984079, PMID:12766409	http://www.bmrb.wisc.edu/	Resource, service resource, data or information resource, data repository, storage service resource, database	NLM | LM05799	BioMagResBank, Biological Magnetic Resonance DataBank, BMRB, BioMag Res Bank	Last checked up	https://scicrunch.org/browse/resources/SCR_002296			NIDDK Information Network (dkNET), NIDDK - National Institute of Diabetes and Digestive and Kidney Diseases		DataCite, 3DVC, re3data.org	SCR_002296	nif-0000-21058	SCR:002296	#VALUE!
SCR_002298	SCR_002298	BioCyc		A collection of Pathway/Genome Databases which describes the genome and metabolic pathways of a single organism. The BioCyc collection of Pathway/Genome Databases (PGDBs) provides an electronic reference source on the genomes and metabolic pathways of sequenced organisms. BioCyc PGDBs are generated by software that predicts the metabolic pathway complements of completely sequenced organisms from …	PMID:16246909	http://biocyc.org/	Resource, data analysis service, data access protocol, production service resource, analysis service resource, database, web service, service resource, software resource, data or information resource	NIGMS | GM080746	BioCyc Database Collection, BioCyc Database Collection	Last checked up	https://scicrunch.org/browse/resources/SCR_002298	PathCase Pathways Database System				LabWorm, Human Microbiome Project	SCR_002298	nif-0000-00369	SCR:002298	#VALUE!
SCR_002309	SCR_002309	ClinicalTrials.gov	ClinicalTrials.gov	Registry and results database of federally and privately supported clinical trials conducted in United States and around world. Provides information about purpose of trial, who may participate, locations, and phone numbers for more details. This information should be used in conjunction with advice from health care professionals.Offers information for locating federally and privately supported cl…		http://clinicaltrials.gov/	Resource, database, catalog, service resource, storage service resource, data repository, clinical trial, data or information resource	NIH |, NLM |	ClinicalTrials.gov, ClinicalTrials, Clinical Trials gov, Clinical Trials Database, Clinicaltrials.gov: A Service Of The National Institutes Of Health	Last checked up	https://scicrunch.org/browse/resources/SCR_002309	NIF Data Federation, Patients to Trials Consortium, Corengi, Biomarkers of Anti-TNF Treatment Efficacy in Rheumatoid Arthritis - Unresponsive Populations, Limited Access Datasets From NIMH Clinical Trials, Integrated Clinical Trials, Integrated Datasets, NIDDK Information Network (dkNET)	OMICS_01792	National Library of Medicine, NIDDK Information Network (dkNET), NIDDK - National Institute of Diabetes and Digestive and Kidney Diseases		Monarch Initiative, OMICtools	SCR_002309	nif-0000-21091, OMICS_01792	SCR:002309	#VALUE!
SCR_002320	SCR_002320	ConSurf Database	ConSurfDB	Collection of ConSurf evolutionary conservation profiles for proteins of known structure in Protein DataBase (PDB). Enables flexibility in setting the parameters of the calculation, and accepts optional uploads of atomic coordinates, multiple sequence alignments, and phylogenetic trees for use in the calculation of conservation profiles.	PMID:20478830, PMID:15980475, PMID:12499312, PMID:11243830	http://consurfdb.tau.ac.il/	Resource, service resource, data or information resource, database	Tel Aviv University; Ramat Aviv; Israel |	ConSurfDB, ConSurf Server Database, ConSurfDataBase	Last checked up	https://scicrunch.org/browse/resources/SCR_002320						SCR_002320	nif-0000-21098	SCR:002320	#VALUE!
SCR_002325	SCR_002325	Current Controlled Trials	CCT	Free-to-view clinical trials register of clinical trials worldwide, it allows users to search, register and share information about randomized controlled trials. Publication services are also available via the range of open access peer-reviewed journals published by BioMed Central. Current Controlled Trials is run by an editorial and technical in-house team. It receives advice from an internation…		http://www.controlled-trials.com	Resource, service resource, data or information resource, data repository, storage service resource, database	Science Navigation Group, European Union, administrative fee	Current Controlled Trials Ltd	Last checked up	https://scicrunch.org/browse/resources/SCR_002325						SCR_002325	nif-0000-21104	SCR:002325	#VALUE!
SCR_002338	SCR_002338	dbSNP	dbSNP	Database as central repository for both single base nucleotide substitutions and short deletion and insertion polymorphisms. Distinguishes report of how to assay SNP from use of that SNP with individuals and populations. This separation simplifies some issues of data representation. However, these initial reports describing how to assay SNP will often be accompanied by SNP experiments measuring a…		http://www.ncbi.nlm.nih.gov/SNP/	Resource, service resource, data or information resource, data repository, storage service resource, database	NLM |	dbSNP, Entrez SNP, Entrez SNP - Single Nucleotide Polymorphism, NCBI Single Nucleotide Polymorphism, NCBI Short Genetic Variations, NCBI Short Genetic Variations (SNV) database, NCBI Short Genetic Variations Database, SNV Database, NCBI SNV Database, dbSNP: Database for Short Genetic Variations	Last checked up	https://scicrunch.org/browse/resources/SCR_002338	ExAc, GEMINI	OMICS_00264, biotools:dbsnp	National Library of Medicine, NIDDK Information Network (dkNET), NIDDK - National Institute of Diabetes and Digestive and Kidney Diseases		OMICtools, re3data.org, bio.tools, Debian	SCR_002338	nif-0000-02734, OMICS_00264, biotools:dbsnp	SCR:002338	#VALUE!
SCR_002344	SCR_002344	Ensembl		Collection of genome databases for vertebrates and other eukaryotic species with DNA and protein sequence search capabilities. Used to automatically annotate genome, integrate this annotation with other available biological data and make data publicly available via web. Ensembl tools include BLAST, BLAT, BioMart and the Variant Effect Predictor (VEP) for all supported species.	PMID:24316576, PMID:23203987	http://www.ensembl.org/	Resource, data analysis service, data access protocol, database, web service, production service resource, analysis service resource, catalog, service resource, software resource, data or information resource	Wellcome Trust |, EMBL |, European Union |, FP7 |, FP6 |, MRC |, NHGRI |, BBSRC |	ENSEMBL	Last checked up	https://scicrunch.org/browse/resources/SCR_002344	NIF Data Federation, Animal QTLdb, Monarch Initiative, ChannelPedia, Blueprint Epigenome, HmtPhenome	OMICS_01647, biotools:ensembl			OMICtools, Biositemaps, re3data.org, LabWorm, bio.tools, Debian	SCR_002344	nif-0000-21145, OMICS_01647, biotools:ensembl	SCR:002344	#VALUE!
SCR_002350	SCR_002350	Fungal Databases		This website contains a list of five fungal genome databases from The J. Craig Venter Institute. Aspergillus genomes: -Aspergillus fumigatus (strain-Af 293) -Aspergillus clavatus -Neosartorya fischeri Other Fungal Genomes: -Cryptococcus neoformans (strain-JEC21) -Coccidioides posadasii		http://www.tigr.org/tdb/fungal/	Resource, data or information resource, database		Fungal Databases	Last checked up	https://scicrunch.org/browse/resources/SCR_002350						SCR_002350	nif-0000-21158	SCR:002350	#VALUE!
SCR_002354	SCR_002354	DBTSS: Database of Transcriptional Start Sites	DBTSS	Database of transcriptional start sites (TSSs) representing exact positions in the genome based on a unique experimentally validated TSS sequencing method, TSS Seq. A major part of human adult and embryonic tissues are covered. DBTSS contains 491 million TSS tag sequences collected from a total of 20 tissues and 7 cell cultures. Also integrated is generated RNA-seq data of subcellular- fractionat…	PMID:22086958, PMID:19910371, PMID:17942421, PMID:16381981, PMID:14681363, PMID:11752328	http://dbtss.hgc.jp/	Resource, data or information resource, database	Japan Society for the Promotion of Science, Japanese Ministry of Education Culture Sports Science and Technology MEXT	DataBase of Transcriptional Start Sites, DBTSS: Database of Transcriptional Start Sites	Last checked up	https://scicrunch.org/browse/resources/SCR_002354	Transcriptional Regulatory Element Database	OMICS_01860, biotools:dbtss			OMICtools, bio.tools, Debian	SCR_002354	nif-0000-02738, OMICS_01860, biotools:dbtss	SCR:002354	#VALUE!
SCR_002358	SCR_002358	Genevestigator	Genevestigator	A high performance search engine for gene expression that integrates thousands of manually curated public microarray and RNAseq experiments and nicely visualizes gene expression across different biological contexts (diseases, drugs, tissues, cancers, genotypes, etc.). There are two basic analysis approaches: # for a gene of interest, identify which conditions affect its expression. # for conditio…		https://www.genevestigator.com/gv/	Resource, data analysis service, commercial organization, database, analysis service resource, production service resource, service resource, data or information resource			Last checked up	https://scicrunch.org/browse/resources/SCR_002358		nif-0000-21172, OMICS_00763				SCR_002358	nif-0000-21172, nif-0000-21172, OMICS_00763	SCR:002358	#VALUE!
SCR_002359	SCR_002359	DNA DataBank of Japan (DDBJ)	DDBJ	Maintains and provides archival, retrieval and analytical resources for biological information. Central DDBJ resource consists of public, open-access nucleotide sequence databases including raw sequence reads, assembly information and functional annotation. Database content is exchanged with EBI and NCBI within the framework of the International Nucleotide Sequence Database Collaboration (INSDC).…		http://www.ddbj.nig.ac.jp	Resource, service resource, data or information resource, data repository, storage service resource, database	Japanese Ministry of Education Culture Sports Science and Technology MEXT	DNA DataBank of Japan (DDBJ), DDBJ, DNA Data Bank of Japan, DNA DataBank of Japan, DDBJ - DNA Data Bank of Japan	Last checked up	https://scicrunch.org/browse/resources/SCR_002359		OMICS_01644, biotools:ddbj	NIDDK Information Network (dkNET), National Library of Medicine, NIDDK - National Institute of Diabetes and Digestive and Kidney Diseases		OMICtools, re3data.org, Debian, bio.tools	SCR_002359	nif-0000-02740, OMICS_01644, biotools:ddbj	SCR:002359	#VALUE!
SCR_002380	SCR_002380	Universal Protein Resource	UniProt	Collection of data of protein sequence and functional information. Resource for protein sequence and annotation data. UniProt databases are UniProt Knowledgebase (UniProtKB), UniProt Reference Clusters (UniRef), and UniProt Archive (UniParc), UniProt Proteomes. Collaboration between European Bioinformatics Institute (EMBL-EBI), SIB Swiss Institute of Bioinformatics and Protein Information Resourc…	PMID:19843607, PMID:18836194, PMID:18045787, PMID:17142230, PMID:16381842, PMID:15608167, PMID:14681372	http://www.uniprot.org/	Resource, database, portal, data or information resource	NHGRI | 1U41HG006104, NHGRI | 2P41HG02273, NIGMS | 5R01GM080646, NIGMS | 3R01GM080646, NLM | 1G08LM010720, NCRR | 3P20RR016472, NSF | DBI-0850319, British Heart Foundation |, NEI |, NHLBI |, NIA |, NIAID |, NIDDK |, NIMH |, NCI |, EMBL |, PDUK |, ARUK |	UnitProt, The Universal Protein Resource, Universal Protein Resource, UniProtKB	Last checked up	https://scicrunch.org/browse/resources/SCR_002380	LIPID MAPS Proteome Database, ChannelPedia, Open PHACTS, DisGeNET, Smart Dictionary Lookup, MitoMiner, Cytokine Registry, MobiDB, Pathway Analysis Tool for Integration and Knowledge Acquisition, Phospho.ELM, GEROprotectors, SwissLipids	SCR_018750	NIDDK Information Network (dkNET), National Library of Medicine, NIDDK - National Institute of Diabetes and Digestive and Kidney Diseases		re3data.org, LabWorm	SCR_002380	nif-0000-00377, SCR_018750	SCR:002380	#VALUE!
SCR_002383	SCR_002383	JGI Genome Portal	JGI Genome Portal	Portal providing access to all JGI genomic databases and analytical tools, sequencing projects and their status, search for and download assemblies and annotations of sequenced genomes, and interactively explore those genomes and compare them with other sequenced microbes, fungi, plants or metagenomes using specialized systems tailored to each particular class of organisms. The Department of Ener…	PMID:24225321, PMID:22110030	http://genome.jgi.doe.gov/	Resource, department portal, organization portal, data or information resource, portal, database	Department of Energy | contract DE-AC02-05CH11231	Genome Portal of the Department of Energy Joint Genome Institute, Joint Genome Institute Genome Portal	Last checked up	https://scicrunch.org/browse/resources/SCR_002383		OMICS_01654, biotools:jgi_genome_portal			OMICtools, bio.tools, Debian	SCR_002383	nif-0000-21230, OMICS_01654, biotools:jgi_genome_portal	SCR:002383	#VALUE!
SCR_002388	SCR_002388	GeneNetwork	GeneNetwork, WebQTL	Web platform that provides access to data and tools to study complex networks of genes, molecules, and higher order gene function and phenotypes. Sequence data (SNPs) and transcriptome data sets (expression genetic or eQTL data sets). Quantitative trait locus (QTL) mapping module that is built into GN is optimized for fast on-line analysis of traits that are controlled by combinations of gene var…	PMID:8043953, PMID:11737945, PMID:15043217, PMID:15114364, PMID:15043220, PMID:15043219, PMID:15711545, PMID:18368372, PMID:27933521	http://www.genenetwork.org/	Resource, service resource, data or information resource, data repository, storage service resource, database	NIGMS | R01 GM123489, NIAAA | U01 AA016662, NIAAA | U01AA13499, NIAAA | U24AA13513, NIAAA | U01AA014425, NIA | R01AG043930, NIDA | P20-DA 21131, NCI | U01CA105417, NCRR | U24 RR021760	www.genenetwork.org, GeneNetwork / WebQTL, GeneNetwork WebQTL, GeneNetwork and WebQTL, The GeneNetwork / WebQTL	Last checked up	https://scicrunch.org/browse/resources/SCR_002388	NIF Data Federation					SCR_002388	nif-0000-00380	SCR:002388	#VALUE!
SCR_002422	SCR_002422	MIRIAD	MIRIAD	A database of volumetric MRI brain-scans of 46 Alzheimer's sufferers and 23 healthy elderly people. Many scans were collected of each participant at intervals from 2 weeks to 2 years, the study was designed to investigate the feasibility of using MRI as an outcome measure for clinical trials of Alzheimer's treatments. It includes a total of 708 scans and should be of particular interest for work …	PMID:23274184	http://miriad.drc.ion.ucl.ac.uk/	Resource, data or information resource, database	UK Alzheimers Society, GlaxoSmithKline, MRC | MR/J014257/1, EPSRC EP/H046410/1, Comprehensive Biomedical Research Centre Strategic Investment Award Ref. 168, National Institute for Health Research	Minimal Interval Resonance Imaging in Alzheimer's Disease, MIRIAD XNAT database, Minimal Interval Resonance Imaging in Alzheimer's Disease - public dataset, MIRIAD dataset, MIRIAD database	Last checked up	https://scicrunch.org/browse/resources/SCR_002422					NeuroImaging Tools and Resources Collaboratory (NITRC)	SCR_002422	nlx_155795	SCR:002422	#VALUE!
SCR_002433	SCR_002433	EcoCyc	EcoCyc, EcoCyc REF	Database for the bacterium Escherichia coli K-12 MG1655, the EcoCyc project performs literature-based curation of the entire genome, and of transcriptional regulation, transporters, and metabolic pathways. The long-term goal of the project is to describe the molecular catalog of the E. coli cell, as well as the functions of each of its molecular parts, to facilitate a system-level understanding o…	PMID:23143106, PMID:21097882	http://ecocyc.org/	Resource, data or information resource, database	NCRR, NIGMS | GM077678, NIGMS | GM71962	EcoCyc REF	Last checked up	https://scicrunch.org/browse/resources/SCR_002433	NIF Data Federation	OMICS_01645			OMICtools, BioCyc	SCR_002433	nif-0000-02783, OMICS_01645	SCR:002433	#VALUE!
SCR_002437	SCR_002437	EcoGene	ECK, ECOGENE, ECOGENE G	Database that contains updated information about the Escherichia coli K-12 genome and proteome sequences, including extensive gene bibliographies. Users are able to download customized tables, perform Boolean query comparisons, generate sets of paired DNA sequences, and download any E. coli K-12 genomic DNA sub-sequence. BLAST functions, microarray data, an alphabetical index of genes, and gene o…	PMID:23197660, PMID:10592181	http://ecogene.org/	Resource, data or information resource, database	NIH, Lucille P. Markey Foundation, NIGMS | 5-R01-GM58560-05	EcoGene Database of Escherichia coli Sequence and Function	Last checked up	https://scicrunch.org/browse/resources/SCR_002437					re3data.org	SCR_002437	nif-0000-02784	SCR:002437	#VALUE!
SCR_002456	SCR_002456	eggNOG	eggNOG	A database of orthologous groups of genes. The orthologous groups are annotated with functional description lines (derived by identifying a common denominator for the genes based on their various annotations), with functional categories (i.e derived from the original COG/KOG categories). eggNOG's database currently counts 1.7 million orthologous groups in 3686 species, covering over 7.7 million p…	PMID:24297252, PMID:22096231	http://eggnog.embl.de	Resource, data or information resource, database	BMBF, European Union FP6	eggNOG (evolutionary genealogy of genes: Non-supervised Orthologous Groups), evolutionary genealogy of genes: Non-supervised Orthologous Groups, eggNOG: evolutionary genealogy of genes: Non-supervised Orthologous Groups	Last checked up	https://scicrunch.org/browse/resources/SCR_002456		OMICS_01689			OMICtools	SCR_002456	nif-0000-02789, OMICS_01689	SCR:002456	#VALUE!
SCR_002463	SCR_002463	Public Health Image Library	PHIL	Database of CDC's pictures organized into hierarchical categories of people, places, and science, presented as single images, image sets, and multimedia files. Much of the information critical to the communication of public health messages is pictorial rather than text-based. Created by a Working Group at the Centers for Disease Control and Prevention (CDC), the PHIL offers an organized, universa…		http://phil.cdc.gov/phil/home.asp	Resource, data or information resource, image collection, database	Centers for Disease Control and Prevention	Public Health Image Library (PHIL)	Last checked up	https://scicrunch.org/browse/resources/SCR_002463						SCR_002463	nif-0000-21325	SCR:002463	#VALUE!
SCR_002473	SCR_002473	Entrez Gene	NCBI_Gene, NCBI Genen NCBI Entrez	Database for genomes that have been completely sequenced, have active research community to contribute gene-specific information, or that are scheduled for intense sequence analysis. Includes nomenclature, map location, gene products and their attributes, markers, phenotypes, and links to citations, sequences, variation details, maps, expression, homologs, protein domains and external databases. …		http://www.ncbi.nlm.nih.gov/gene	Resource, data or information resource, database		Gene Database, NCBI Gene, Gene - Gene and mapped phenotypes, Gene - Gene mapped phenotypes, GeneID	Last checked up	https://scicrunch.org/browse/resources/SCR_002473	Animal QTLdb, NIF Data Federation, Monarch Initiative, LIPID MAPS Proteome Database, DisGeNET, Nowomics, Cytokine Registry, Pathway Analysis Tool for Integration and Knowledge Acquisition, Vesiclepedia	OMICS_01651, biotools:entrez_gene			OMICtools, re3data.org, bio.tools, Debian	SCR_002473	nif-0000-02801, OMICS_01651, biotools:entrez_gene	SCR:002473	#VALUE!
SCR_002474	SCR_002474	NCBI Genome	Genome	Database that organizes information on genomes including sequences, maps, chromosomes, assemblies, and annotations in six major organism groups: Archaea, Bacteria, Eukaryotes, Viruses, Viroids, and Plasmids. Genomes of over 1,200 organisms can be found in this database, representing both completely sequenced organisms and those for which sequencing is in progress. Users can browse by organism, an…		http://www.ncbi.nlm.nih.gov/genome	Resource, service resource, data or information resource, data repository, storage service resource, database		NCBI, Genome, Genome Database, Genome: Information by genome sequence, Entrez Genomes, Entrez Genome	Last checked up	https://scicrunch.org/browse/resources/SCR_002474					re3data.org	SCR_002474	nif-0000-02802	SCR:002474	#VALUE!
SCR_002487	SCR_002487	ENZYME	ENZYME	A repository of information relative to the nomenclature of enzymes. It is primarily based on the recommendations of the Nomenclature Committee of the International Union of Biochemistry and Molecular Biology (IUBMB) and it describes each type of characterized enzyme for which an EC (Enzyme Commission) number has been provided. These include * EC number * Recommended name * Alternative names (if …	PMID:10592255	http://www.expasy.org/enzyme/	Resource, service resource, data or information resource, data repository, storage service resource, database		Enzyme nomenclature database, Enzyme nomenclature database	Last checked up	https://scicrunch.org/browse/resources/SCR_002487	LIPID MAPS Proteome Database, Open PHACTS					SCR_002487	nif-0000-02803	SCR:002487	#VALUE!
SCR_002548	SCR_002548	X-linked Adrenoleukodystrophy Database		X-ALD database initiated July 1999 by Hugo W. Moser, M.D. and Stephan Kemp, Ph.D. The primary aims of the database are: to catalogue and facilitate the analysis of X-ALD mutations; to provide background information on X-ALD; to provide links to X-ALD patient organizations; and to help with contacting and finding (local) X-ALD health care professionals. The purpose of the X-linked adrenoleukodystr…		http://www.x-ald.nl/	Resource, disease-related portal, topical portal, database, portal, data or information resource	Netherlands X-ALD Patient Organization		Last checked up	https://scicrunch.org/browse/resources/SCR_002548						SCR_002548	nif-0000-21424	SCR:002548	#VALUE!
SCR_002560	SCR_002560	Zebrafish Information Network (ZFIN)	ZFIN	Model organism database that serves as central repository and web-based resource for zebrafish genetic, genomic, phenotypic and developmental data. Data represented are derived from three primary sources: curation of zebrafish publications, individual research laboratories and collaborations with bioinformatics organizations. Data formats include text, images and graphical representations.Serves …	PMID:23074187, PMID:21036866, PMID:16381936	http://zfin.org	Resource, service resource, data or information resource, data repository, storage service resource, database	NHGRI | P41 HG002659, NHGRI | R01 HG004834	The Zebrafish Model Organism Database, ZFIN, ZebraFish Information Network, Zebra Model Organism Database, Zebrafish Database	Last checked up	https://scicrunch.org/browse/resources/SCR_002560	NIF Data Federation, Monarch Initiative, Resource Identification Portal, Morpholino Database, Integrated Animals	OMICS_01666, biotools:zfin, SCR_017504	Resource Identification Portal, NIDDK Information Network (dkNET), National Library of Medicine, NIDDK - National Institute of Diabetes and Digestive and Kidney Diseases		OMICtools, InterMOD, re3data.org, bio.tools, Debian	SCR_002560	nif-0000-21427, OMICS_01666, biotools:zfin, SCR_017504	SCR:002560	#VALUE!
SCR_002616	SCR_002616	National Toxicology Program: Department of Health and Human Services		The NTP is an interagency program whose mission is to evaluate agents of public health concern by developing and applying tools of modern toxicology and molecular biology. The program maintains an objective, science-based approach in dealing with critical issues in toxicology and is committed to using the best science available to prioritize, design, conduct, and interpret its studies. To that en…		http://ntp.niehs.nih.gov/	Resource, organization portal, training resource, database, portal, postdoctoral program resource, data or information resource		NTP	Last checked up	https://scicrunch.org/browse/resources/SCR_002616						SCR_002616	nif-0000-21757	SCR:002616	#VALUE!
SCR_002621	SCR_002621	ESTHER	ESTHER	Database and tools for analysis of protein and nucleic acid sequences belonging to superfamily of alpha/beta hydrolases homologous to cholinesterases. Covers multiple species, including human, mouse caenorhabditis and drosophila.	PMID:23193256	http://bioweb.ensam.inra.fr/esther	Resource, data or information resource, database		ESTHER Database, ESTerases and alpha/beta-Hydrolase Enzymes and Relatives, ESTerases and alpha / beta-hydrolase Enzymes and Relatives	Last checked up	https://scicrunch.org/browse/resources/SCR_002621		nif-0000-30526, SCR_008479			re3data.org	SCR_002621	nif-0000-02817, nif-0000-30526, SCR_008479	SCR:002621	#VALUE!
SCR_002624	SCR_002624	eScholarship	eScholarship	A suite of open access, scholarly publishing services and research tools that enable departments, research units, publishing programs, and individual scholars associated with the University of California to have direct control over the creation and dissemination of the full range of their scholarship. Content is delivered via a dynamic research platform and is available to scholars worldwide. eSc…		http://www.escholarship.org/	Resource, service resource, data or information resource, bibliography, database			Last checked up	https://scicrunch.org/browse/resources/SCR_002624					FORCE11	SCR_002624	nlx_156042	SCR:002624	#VALUE!
SCR_002639	SCR_002639	LINCS Connectivity Map	CMap	A catalog of gene-expression data collected from human cells treated with chemical compounds and genetic reagents. Computational methods to reduce the number of necessary genomic measurements along with streamlined methodologies enable the current effort to significantly increase the size of the CMap database and along with it, our potential to connect human diseases with the genes that underlie …		http://lincscloud.org/	Resource, data or information resource, database	NIH Common Fund	Connectivity Map	Last checked up	https://scicrunch.org/browse/resources/SCR_002639						SCR_002639	nlx_156066	SCR:002639	#VALUE!
SCR_002657	SCR_002657	Cancer Genomics Hub	CGHub	A secure repository for storing, cataloging, and accessing cancer genome sequences, alignments, and mutation information from the Cancer Genome Atlas (TCGA) consortium and related projects. CGHub gives scientific researchers the statistical power of large cancer genome datasets to attack the molecular complexity of cancer.		https://cghub.ucsc.edu/	Resource, service resource, data or information resource, data repository, storage service resource, database			Last checked up	https://scicrunch.org/browse/resources/SCR_002657						SCR_002657	nlx_156095	SCR:002657	#VALUE!
SCR_002660	SCR_002660	NBRC	NBRC	Collection of microbial resources and perform taxonomic characterization of individual microorganisms such as bacteria including actinomycetes and archaea, yeasts, fungi, algaes, bacteriophages and DNA resources for academic research and industrial applications. NBRC is a member of WFCC, OECD Global BRC Network, ACM and JSCC. They are certified by quality management system ISO 9001. To provide at…		http://www.nbrc.nite.go.jp/e/index.html	Resource, production service resource, biomaterial supply resource, biospecimen repository, database, material service resource, service resource, storage service resource, data or information resource, material resource, biomaterial manufacture, material storage repository		NITE Biological Resource Center, National Institute of Technology and Evaluation Biological Resource Center, Biological Resource Center NITE, NITE Biological Resource Center	Last checked up	https://scicrunch.org/browse/resources/SCR_002660					One Mind Biospecimen Bank Listing	SCR_002660	nif-0000-22391	SCR:002660	#VALUE!
SCR_002689	SCR_002689	PharmGKB	PharmGKB	Database and central repository for genetic, genomic, molecular and cellular phenotype data and clinical information about people who have participated in pharmacogenomics research studies. The data includes, but is not limited to, clinical and basic pharmacokinetic and pharmacogenomic research in the cardiovascular, pulmonary, cancer, pathways, metabolic and transporter domains. PharmGKB welcome…	PMID:11908751	http://www.pharmgkb.org/	Resource, data access protocol, database, web service, data set, service resource, storage service resource, software resource, data repository, data or information resource	NIGMS | R24 GM61374	Pharmacogenomics Knowledge Base, Pharmacogenomics Knowledge Base	Last checked up	https://scicrunch.org/browse/resources/SCR_002689	NIF Data Federation	OMICS_01586			OMICtools	SCR_002689	nif-0000-00414, OMICS_01586	SCR:002689	#VALUE!
SCR_002694	SCR_002694	FlyMine	FlyMine	An integrated database of genomic, expression and protein data for Drosophila, Anopheles, C. elegans and other organisms. You can run flexible queries, export results and analyze lists of data. FlyMine presents data in categories, with each providing information on a particular type of data (for example Gene Expression or Protein Interactions). Template queries, as well as the QueryBuilder itself…	PMID:17615057	http://www.flymine.org/	Resource, data analysis service, data access protocol, production service resource, analysis service resource, database, web service, service resource, software resource, data or information resource	Wellcome Trust | 067205, NHGRI		Last checked up	https://scicrunch.org/browse/resources/SCR_002694						SCR_002694	nif-0000-02845	SCR:002694	#VALUE!
SCR_002700	SCR_002700	DrugBank	DrugBank	Bioinformatics and cheminformatics database that combines detailed drug (i.e. chemical, pharmacological and pharmaceutical) data with comprehensive drug target (i.e. sequence, structure, and pathway) information.	PMID:16381955, PMID:21059682, PMID:18048412	http://www.drugbank.ca/	Resource, data or information resource, database	Genome Alberta, Genome Canada, GenomeQuest Inc., Canadian Institutes of Health Research		Last checked up	https://scicrunch.org/browse/resources/SCR_002700	NIF Data Federation, Monarch Initiative, Open PHACTS, In vivo - In silico Metabolite Database, GEROprotectors	OMICS_01580			OMICtools, re3data.org	SCR_002700	nif-0000-00417, OMICS_01580	SCR:002700	#VALUE!
SCR_002709	SCR_002709	NCBI database of Genotypes and Phenotypes	dbGaP	Database developed to archive and distribute data and results from studies that have investigated interaction of genotype and phenotype in humans. Database to archive and distribute results of studies including genome-wide association studies, medical sequencing, molecular diagnostic assays, and association between genotype and non-clinical traits.		http://www.ncbi.nlm.nih.gov/gap	Resource, service resource, data or information resource, data repository, storage service resource, database	NLM |	database of Genotypes and Phenotypes (dbGaP), Database of Genotypes and Phenotypes, NCBI, dbGaP, database of Genotypes and Phenotypes (dbGaP)	Last checked up	https://scicrunch.org/browse/resources/SCR_002709	International Genomics of Alzheimers Project, NIDDK Inflammatory Bowel Disease Genetics Consortium	OMICS_00263, biotools:dbgap	National Library of Medicine, NIDDK Information Network (dkNET), NIDDK - National Institute of Diabetes and Digestive and Kidney Diseases		OMICtools, re3data.org, NIDDK Information Network (dkNET), bio.tools, Debian	SCR_002709	nif-0000-23342, OMICS_00263, biotools:dbgap	SCR:002709	#VALUE!
SCR_002721	SCR_002721	Gene Expression Nervous System Atlas	GENSAT	Gene expression data and maps of mouse central nervous system. Gene expression atlas of developing adult central nervous system in mouse, using in situ hybridization and transgenic mouse techniques. Collection of pictorial gene expression maps of brain and spinal cord of mouse. Provides tools to catalog, map, and electrophysiologically record individual cells. Application of Cre recombinase techn…		http://www.gensat.org/	Resource, organism supplier, production service resource, biomaterial supply resource, database, material service resource, service resource, portal, atlas, project portal, material resource, biomaterial manufacture, data or information resource	NIH |, NIH Blueprint for Neuroscience Research |, NINDS | N01NS02331	Gene Expression Nervous System Atlas, GENSAT	Last checked up	https://scicrunch.org/browse/resources/SCR_002721	NIF Data Federation				One Mind Biospecimen Bank Listing, re3data.org	SCR_002721	nif-0000-00130	SCR:002721	#VALUE!
SCR_002725	SCR_002725	Database of Secondary Structure Assignments	DSSP	Database of secondary structure assignments (and much more) for all protein entries in the Protein Data Bank (PDB) and the program that calculates DSSP entries from PDB entries. DSSP is distributed on a basis of trust and instructions are available on the site. * Precompiled executables are also available for Linux and Windows. (The Windows .exe file was compiled under Linux using Mingw32, has ne…	PMID:6667333, PMID:21071423	http://swift.cmbi.ru.nl/gv/dssp/	Resource, software resource, data or information resource, database			Last checked up	https://scicrunch.org/browse/resources/SCR_002725		biotools:dssp			Debian, bio.tools	SCR_002725	nif-0000-23901, biotools:dssp	SCR:002725	#VALUE!
SCR_002750	SCR_002750	Mendeley Data	Mendeley	A free reference manager and academic social network to organize your research, collaborate with others online, and discover the latest research. Automatically generate bibliographies, Collaborate easily with other researchers online, Easily import papers from other research software, Find relevant papers based on what you're reading, Access your papers from anywhere online, Read papers on the go…		http://www.mendeley.com/	Resource, commercial organization, database, software application, data management software, portal, software resource, community building portal, mobile app, data or information resource		Mendeley Research Network, Mendeley Research Network, Mendeley Data, Mendeley	Last checked up	https://scicrunch.org/browse/resources/SCR_002750	Nowomics	nif-0000-24120			FORCE11	SCR_002750	nif-0000-24120	SCR:002750	#VALUE!
SCR_002760	SCR_002760	GenBank	GB	NIH genetic sequence database that provides annotated collection of all publicly available DNA sequences for almost 280 000 formally described species (Jan 2014) .These sequences are obtained primarily through submissions from individual laboratories and batch submissions from large-scale sequencing projects, including whole-genome shotgun (WGS) and environmental sampling projects. Most submissio…	PMID:24217914, PMID:23193287, PMID:21071399	http://www.ncbi.nlm.nih.gov/Genbank/	Resource, service resource, data or information resource, data repository, storage service resource, database	NLM |	Gen Bank, GenBank	Last checked up	https://scicrunch.org/browse/resources/SCR_002760	Structural Genomics Consortium, xFITOM, Protein Database, Transcriptional Regulatory Element Database	OMICS_01650	National Library of Medicine, NIDDK Information Network (dkNET), NIDDK - National Institute of Diabetes and Digestive and Kidney Diseases		OMICtools, re3data.org, CINERGI	SCR_002760	nif-0000-02873, OMICS_01650	SCR:002760	#VALUE!
SCR_002762	SCR_002762	HINT	HINT	A database of high-quality protein-protein interactions in different organisms.	PMID:22846459	http://hint.yulab.org/	Resource, data or information resource, database		High-quality INTeractomes	Last checked up	https://scicrunch.org/browse/resources/SCR_002762	Mutation Annotation and Genomic Interpretation	biotools:hint			OMICtools, bio.tools, Debian	SCR_002762	OMICS_02898, biotools:hint	SCR:002762	#VALUE!
SCR_002773	SCR_002773	GeneCards	GeneCards	Database of human genes that provides concise genomic, proteomic, transcriptomic, genetic and functional information on all known and predicted human genes. Information featured in GeneCards includes orthologies, disease relationships, mutations and SNPs, gene expression, gene function, pathways, protein-protein interactions, related drugs and compounds and direct links to cutting edge research r…	PMID:20689021	http://genecards.org	Resource, data or information resource, database		GeneCards - The Human Gene Compendium	Last checked down	https://scicrunch.org/browse/resources/SCR_002773		OMICS_01652			OMICtools	SCR_002773	nif-0000-02879, OMICS_01652	SCR:002773	#VALUE!
SCR_002774	SCR_002774	GeneDB	GDB, GeneDB	Database of genomes at various stages of completion, from early access to partial genomes with automatic annotation through to complete genomes with extensive manual curation. Its primary goals are: 1) to provide reliable access to the latest sequence data and annotation/curation for the whole range of organisms sequenced by the Pathogen group, and 2) to develop the website and other tools to aid…	PMID:14681429	http://www.genedb.org/Homepage	Resource, data set, workshop, data or information resource, training resource, database	Wellcome Trust	Gene DB, GDB	Last checked up	https://scicrunch.org/browse/resources/SCR_002774						SCR_002774	nif-0000-02880	SCR:002774	#VALUE!
SCR_002782	SCR_002782	BioNumbers	BioNumbers	Database of key numbers in molecular and cell biology--the quantitative properties of biological systems of interest to computational, systems and molecular cell biologists. Contents of the database range from cell sizes to metabolite concentrations, from reaction rates to generation times, from genome sizes to the number of mitochondria in a cell. Along with the numbers, you'll find the relevant…	PMID:19854939	http://bionumbers.hms.harvard.edu/	Resource, data or information resource, database	Harvard University; Massachusetts; USA, Weizmann Institute of Science; Rehovot; Israel	BioNumbers: The Database of Useful Biological Numbers, BioNumbers: The Database of Useful Biological Numbers	Last checked up	https://scicrunch.org/browse/resources/SCR_002782	NIF Data Federation	biotools:bionumbers			bio.tools, Debian	SCR_002782	nif-0000-24396, biotools:bionumbers	SCR:002782	#VALUE!
SCR_002795	SCR_002795	Code Analysis Repository and Modelling for e-Neuroscience	CARMEN	Infrastructure for sharing data, tools and services, this virtual research environment (VRE) supports e-Neuroscience and is designed to provide services for data and processing of that data. While the system is initially focused on electrophysiology data (neural activity recordings are the primary data types), it is equally applicable to many domains outside neuroscience. The Portal Provides: * U…	PMID:20679128, PMID:18674883	http://www.carmen.org.uk/	Resource, database, software repository, service resource, storage service resource, software resource, data repository, data or information resource	EPSRC | EP/E002331/1	Code Analysis Repository & Modelling for E-Neuroscience	Last checked up	https://scicrunch.org/browse/resources/SCR_002795						SCR_002795	nif-0000-00442	SCR:002795	#VALUE!
SCR_002805	SCR_002805	IMEx - The International Molecular Exchange Consortium	IMEx	Interaction database from international collaboration between major public interaction data providers who share curation effort and develop set of curation rules when capturing data from both directly deposited interaction data or from publications in peer reviewed journals. Performs complete curation of all protein-protein interactions experimentally demonstrated within publication and makes the…	PMID:22453911, PMID:17893861	http://www.imexconsortium.org/	Resource, organization portal, database, consortium, service resource, portal, storage service resource, data repository, community building portal, data or information resource	European Union |	International Molecular Exchange Consortium, The International Molecular Exchange Consortium	Last checked up	https://scicrunch.org/browse/resources/SCR_002805		OMICS_01545, biotools:imex			OMICtools, bio.tools, Debian	SCR_002805	nif-0000-00447, OMICS_01545, biotools:imex	SCR:002805	#VALUE!
SCR_002817	SCR_002817	Genomes Online Database	GOLD	Database of information regarding genome and metagenome sequencing projects, and their associated metadata, around the world. It also provides information related to organism properties such as phenotype, ecotype and disease. Both complete and ongoing projects, along with their associated metadata, can be accessed. Users can also register, annotate and publish genome and metagenome data.	PMID:22135293, PMID:19914934, PMID:17981842, PMID:16381880, PMID:11125068, PMID:10498782	http://www.genomesonline.org/	Resource, service resource, data or information resource, data repository, storage service resource, database		GOLD:Genomes Online Database, Genomes On Line Database (GOLD)	Last checked down	https://scicrunch.org/browse/resources/SCR_002817					re3data.org	SCR_002817	nif-0000-02918	SCR:002817	#VALUE!
SCR_002827	SCR_002827	HGNC		Worldwide authority that approves standardized nomenclature to gene name and symbol, short form abbreviation, for each known human gene and stores all approved symbols in HGNC database. Approved human gene nomenclature. Database of gene symbols. Manually curated genes into family sets based on shared characteristics such as homology, function or phenotype. Data for protein-coding genes, pseudogen…	PMID:20929869	http://www.genenames.org/	Resource, organization portal, database, service resource, portal, controlled vocabulary, data or information resource	NHGRI | P41 HG03345, Wellcome Trust |	HUGO Gene Nomenclature Committee, HGNC Database, HGNC - HUGO Gene Nomenclature Committee, Human Genome Organization Gene Symbols	Last checked up	https://scicrunch.org/browse/resources/SCR_002827	Nowomics, Cytokine Registry	biotools:genenames.org			BioPortal, re3data.org, bio.tools, Debian	SCR_002827	nif-0000-02955, biotools:genenames.org	SCR:002827	#VALUE!
SCR_002829	SCR_002829	Gramene	GR	A curated, open-source, integrated data resource for comparative functional genomics in crops and model plant species to facilitate the study of cross-species comparisons using information generated from projects supported by public funds. It currently hosts annotated whole genomes in over two dozen plant species and partial assemblies for almost a dozen wild rice species in the Ensembl browser, …	PMID:21076153, PMID:17984077, PMID:16381966	http://www.gramene.org	Resource, data analysis service, production service resource, analysis service resource, database, service resource, data or information resource	USDA IFAFS | 00-52100-9622, USDA | 58-1907-0-041, USDA | 1907-21000-030, NSF | 0321685, NSF | 0703908, NSF | 0851652	Gramene: A Resource for Comparative Grass Genomics, GR GENE, GR PROTEIN, GR QTL, GR REF, RiceGenes	Last checked up	https://scicrunch.org/browse/resources/SCR_002829	NIF Data Federation	biotools:gramene, nlx_65829, SCR_000532			re3data.org, bio.tools, Debian	SCR_002829	nif-0000-02926, biotools:gramene, nlx_65829, SCR_000532	SCR:002829	#VALUE!
SCR_002830	SCR_002830	Greengenes		Database that provides access to the current and comprehensive 16S rRNA gene sequence alignment for browsing, blasting, probing, and downloading. The data and tools can assist the researcher in choosing phylogenetically specific probes, interpreting microarray results, and aligning/annotating novel sequences. The 16S rRNA gene database provides chimera screening, standard alignment, and taxonomic…	PMID:16820507	http://greengenes.secondgenome.com/downloads	Resource, data or information resource, database	Department of Energy | contract DE-AC02-05CH11231		Last checked up	https://scicrunch.org/browse/resources/SCR_002830		OMICS_01512			OMICtools, re3data.org, Human Microbiome Project	SCR_002830	nif-0000-02927, OMICS_01512	SCR:002830	#VALUE!
SCR_002846	SCR_002846	International HapMap Project	HapMap	THIS RESOURCE IS NO LONGER IN SERVICE, documented August 22, 2016. A multi-country collaboration among scientists and funding agencies to develop a public resource where genetic similarities and differences in human beings are identified and catalogued. Using this information, researchers will be able to find genes that affect health, disease, and individual responses to medications and environme…			Resource, narrative resource, data or information resource, experimental protocol, database	Chinese Academy of Sciences, Chinese Ministry of Science and Technology, Delores Dore Eccles Foundation, Genome Canada, Genome Quebec, Hong Kong Innovation and Technology Commission, Japanese Ministry of Education Culture Sports Science and Technology MEXT, National Natural Science Foundation of China, SNP Consortium, University Grants Committee of Hong Kong, Wellcome Trust, W. M. Keck Foundation…	HapMap Project	Verified down, Last checked down	https://scicrunch.org/browse/resources/SCR_002846	BioSample Database at EBI	OMICS_00273, biotools:int_hapmap_project			OMICtools, bio.tools, Debian	SCR_002846	nif-0000-02940, OMICS_00273, biotools:int_hapmap_project	SCR:002846	#VALUE!
SCR_002850	SCR_002850	Sal-Site	Sal-Site	Portal that supports Ambystoma-related research and educational efforts. It is composed of several resources: Salamander Genome Project, Ambystoma EST Database, Ambystoma Gene Collection, Ambystoma Map and Marker Collection, Ambystoma Genetic Stock Center, and Ambystoma Research Coordination Network.	PMID:16359543	http://www.ambystoma.org/	Resource, topical portal, database, analysis service resource, organism-related portal, image collection, production service resource, service resource, portal, data analysis service, data or information resource	NSF | OB0242833, NSF | DBI0443496, NCRR | 5R24RR016344, NIH Office of the Director | R24OD010435	Ambystoma Resources for Model Amphibians Database, Ambystoma Resources for Model Amphibians Database	Last checked up	https://scicrunch.org/browse/resources/SCR_002850						SCR_002850	nif-0000-25309	SCR:002850	#VALUE!
SCR_002853	SCR_002853	VIPERdb		Database for icosahedral virus capsid structures. The emphasis of the resource is on providing data from structural and computational analyses on these systems, as well as high quality renderings for visual exploration. In addition, all virus capsids are placed in a single icosahedral orientation convention, facilitating comparison between different structures. The web site includes powerful sear…		http://viperdb.scripps.edu/	Resource, data or information resource, database		Virus Particle ExploreR	Last checked up	https://scicrunch.org/browse/resources/SCR_002853		biotools:viperdb, SCR_007970, nif-0000-03630			bio.tools, Debian	SCR_002853	nif-0000-25311, biotools:viperdb, SCR_007970, nif-0000-03630	SCR:002853	#VALUE!
SCR_002861	SCR_002861	WormAtlas		Anatomical atlas about structural anatomy of Caenorhabditis elegans. Provides simple interface allowing user to easily navigate through every anatomical structure of worm. Contains set of images which can be sorted by different characteristics: sex, genotype, age, body portion or tissue type. Includes links to other major worm websites and databases.\\nApplication for viewing and downloading thou…		http://www.wormatlas.org/	Resource, atlas, data or information resource, database	NCRR |, NIH Office of the Director | R24OD010943	WormImage, Worm Image Database	Last checked up	https://scicrunch.org/browse/resources/SCR_002861		nif-0000-00098, SCR_007295				SCR_002861	nif-0000-25470, nif-0000-00098, SCR_007295	SCR:002861	#VALUE!
SCR_002868	SCR_002868	Patterns of Gene Expression in Drosophila Embryogenesis	BDGP insitu	Database of embryonic expression patterns using a high throughput RNA in situ hybridization of the protein-coding genes identified in the Drosophila melanogaster genome with images and controlled vocabulary annotations. At the end of production pipeline gene expression patterns are documented by taking a large number of digital images of individual embryos. The quality and identity of the capture…	PMID:17645804, PMID:12537577	http://insitu.fruitfly.org/cgi-bin/ex/insitu.pl	Resource, software resource, source code, database, image collection, data or information resource	Howard Hughes Medical Institute, NIH, NIGMS | R01 GM076655, NHGRI | HG00750, NHGRI | P41 HG00739	BDGP Embryonic Expression Patterns	Last checked up	https://scicrunch.org/browse/resources/SCR_002868						SCR_002868	nif-0000-25550	SCR:002868	#VALUE!
SCR_002894	SCR_002894	Neuroscience Information Framework	NIF	Framework for identifying, locating, relating, accessing, integrating, and analyzing information from neuroscience research. Users can search for and add neuroscience-related resources at NIF portal and receive and RRID to track and cite resources within scientific manuscripts.	PMID:18946742, PMID:22434839	http://neuinfo.org	Organization, database, software application, software development tool, portal, storage service resource, service resource, software resource, data repository, systems interoperability software, data or information resource	NIH Blueprint for Neuroscience Research |, NIDA | HHSN27120080035C	neuinfo, neuinfo.org, NIF	Last checked down	https://scicrunch.org/browse/resources/SCR_002894		OMICS_01190, biotools:neuroscinfframework, biotools:neuroscinfframework	National Library of Medicine	Resource Identification Portal	FORCE11, OMICtools, re3data.org, National Institute of Mental Health, Debian, bio.tools	SCR_002894	nif-0000-25673, OMICS_01190, biotools:neuroscinfframework, biotools:neuroscinfframework	SCR:002894	#VALUE!
SCR_002906	SCR_002906	HIV Sequence Database	HIV Sequence Database	HIV Sequence Database is a database of annotated HIV sequences, plus a variety of tools and information for researchers studying HIV and SIV. The main aim of this website is to provide easy access to our sequence database, alignments, and the tools and interfaces we have produced. The HIV Sequence Database focuses on five primary goals: * Collecting HIV and SIV sequence data (all sequences since …		http://hiv-web.lanl.gov/	Resource, data analysis service, production service resource, analysis service resource, database, service resource, data or information resource	NIAID		Last checked down	https://scicrunch.org/browse/resources/SCR_002906						SCR_002906	nif-0000-02967	SCR:002906	#VALUE!
SCR_002917	SCR_002917	ATGC: Montpellier bioinformatics platform	ATGC	A bioinformatics platform that is a joint project of several South of France laboratories with available services based on their expertise, issued from their research activities which involve phylogenetics, population genetics, molecular evolution, genome dynamics, comparative and functional genomics, and transcriptome analysis. Most of the software and databases on ATGC are (co)authored by resea…		http://www.atgc-montpellier.fr/	Resource, topical portal, database, portal, catalog, data or information resource		ATGC - South of France bioinformatics platform	Last checked up	https://scicrunch.org/browse/resources/SCR_002917						SCR_002917	nif-0000-30044	SCR:002917	#VALUE!
SCR_002924	SCR_002924	HomoloGene	HomoloGene	Automated system for constructing putative homology groups from complete gene sets of wide range of eukaryotic species. Databse that provides system for automatic detection of homologs, including paralogs and orthologs, among annotated genes of sequenced eukaryotic genomes. HomoloGene processing uses proteins from input organisms to compare and sequence homologs, mapping back to corresponding DNA…	PMID:23193264	http://www.ncbi.nlm.nih.gov/homologene	Resource, service resource, data or information resource, database		NCBI HomoloGene	Last checked up	https://scicrunch.org/browse/resources/SCR_002924	NIF Data Federation, Nowomics, MitoMiner	OMICS_01544			OMICtools, re3data.org	SCR_002924	nif-0000-02975, OMICS_01544	SCR:002924	#VALUE!
SCR_002932	SCR_002932	American FactFinder	American FactFinder	Database that provides access to population, housing, economic, and geographic data from several censuses and surveys about the United States, Puerto Rico and the Island Areas. Census data may be compiled into tables, maps and downloadable files, which can be viewed or printed. A large selection of pre-made tables and maps satisfies many information requests. By law, no one is permitted to reveal…		http://factfinder2.census.gov/	Resource, data or information resource, database			Last checked up	https://scicrunch.org/browse/resources/SCR_002932					re3data.org	SCR_002932	nif-0000-30094	SCR:002932	#VALUE!
SCR_002945	SCR_002945	mtDB - Human Mitochondrial Genome Database	mtDB	A database of human mitochondrial genomes containing mtDNA sequences, polymorphic sites, and the ability to search for specific variants. It contains 1865 complete sequences and 839 coding region sequences.	PMID:16381973	http://www.genpat.uu.se/mtDB	Resource, data or information resource, database	Swedish Research Council	Human Mitochondrial Genome Database	Last checked up	https://scicrunch.org/browse/resources/SCR_002945		OMICS_01642			OMICtools	SCR_002945	nif-0000-02994, OMICS_01642	SCR:002945	#VALUE!
SCR_002948	SCR_002948	Human Proteinpedia	Human Proteinpedia	A community portal for sharing and integration of human protein data that allows research laboratories to contribute and maintain protein annotations. The Human Protein Reference Database (HPRD) integrates data that is deposited along with the existing literature curated information in the context of an individual protein. Data pertaining to post-translational modifications, protein-protein inter…	PMID:18259167	http://www.humanproteinpedia.org/	Resource, service resource, data or information resource, data repository, storage service resource, database			Last checked down	https://scicrunch.org/browse/resources/SCR_002948					re3data.org	SCR_002948	nif-0000-02999	SCR:002948	#VALUE!
SCR_002952	SCR_002952	HuRef		Database for the diploid genome sequence of J. Craig Venter as published in PLoS Biology. Its graphical interface depicts the haploid sequence with SNP and insertion/deletion DNA variants as identified by genome assembly and comparison methods, as well as represents the haplotype blocks from which diploid genome sequence can be inferred and gene annotations.	PMID:19036787, PMID:17803354	https://catalog.coriell.org/1/HuRef	Resource, data set, biomaterial supply resource, data or information resource, material resource, database		Human Reference Genome, Human Reference Genome - J. Craig Venter Institute	Last checked down	https://scicrunch.org/browse/resources/SCR_002952						SCR_002952	nif-0000-03001	SCR:002952	#VALUE!
SCR_002964	SCR_002964	ArrayExpress	ArrayExpress	International functional genomics data collection generated from microarray or next-generation sequencing (NGS) platforms. Repository of functional genomics data supporting publications. Provides genes expression data for reuse to the research community where they can be queried and downloaded. Integrated with the Gene Expression Atlas and the sequence databases at the European Bioinformatics Ins…	PMID:23193272, PMID:21071405	http://www.ebi.ac.uk/arrayexpress/	Resource, database, catalog, service resource, storage service resource, data repository, data or information resource	European Union |, SLING | 226073, European Commission |, Gen2Phen | 200754, NHGRI | P41 HG003619	ArrayExpress - functional genomics data, ArrayExpress Archive, ArrayExpress	Last checked up	https://scicrunch.org/browse/resources/SCR_002964	NIF Data Federation, BioSample Database at EBI, Integrated Datasets	OMICS_01023	NIDDK Information Network (dkNET), NIDDK - National Institute of Diabetes and Digestive and Kidney Diseases		DataCite, OMICtools, re3data.org	SCR_002964	nif-0000-30123, OMICS_01023	SCR:002964	#VALUE!
SCR_002965	SCR_002965	Integrated Microbial Genomes with Microbial Samples	IMG/M	Tools for analyzing the functional capability of microbial communities based on their metagenome sequence, in the context of reference isolate genomes included from the Integrated Microbial Genomes (IMG) system. IMG/M contains metagenome data generated from 65 microbial community samples that are part of 20 metagenome studies, out of which 19 are new samples and 6 are new studies. This version of…		http://img.jgi.doe.gov/cgi-bin/m/main.cgi	Resource, data analysis service, production service resource, analysis service resource, database, service resource, data or information resource			Last checked down	https://scicrunch.org/browse/resources/SCR_002965		OMICS_01478, biotools:img_m			OMICtools, bio.tools, Debian	SCR_002965	nif-0000-03010, OMICS_01478, biotools:img_m	SCR:002965	#VALUE!
SCR_002967	SCR_002967	Australian New Zealand Clinical Trials Registry	ANZCTR	Register of clinical trials being undertaken in Australia, New Zealand and elsewhere including trials from the full spectrum of therapeutic areas of pharmaceuticals, surgical procedures, preventive measures, lifestyle, devices, treatment and rehabilitation strategies and complementary therapies. In 2007 the ANZCTR was one of the first three trial registries to be recognized by the World Health Or…		http://www.anzctr.org.au	Resource, data or information resource, database	National Health and MRC, Health Research Council of New Zealand		Last checked up	https://scicrunch.org/browse/resources/SCR_002967						SCR_002967	nif-0000-30135	SCR:002967	#VALUE!
SCR_002971	SCR_002971	IMGT/HLA	IMGT HLA, IMGT/HLA	Database for sequences of the human major histocompatibility complex (HLA) and includes the official sequences for the WHO Nomenclature Committee For Factors of the HLA System. It currently contains 9,310 allele sequences (2013) along with detailed information concerning the material from which the sequence was derived and data on the validation of the sequences. It is established procedure for a…	PMID:21071412, PMID:10777106, PMID:18838392	http://www.ebi.ac.uk/imgt/hla/	Resource, service resource, data or information resource, data repository, storage service resource, database	EU Biotech | grant BIO4CT960037, Anthony Nolan Trust, Imperial Cancer Research Fund	International ImMunoGeneTics/Human Leukocyte Antigen Database, IMGT/HLA Database, IMGT/HLA DB, IMGT HLA	Last checked up	https://scicrunch.org/browse/resources/SCR_002971		biotools:ipd-imgt_hla			re3data.org, bio.tools, Debian	SCR_002971	nif-0000-03014, biotools:ipd-imgt_hla	SCR:002971	#VALUE!
SCR_002978	SCR_002978	Allen Mouse Brain Atlas	ABA Mouse Brain	3D genome map of gene expression in adult mouse brain. Reveals expression patterns of genes throughout entire adult mouse brain down to cellular level. Interactive, genome wide image database of gene expression with ISH and Nissl images. Combination of RNA in situ hybridization data. Detailed Reference Atlases and informatics analysis tools are integrated to provide searchable digital atlas of ge…		http://mouse.brain-map.org/static/atlas	Resource, atlas, service resource, database, data or information resource		Allen Brain Atlas:Mouse Brain, Allen Mouse Brain Atlas, Allen Brain Atlas, The Allen Brain Atlas	Last checked up	https://scicrunch.org/browse/resources/SCR_002978	NIF Data Federation					SCR_002978	nif-0000-00508	SCR:002978	#VALUE!
SCR_002981	SCR_002981	e-mouse Atlas (EMA and EMAGE)	EMAP	Resource to visualise mouse development, identify anatomical structures, determine developmental stage, and investigate gene expression in mouse embryo. eMouseAtlas portal page allows access to EMA Anatomy Atlas of Mouse Development and EMAGE database of gene expression.EMAGE is freely available, curated database of gene expression patterns generated by in situ techniques in developing mouse embr…	PMID:15043218, PMID:18077470, PMID:16381949	http://www.emouseatlas.org	Resource, atlas, topical portal, database, portal, data or information resource	Medical Research Council |	Edinburgh Mouse Atlas of Gene Expression, EMA, e-Mouse Atlas, EMA Anatomy Atlas of Mouse Development, EMAGE Gene Expression Database	Last checked up	https://scicrunch.org/browse/resources/SCR_002981						SCR_002981	nif-0000-00505	SCR:002981	#VALUE!
SCR_002984	SCR_002984	Influenza Virus Resource	Influenza Virus Resource	Database of data obtained from the NIAID Influenza Genome Sequencing Project as well as from GenBank, combined with tools for flu sequence analysis and annotation. In addition, it provides links to other resources that contain flu sequences, publications and general information about flu viruses. Users can search the Flu database, build queries, retrieve sequences, and apply analysis tools. This …	PMID:17942553	http://www.ncbi.nlm.nih.gov/genomes/FLU/	Resource, data or information resource, database		NCBI Influenza Virus Resource	Last checked up	https://scicrunch.org/browse/resources/SCR_002984					re3data.org	SCR_002984	nif-0000-03023	SCR:002984	#VALUE!
SCR_002990	SCR_002990	Allen Developing Mouse Brain Atlas		Map of gene expression in developing mouse brain revealing gene expression patterns from embryonic through postnatal stages. Provides information about spatial and temporal regulation of gene expression with database. Feature include seven sagittal reference atlases created with a developmental ontology. These anatomic atlases may be viewed alongside in situ hybridization (ISH) data as well as by…		http://developingmouse.brain-map.org/	Resource, atlas, database, expression atlas, reference atlas, data or information resource		Allen Brain Atlas Developing Mouse Brain	Last checked up	https://scicrunch.org/browse/resources/SCR_002990						SCR_002990	nif-0000-00509	SCR:002990	#VALUE!
SCR_002996	SCR_002996	MITOMAP - A human mitochondrial genome database	MITOMAP	Database of polymorphisms and mutations of the human mitochondrial DNA. It reports published and unpublished data on human mitochondrial DNA variation. All data is curated by hand. If you would like to submit published articles to be included in mitomap, please send them the citation and a pdf.	PMID:17178747, PMID:15608272, PMID:9399813, PMID:9016535, PMID:8594574	http://www.mitomap.org/	Resource, data or information resource, database	NIH, Muscular Dystrophy Foundation, Ellison Foundation, Diputacion General de Aragon Grupos consolidados B33, NIGMS | GM46915, NINDS | NS21328, NHLBI | HL30164, NIA | AG10130, NIA | AG13154, NINDS | NS213L8, NHLBI | HL64017, NIH Biomedical Informatics Training Grant | T15 LM007443, NSF | EIA-0321390, Spanish Fondo de Investigacion Sanitaria | PI050647, Ciber Enfermedades raras | CB06/07/0043		Last checked up	https://scicrunch.org/browse/resources/SCR_002996	HmtVar	OMICS_01641			OMICtools	SCR_002996	nif-0000-00511, OMICS_01641	SCR:002996	#VALUE!
SCR_002997	SCR_002997	BRENDA	BRENDA	Main database of functional biochemical and molecular enzyme data that provides access to seven interconnected databases. It contains 2.7 million manually annotated data on enzyme occurrence, function, kinetics and molecular properties. The majority of the data are manually extracted from the primary literature. Each entry is connected to a reference and the source organism. Enzyme ligands are st…	PMID:23203881, PMID:21062828, PMID:14681450, PMID:12850129, PMID:11796225, PMID:11752250	http://www.brenda-enzymes.org/	Resource, data analysis service, database, analysis service resource, production service resource, service resource, storage service resource, data repository, data or information resource	European Union | SLING 226073, European Union | FELICS 021902 (RII3)	Brenda: Enzyme Database, BRaunschweig ENzyme Database, BRENDA: The Comprehensive Enzyme Information System, Brenda: The Comprehensive Enzyme Information System	Last checked up	https://scicrunch.org/browse/resources/SCR_002997						SCR_002997	nif-0000-30222	SCR:002997	#VALUE!
SCR_003007	SCR_003007	ADNI - Alzheimer's Disease Neuroimaging Initiative	ADNI	Database of the results of the ADNI study. ADNI is an initiative to develop biomarker-based methods to detect and track the progression of Alzheimer's disease (AD) that provides access to qualified scientists to their database of imaging, clinical, genomic, and biomarker data.		http://adni-info.org/	Resource, service resource, data or information resource, data repository, storage service resource, database	NIA | U01AG024904, NIA | P30AG010129, NIA | K01AG030514	Alzheimer's Disease Neuroimaging Initiative, Alzheimers Disease Neuroimaging Initiative, Alzheimer's Disease Neuroimaging Initiative (ADNI)	Last checked down	https://scicrunch.org/browse/resources/SCR_003007	Biomarkers Across Neurodegenerative Diseases	SciRes_000144			NeuroImaging Tools and Resources Collaboratory (NITRC), Consortia-pedia	SCR_003007	nif-0000-00516, SciRes_000144	SCR:003007	#VALUE!
SCR_003012	SCR_003012	IPI	IPI	IPI provides a top level guide to the main databases (UniProtKB/Swiss-Prot, UniProtKB/TrEMBL, RefSeq, Ensembl, TAIR, H-InvDB, Vega) that describe the proteomes of higher eukaryotic organisms. IPI: :1. effectively maintains a database of cross references between the primary data sources :2. provides minimally redundant yet maximally complete sets of proteins for featured species (one sequence per …	PMID:15221759	http://www.ebi.ac.uk/IPI	Resource, data or information resource, database		IPI - International Protein Index, International Protein Index, IPI - International Protein Index	Last checked up	https://scicrunch.org/browse/resources/SCR_003012		biotools:ipi			bio.tools, Debian	SCR_003012	nif-0000-03043, biotools:ipi	SCR:003012	#VALUE!
SCR_003015	SCR_003015	GenePaint	GenePaint.org	Digital atlas of gene expression patterns in developing and adult mouse. Several reference atlases are also available through this site. Expression patterns are determined by non-radioactive in situ hybridization on serial tissue sections. Sections are available from several developmental ages: E10.5, E14.5 (whole embryos), E15.5, P7 and P56 (brains only). To retrieve expression patterns, search …	PMID:14681479, PMID:22936000	http://www.genepaint.org	Resource, atlas, expression atlas, data or information resource, reference atlas, database	Burroughs Wellcome Fund |, European Union |, Max Planck Society |, Merck Genome Research Institute |, Romansky Endowment |, NINDS |, BMBF |	Atlas of Gene Expression Patterns in Mouse Embryo	Last checked up	https://scicrunch.org/browse/resources/SCR_003015		SCR_017526				SCR_003015	nif-0000-00009, SCR_017526	SCR:003015	#VALUE!
SCR_003016	SCR_003016	CERAD - Consortium to Establish a Registry for Alzheimer's Disease	CERAD	Consortium that developed brief, standardized and reliable procedures for the evaluation and diagnosis of patients with Alzheimer's disease (AD) and other dementias of the elderly. These procedures included data forms, flipbooks, guidebooks, brochures, instruction manuals and demonstration tapes, which are now available for purchase. The CERAD assessment material can be used for research purposes…		http://cerad.mc.duke.edu/	Resource, organization portal, assessment test provider, database, consortium, portal, material resource, data or information resource	NIA	Consortium to Establish a Registry for Alzheimer's Disease, Consortium to Establish a Registry for Alzheimer's Disease	Last checked up	https://scicrunch.org/browse/resources/SCR_003016						SCR_003016	nif-0000-00523	SCR:003016	#VALUE!
SCR_003020	SCR_003020	ISFinder	ISFinder	Database of a list of insertion sequences isolated from eubacteria and archaea. It is organized into individual files containing their general features (name, size, origin, family.....) as well as their DNA and potential protein sequences. Although most of the entries have been identified as individual elements, a growing number are included from their description in sequenced bacterial genomes. …		http://www-is.biotoul.fr	Resource, data analysis service, database, analysis service resource, production service resource, service resource, storage service resource, data repository, data or information resource	CNRS	IS Finder, Isfinder	Last checked down	https://scicrunch.org/browse/resources/SCR_003020		biotools:isfinder			bio.tools, Debian	SCR_003020	nif-0000-03050, biotools:isfinder	SCR:003020	#VALUE!
SCR_003030	SCR_003030	JASPAR	JASPAR	Open source database of curated, non-redundant set of profiles derived from published collections of experimentally defined transcription factor binding sites for multicellular eukaryotes. Consists of open data access, non-redundancy and quality. JASPAR CORE is smaller set that is non-redundant and curated. Collection of transcription factor DNA-binding preferences, modeled as matrices. These can…	PMID:18006571, PMID:16381983, PMID:14681366	http://jaspar.genereg.net	Resource, data analysis service, production service resource, analysis service resource, database, service resource, data or information resource	Novo Nordisk Foundation |, European Union |, EMBRACEa Sixth Framework Network of Excellence |, Sars Centre |, Carlsberg Foundation |	JASPAR CORE database, JASPAR CORE, JASPAR database, JASPAR	Last checked down	https://scicrunch.org/browse/resources/SCR_003030		OMICS_00538			OMICtools, re3data.org	SCR_003030	nif-0000-03061, OMICS_00538	SCR:003030	#VALUE!
SCR_003069	SCR_003069	brainmap.org	BrainMap	A community database of published functional and structural neuroimaging experiments with both metadata descriptions of experimental design and activation locations in the form of stereotactic coordinates (x,y,z) in Talairach or MNI space. BrainMap provides not only data for meta-analyses and data mining, but also distributes software and concepts for quantitative integration of neuroimaging data…	PMID:15897617, PMID:11967563, PMID:15846810	http://brainmap.org/	Resource, software resource, software application, data or information resource, database	NIMH | 2R01-MH074457	BrainMap Database	Last checked up	https://scicrunch.org/browse/resources/SCR_003069					NeuroImaging Tools and Resources Collaboratory (NITRC)	SCR_003069	nif-0000-00049	SCR:003069	#VALUE!
SCR_003075	SCR_003075	flytrap	Flytrap	Flytrap is an interactive database for displaying gene expression patterns, in particular P(GAL4) patterns, via an intuitive WWW based interface. This development consists of two components, the first being the HTML interface to the database and the second, a tool-kit for constructing and maintaining the database. The browser component of the project is entirely platform independent; based on jav…		http://www.fly-trap.org/	Resource, image, data or information resource, video resource, database	BBSRC, EPSRC		Last checked up	https://scicrunch.org/browse/resources/SCR_003075						SCR_003075	nif-0000-00051	SCR:003075	#VALUE!
SCR_003085	SCR_003085	Eukaryotic Linear Motif	ELM	Computational biology resource for investigating candidate functional sites in eukarytic proteins. Functional sites which fit to the description linear motif are currently specified as patterns using Regular Expression rules. To improve the predictive power, context-based rules and logical filters are being developed and applied to reduce the amount of false positives. The current version of the …	PMID:22110040	http://elm.eu.org	Resource, data analysis service, database, analysis service resource, production service resource, service resource, data or information resource	EMBL international PhD program, EMBL Interdisciplinary PostDoc fellowship, Federal Government Department of Education and Science | FKZ01GS0862, European Community Seventh Framework Programme FP7/2009 | 241955, European Community Seventh Framework Programme FP7/2009 | 242129, Polish Ministry of Science and Higher Education | IP2010-0483-70, Biotechnology and Biological Sciences Research Council |…	Eukarotic Linear Motif resource for Functional Sites in Proteins	Last checked up	https://scicrunch.org/browse/resources/SCR_003085		biotools:elm			bio.tools, Debian	SCR_003085	nif-0000-30486, biotools:elm	SCR:003085	#VALUE!
SCR_003092	SCR_003092	MapViewer	Map Viewer	Database that provides special browsing capabilities for a subset of organisms in Entrez Genomes. Map Viewer allows users to view and search an organism's complete genome, display chromosome maps, and zoom into progressively greater levels of detail, down to the sequence data for a region of interest. If multiple maps are available for a chromosome, it displays them aligned to each other based on…		http://www.ncbi.nlm.nih.gov/mapview/	Resource, data or information resource, database		Entrez Map Viewer, NCBI Map Viewer	Last checked up	https://scicrunch.org/browse/resources/SCR_003092		OMICS_00921			OMICtools	SCR_003092	nif-0000-03103, OMICS_00921	SCR:003092	#VALUE!
SCR_003098	SCR_003098	WormBase	WB, WB REF, WP	Data concerning genetics, genomics and biology of C. elegans and related nematodes. Central data repository for nematode biology including complete genomic sequence, gene predictions and orthology assignments from range of related nematodes. Derived from initial ACeDB database of C. elegans genetic and sequence information, WormBase includes genomic, anatomical and functional information of C. el…	PMID:24194605, PMID:19910365, PMID:17991679, PMID:15608221	http://www.wormbase.org	Resource, database, catalog, service resource, storage service resource, data repository, data or information resource	NHGRI |, NIH Blueprint for Neuroscience Research |, MRC |, BBSRC |, NHGRI | U41 HG002223, NIHGRI | P41 HG02223	Worm Base, WB, WB REF, WP, Worm Base	Last checked up	https://scicrunch.org/browse/resources/SCR_003098	NIF Data Federation, Monarch Initiative, Resource Identification Portal, PhenoGO, Integrated Animals	OMICS_01664	NIDDK Information Network (dkNET), NIDDK - National Institute of Diabetes and Digestive and Kidney Diseases		OMICtools, re3data.org, InterMOD	SCR_003098	nif-0000-00053, OMICS_01664	SCR:003098	#VALUE!
SCR_003152	SCR_003152	miRBase	miRBase	Central online repository for microRNA nomenclature, sequence data, annotation and target prediction.Collection of published miRNA sequences and annotation.	PMID:24275495, PMID:21037258, PMID:20205188, PMID:17991681, PMID:16957372, PMID:16381832, PMID:14681370	http://www.mirbase.org/	Resource, data repository, database, service resource, storage service resource, naming service, data or information resource	BBSRC |, Wellcome Trust Sanger Institute |	microRNA database	Last checked up	https://scicrunch.org/browse/resources/SCR_003152		biotools:mirbase, SCR_017497	NIDDK Information Network (dkNET), NIDDK - National Institute of Diabetes and Digestive and Kidney Diseases		re3data.org, bio.tools, Debian	SCR_003152	nif-0000-03134, biotools:mirbase, SCR_017497	SCR:003152	#VALUE!
SCR_003156	SCR_003156	miRNAMap	miRNAMap	A database of experimentally verified microRNAs and miRNA target genes in human, mouse, rat, and other metazoan genomes. In addition to known miRNA targets, three computational tools previously developed, such as miRanda, RNAhybrid and TargetScan, were applied for identifying miRNA targets in 3'-UTR of genes. In order to reduce the false positive prediction of miRNA targets, several criteria are …	PMID:18029362, PMID:16381831	http://mirnamap.mbc.nctu.edu.tw	Resource, data or information resource, database			Last checked up	https://scicrunch.org/browse/resources/SCR_003156		OMICS_00408			OMICtools	SCR_003156	nif-0000-03138, OMICS_00408	SCR:003156	#VALUE!
SCR_003167	SCR_003167	Database of Interacting Proteins (DIP)	DIP	Database to catalog experimentally determined interactions between proteins combining information from a variety of sources to create a single, consistent set of protein-protein interactions that can be downloaded in a variety of formats. The data were curated, both, manually and also automatically using computational approaches that utilize the the knowledge about the protein-protein interaction…	PMID:14681454	http://dip.doe-mbi.ucla.edu/	Resource, data analysis service, production service resource, analysis service resource, database, service resource, storage service resource, data repository, data or information resource	NIGMS |	Database of Interacting Proteins (DIP), DIP, Database of Interacting Proteins	Last checked up	https://scicrunch.org/browse/resources/SCR_003167		OMICS_01905, biotools:dip	NIDDK Information Network (dkNET), National Library of Medicine, NIDDK - National Institute of Diabetes and Digestive and Kidney Diseases		OMICtools, re3data.org, NIH Data Sharing Repositories, bio.tools, Debian	SCR_003167	nif-0000-00569, OMICS_01905, biotools:dip	SCR:003167	#VALUE!
SCR_003172	SCR_003172	HuGE Navigator - Human Genome Epidemiology Navigator	HuGE Navigator	Knowledge base of genetic associations and human genome epidemiology including information on population prevalence of genetic variants, gene-disease associations, gene-gene and gene- environment interactions, and evaluation of genetic tests. This tool explores HuGENet, the Human Genome Epidemiology Network, which is a global collaboration of individuals and organizations committed to the assessm…		http://hugenavigator.net/	Resource, data computation service, data or information resource, bibliography, database			Last checked down	https://scicrunch.org/browse/resources/SCR_003172						SCR_003172	nif-0000-00573	SCR:003172	#VALUE!
SCR_003212	SCR_003212	Mouse Phenome Database (MPD)	MPD	Database enables integration of genomic and phenomic data by providing access to primary experimental data, data collection protocols and analysis tools. Data represent behavioral, morphological and physiological disease-related characteristics in naive mice and those exposed to drugs, environmental agents or other treatments. Collaborative standardized collection of measured data on laboratory m…	PMID:24243846, PMID:22102583, PMID:18987003, PMID:17151079	http://phenome.jax.org/	Resource, database, narrative resource, service resource, storage service resource, data repository, experimental protocol, data or information resource	NIDA |, NHGRI | HG003057, NHLBI | HL66611, NIA | AG025707, NIA | AG038070, NIMH | MH071984, NIDA | DA028420	Mouse Phenome Database	Last checked up	https://scicrunch.org/browse/resources/SCR_003212	NIF Data Federation, Monarch Initiative, Integrated Datasets	biotools:mpd			re3data.org, bio.tools, Debian	SCR_003212	nif-0000-03160, biotools:mpd	SCR:003212	#VALUE!
SCR_003213	SCR_003213	MorphoBank	MorphoBank	A web application providing an online database and workspace for evolutionary research, specifically systematics (the science of determining the evolutionary relationships among species). It enables researchers to upload images and affiliate data with those images (labels, species names, etc.) and allows researchers to upload morphological data and affiliate it with phylogenetic matrices. MorphoB…		http://www.morphobank.org	Resource, database, service resource, storage service resource, image repository, data repository, data or information resource	NSF | DEB-9903964, NSF | EAR-0622359, NOAA | NA04OAR4700191		Last checked up	https://scicrunch.org/browse/resources/SCR_003213					re3data.org	SCR_003213	nlx_156938	SCR:003213	#VALUE!
SCR_003217	SCR_003217	CrossRef	CrossRef	An official Digital Object Identifier (DOI) Registration Agency of the International DOI Foundation launched as a cooperative effort among publishers to enable persistent cross-publisher citation linking in online academic journals. The citation-linking network today covers over 65 million journal articles and other content items (books chapters, data, theses, technical reports) from thousands of…		http://www.crossref.org/	Resource, service resource, data or information resource, database			Last checked up	https://scicrunch.org/browse/resources/SCR_003217						SCR_003217	nlx_156949	SCR:003217	#VALUE!
SCR_003219	SCR_003219	dbVar	dbVar	Structural variation database designed to store data on variant DNA > / = 1 bp in size from all organisms. Associations of defined variants with phenotype information is also provided. Users can browse data containing number of variant cells from each study, and filter studies by organism, study type, method and genomic variant. Organisms include human, mouse, cattle and several additional animal…		http://www.ncbi.nlm.nih.gov/dbvar/	Resource, service resource, data or information resource, data repository, storage service resource, database		NCBI dbVar, Database of Genomic Structural Variation, dbVar	Last checked up	https://scicrunch.org/browse/resources/SCR_003219			National Library of Medicine, NIDDK Information Network (dkNET), NIDDK - National Institute of Diabetes and Digestive and Kidney Diseases		re3data.org	SCR_003219	nlx_157217	SCR:003219	#VALUE!
SCR_003238	SCR_003238	Open Science Framework	OSF	Platform to support research and enable collaboration. Used to discover projects, data, materials, and collaborators helpful to your own research.		https://osf.io/	Resource, image analysis software, registration software, data processing software, database, software application, data management software, service resource, portal, storage service resource, software resource, data repository, data or information resource			Last checked up	https://scicrunch.org/browse/resources/SCR_003238		SCR_017419			re3data.org, NeuroImaging Tools and Resources Collaboratory (NITRC)	SCR_003238	nlx_157292, SCR_017419	SCR:003238	#VALUE!
SCR_003244	SCR_003244	Coriell Cell Repositories	CCR	A biorepository and biomaterial supply resource which establishes, verifies, maintains, and distributes cells, cultures and DNA derived from cell cultures to the scientific community around the world. Scientists can browse the sample catalog and request specific cell lines for their research studies. An inventory of the remaining stock of each cell line and DNA preparation is presented in real ti…		https://catalog.coriell.org/	Resource, production service resource, biomaterial supply resource, biospecimen repository, database, material service resource, service resource, storage service resource, cell repository, data or information resource, material resource, biomaterial manufacture, material storage repository	NIH		Last checked up	https://scicrunch.org/browse/resources/SCR_003244	Monarch Initiative, Cellosaurus				One Mind Biospecimen Bank Listing, Multiple Sclerosis Discovery Forum	SCR_003244	nif-0000-00182	SCR:003244	#VALUE!
SCR_003248	SCR_003248	PathGuide: the pathway resource list	Pathguide	Catalog containing information about 547 biological pathway related resources and molecular interaction related resources. Databases that are free and those supporting BioPAX, CellML, PSI-MI or SBML standards are respectively indicated.	PMID:16381921	http://www.pathguide.org/	Resource, catalog, data or information resource, database			Last checked up	https://scicrunch.org/browse/resources/SCR_003248		OMICS_01701, SciRes_000148			OMICtools	SCR_003248	nif-0000-00640, OMICS_01701, SciRes_000148	SCR:003248	#VALUE!
SCR_003250	SCR_003250	RIKEN BioResource Center	BRC, RIKEN BRC	The RIKEN BRC contributes to advancement of life science research by collecting, preserving and distributing biological resources such as experimental animals, experimental plants, cultured cell lines, genetic materials (DNA), and associated bioinformatics. The RIKEN BRC develops novel bioresources to promote scientific research and new technologies to increase the value of bioresources, and also…		http://www.brc.riken.jp/inf/en	Resource, organism supplier, database, biomaterial supply resource, biospecimen repository, service resource, portal, storage service resource, cell repository, material storage repository, material resource, data or information resource		RIKEN Tsukuba Institute RIKEN BioResource Center	Last checked up	https://scicrunch.org/browse/resources/SCR_003250					One Mind Biospecimen Bank Listing	SCR_003250	nif-0000-31407	SCR:003250	#VALUE!
SCR_003255	SCR_003255	Nucleic Acid Database	NDB	A database of three-dimensional structural information about nucleic acids and their complexes. In addition to primary data, it contains derived geometric data, classifications of structures and motifs, standards for describing nucleic acid features, as well as tools and software for the analysis of nucleic acids. A variety of search capabilities are available, as are many different types of repo…	PMID:24185695, PMID:1384741	http://ndbserver.rutgers.edu/	Resource, data or information resource, database	NSF, DOE, NIH		Last checked up	https://scicrunch.org/browse/resources/SCR_003255		biotools:ndb			re3data.org, bio.tools, Debian	SCR_003255	nif-0000-03184, biotools:ndb	SCR:003255	#VALUE!
SCR_003256	SCR_003256	NCBI Taxonomy	NCBI Taxonomy	Database for a curated classification and nomenclature that contains the names of all organisms that are represented in the public sequence databases with at least one nucleotide or protein sequence. Data provided encompasses archaea, bacteria, eukaryota, viroids and viruses. The NCBI taxonomy database is not a primary source for taxonomic or phylogenetic information. Furthermore, the database do…	PMID:18940862, PMID:18940867	http://www.ncbi.nlm.nih.gov/taxonomy/	Resource, data or information resource, database		Taxonomy Browser, Entrez Taxonomy Browser, NCBI Taxonomy Database, NCBI Taxonomy Browser	Last checked up	https://scicrunch.org/browse/resources/SCR_003256	NIF Data Federation, Vertebrate Taxonomy Ontology				re3data.org	SCR_003256	nif-0000-03179	SCR:003256	#VALUE!
SCR_003257	SCR_003257	NCBI Protein	NCBI_GP, NCBI Protein, NCBI GP	Database of protein sequences related to biological structure and function from several sources, including translations from annotated coding regions in GenBank, RefSeq and TPA, as well as records from SwissProt, Protein Information Resource (PIR), Protein Research Foundation (PRF), and Protein Data Bank (PDB).		http://www.ncbi.nlm.nih.gov/protein	Resource, data or information resource, database		Protein Database, Entrez Protein Database, Protein sequence database, Entrez Protein, NCBI Protein Database	Last checked up	https://scicrunch.org/browse/resources/SCR_003257	NIF Data Federation				re3data.org	SCR_003257	nif-0000-03178	SCR:003257	#VALUE!
SCR_003260	SCR_003260	Gene Expression Profiling in Spinal Cord Injury		Database which provides on-line searching of microarray datasets generated from rat spinal cord after contusion injury. Both the primary injury site and a site 5 mm distal to the injury site were assayed. Tissue was obtained from Long Evans rats subject to spinal cord contusion injury using the MASCIS impactor (formerly known as the NYU impactor). RNA expression was assayed at the site of injury …		http://spine.rutgers.edu/microarray/	Resource, data set, data or information resource, database			Last checked up	https://scicrunch.org/browse/resources/SCR_003260						SCR_003260	nif-0000-00011	SCR:003260	#VALUE!
SCR_003263	SCR_003263	BrainWeb - Simulated Brain Database		Database of human brain images derived from a realistic phantom and generated using a sophisticated MRI simulator. Custom simulations may be generated to match a user's selected parameters. The goal is to aid validation of computer-aided quantitative analysis of medical image data. The SBD contains a set of realistic MRI data volumes produced by an MRI simulator. These data can be used by the neu…		http://www.bic.mni.mcgill.ca/brainweb/	Resource, atlas, data or information resource, database		BrainWeb, BainWeb SBD, BrainWeb Simulated Brain Database	Last checked up	https://scicrunch.org/browse/resources/SCR_003263	TumorSim					SCR_003263	nif-0000-00020	SCR:003263	#VALUE!
SCR_003280	SCR_003280	Xenbase	XenBase	Data collection for Xenopus laevis and Xenopus tropicalis biology and genomics.	PMID:23125366, PMID:19884130	http://www.xenbase.org/	Resource, database, service resource, storage service resource, atlas, image repository, data repository, data or information resource	NICHD | R01 HD045776, NICHD | P41 HD064556	Xenbase: Xenopus laevis and tropicalis biology and genomics resource, Xenbase: Xenopus laevis and tropicalis biology and genomics resource	Last checked up	https://scicrunch.org/browse/resources/SCR_003280	Monarch Initiative	OMICS_01665, biotools:xenbase			OMICtools, One Mind Biospecimen Bank Listing, bio.tools, Debian	SCR_003280	nif-0000-01286, OMICS_01665, biotools:xenbase	SCR:003280	#VALUE!
SCR_003287	SCR_003287	Nuclear Receptor Signaling Atlas	NURSA	THIS RESOURCE IS NO LONGER IN SERVICE.Documented on February 25, 2022.Software tool as knowledge environment resource that accrues, develops, and communicates information that advances understanding of structure, function, and role in disease of nuclear receptors (NRs) and coregulators. It specifically seeks to elucidate roles played by NRs and coregulators in metabolism and development of metabo…	DOI:10.1101/401729		Resource, database, service resource, storage service resource, atlas, knowledge environment, data repository, material resource, reagent supplier, data or information resource	NHLBI |, NIEHS |, NICHD |, NIDDK | DK097748	NURSA - The Nuclear Receptor Signaling Atlas, NURSA - Nuclear Receptor Signaling Atlas	Verified down, Last checked up	https://scicrunch.org/browse/resources/SCR_003287	NIF Data Federation, NIDDK Information Network (dkNET)		National Library of Medicine		NIH Data Sharing Repositories, NIDDK Research Resources, NIDDK Information Network (dkNET)	SCR_003287	nif-0000-03208	SCR:003287	#VALUE!
SCR_003331	SCR_003331	PHI-base	PHI-base	Database that catalogs experimentally verified pathogenicity, virulence and effector genes from fungal, Oomycete and bacterial pathogens, which infect animal, plant, fungal and insect hosts. It is an invaluable resource in the discovery of genes in medically and agronomically important pathogens, which may be potential targets for chemical intervention. In collaboration with the FRAC team, it als…	PMID:17942425, PMID:17153929, PMID:16381911	http://www.phi-base.org/	Resource, data or information resource, database	BBSRC | BB/1000488/1	Pathogen Host Interaction, Pathogen Host Interaction base, Pathogen Host Interaction-Base	Last checked up	https://scicrunch.org/browse/resources/SCR_003331		biotools:phi-base			re3data.org, bio.tools, Debian	SCR_003331	nif-0000-03276, biotools:phi-base	SCR:003331	#VALUE!
SCR_003332	SCR_003332	PhosPhAt	PhosPhAt	Database containing information on Arabidopsis phosphorylation sites which were identified by mass spectrometry in large scale experiments from different research groups. Specific information on the peptide properties as well as on the experimental and analytical context is given. The PhosPhAt service has a built-in plant specific phosphorylation site predictor trained on the experimental dataset…	PMID:23172287, PMID:19880383, PMID:17984086	http://phosphat.uni-hohenheim.de/	Resource, data analysis service, production service resource, analysis service resource, database, service resource, storage service resource, data repository, data or information resource		Arabidopsis Protein Phosphorylation Site Database	Last checked up	https://scicrunch.org/browse/resources/SCR_003332						SCR_003332	nif-0000-03277	SCR:003332	#VALUE!
SCR_003341	SCR_003341	VisiGene Image Browser	VisiGene	Virtual microscope for viewing in situ images that show where a gene is used in an organism, sometimes down to cellular resolution. The user can examine cell-by-cell as well as tissue-by-tissue expression patterns. Users can retrieve images that meet specific search criteria, then interactively zoom and scroll across the collection. Image set contributions are welcome. The following image collect…	PMID:18996895, PMID:17142222	http://genome.ucsc.edu/cgi-bin/hgVisiGene	Resource, data analysis service, database, analysis service resource, production service resource, image collection, service resource, storage service resource, image repository, data repository, data or information resource			Last checked up	https://scicrunch.org/browse/resources/SCR_003341						SCR_003341	nif-0000-00198	SCR:003341	#VALUE!
SCR_003362	SCR_003362	PLANTTFDB	PlantTFDB	Comprehensive plant transcription factor database. Interface to allow users to search the database by IDs or free texts, to make sequence similarity search against TFs of all or individual species, and to download TF sequences for local analysis.PlantTFDB 3.0: a portal for the functional and evolutionary study of plant transcription factors	PMID:24174544, PMID:17933783, PMID:21097470	http://planttfdb.gao-lab.org/	Resource, data analysis service, production service resource, analysis service resource, database, service resource, data or information resource	China 863 |, China 973 |, NSFC |, China NSFC |	Plant Transcription Factor Database, PlantTFDB 2.0	Last checked up	https://scicrunch.org/browse/resources/SCR_003362		OMICS_00560, biotools:planttfdb_2.0			OMICtools, bio.tools, Debian	SCR_003362	nif-0000-03311, OMICS_00560, biotools:planttfdb_2.0	SCR:003362	#VALUE!
SCR_003389	SCR_003389	PolymiRTS	PolymiRTS	Database of naturally occurring DNA variations in microRNA (miRNA) seed regions and miRNA target sites. MicroRNAs pair to the transcripts of protein-coding genes and cause translational repression or mRNA destabilization. SNPs and INDELs in miRNAs and their target sites may affect miRNA-mRNA interaction, and hence affect miRNA-mediated gene repression. The PolymiRTS database was created by scanni…	PMID:24163105, PMID:22080514	http://compbio.uthsc.edu/miRSNP/	Resource, data or information resource, database	PhRMA Foundation, UT Center for Integrative and Translational Genomics, NICHD | HD052472, NIAAA | AA014425, NIDA | DA021131, NINR | NR009270, NIAID | AI081050, NIAID | AI019782, American Heart Association | 0830134N, United States Department of Defense | W81XHW-05-01-0227	PolymiRTS Database, Polymorphism in microRNAs and their TargetSites, Polymorphism in microRNA Target Site	Last checked up	https://scicrunch.org/browse/resources/SCR_003389		OMICS_00391, biotools:polymirts			OMICtools, bio.tools, Debian	SCR_003389	nif-0000-03324, OMICS_00391, biotools:polymirts	SCR:003389	#VALUE!
SCR_003411	SCR_003411	Proteomics Identifications (PRIDE)	PRIDE	Centralized, standards compliant, public data repository for proteomics data, including protein and peptide identifications, post-translational modifications and supporting spectral evidence. Originally it was developed to provide a common data exchange format and repository to support proteomics literature publications. This remit has grown with PRIDE, with the hope that PRIDE will provide a ref…	PMID:23203882, PMID:19662629	http://www.ebi.ac.uk/pride/	Resource, service resource, data or information resource, data repository, storage service resource, database	Wellcome Trust | WT085949MA, European Union FP7 | LSHG-CT-2006-036814, European Union FP7 | 260558, European Union FP7 | 262067, European Union FP7 | 202272, BBSRC | BB/I024204/1	Proteomics Identifications (PRIDE), Proteomics Identifications, PRIDE, PRoteomics IDEntifications database, PRoteomics IDEntifications database (PRIDE), PRIDE Archive - proteomics data repository, PRIDE Archive	Last checked up	https://scicrunch.org/browse/resources/SCR_003411	ProteomeXchange, BioSample Database at EBI	biotools:pride	NIDDK Information Network (dkNET)		Biositemaps, re3data.org, bio.tools, Debian	SCR_003411	nif-0000-03336, biotools:pride	SCR:003411	#VALUE!
SCR_003412	SCR_003412	PRINTS	PRINTS	Compendium of protein fingerprints. Diagnostic fingerprint database.		http://www.bioinf.man.ac.uk/dbbrowser/PRINTS/	Resource, data or information resource, database			Last checked up	https://scicrunch.org/browse/resources/SCR_003412						SCR_003412	nif-0000-03338	SCR:003412	#VALUE!
SCR_003417	SCR_003417	probeBase		A database of probes and microbes that can be searched for target organisms, probe names, probe sequences, probe accession numbers, and references. The search target site function can assist in the development of new rRNA-targeted oligonucleotide probes for fluorescence in situ hybridization (FISH), while the match tool can be used to rapidly retrieve all published probes targeting your query seq…		http://www.microbial-ecology.net/probebase/	Resource, data or information resource, database		probeBase	Last checked down	https://scicrunch.org/browse/resources/SCR_003417						SCR_003417	nif-0000-03340	SCR:003417	#VALUE!
SCR_003457	SCR_003457	PROSITE	PROSITE	Database of protein families and domains that is based on the observation that, while there is a huge number of different proteins, most of them can be grouped, on the basis of similarities in their sequences, into a limited number of families. Proteins or protein domains belonging to a particular family generally share functional attributes and are derived from a common ancestor. It is complemen…	PMID:23161676, PMID:19858104, PMID:12230035	http://prosite.expasy.org/	Resource, data analysis service, production service resource, analysis service resource, database, service resource, data or information resource	Swiss Federal government through the Federal Office of Education and Science, European Union | contract FELICS 021902RII3, European Union | contract IMPACT 213037, FNS | 315200-116864	PROSITE - Database of protein domains families and functional sites	Last checked up	https://scicrunch.org/browse/resources/SCR_003457		OMICS_01699			OMICtools	SCR_003457	nif-0000-03351, OMICS_01699	SCR:003457	#VALUE!
SCR_003469	SCR_003469	qPrimerDepot	qPrimerDepot	A database that provides quantitative real time (qRT) PCR primers for 99.96% human RefSeq sequences. For 99% of intron-bearing genes, the PCR product will cross an exon-exon border which overlaps one of the largest introns. Primers are assumed to have a uniform annealing temperature of 60C, allowing them to be used in large-scale assays.	PMID:17068075	http://primerdepot.nci.nih.gov/	Resource, data or information resource, database		qPrimerDepot - A quantitative real time PCR primer database	Last checked up	https://scicrunch.org/browse/resources/SCR_003469		OMICS_02324			OMICtools	SCR_003469	nif-0000-03381, OMICS_02324	SCR:003469	#VALUE!
SCR_003485	SCR_003485	Reactome		Collection of pathways and pathway annotations. The core unit of the Reactome data model is the reaction. Entities (nucleic acids, proteins, complexes and small molecules) participating in reactions form a network of biological interactions and are grouped into pathways (signaling, innate and acquired immune function, transcriptional regulation, translation, apoptosis and classical intermediary m…	PMID:21082427, PMID:21067998	http://www.reactome.org	Resource, data analysis service, production service resource, analysis service resource, database, service resource, data or information resource	Ontario Research Fund |, European Molecular Biology Laboratory |, NHGRI | P41HG003751, European Union FP6 ENFIN | LSHG-CT-2005-518254, NIGMS | GM080223, NIGMS | R01GM100039	Reactome Functional Interaction Network	Last checked up	https://scicrunch.org/browse/resources/SCR_003485	NIF Data Federation, DisGeNET, Pathway Analysis Tool for Integration and Knowledge Acquisition	biotools:reactome			re3data.org, bio.tools, Debian	SCR_003485	nif-0000-03390, biotools:reactome	SCR:003485	#VALUE!
SCR_003496	SCR_003496	RefSeq		Collection of curated, non-redundant genomic DNA, transcript RNA, and protein sequences produced by NCBI. Provides a reference for genome annotation, gene identification and characterization, mutation and polymorphism analysis, expression studies, and comparative analyses. Accessed through the Nucleotide and Protein databases.	PMID:24316578, PMID:24259432, PMID:22121212, PMID:18927115, PMID:17130148, PMID:15608248	http://www.ncbi.nlm.nih.gov/RefSeq/	Resource, data or information resource, database		NCBI, RefSeq, Reference Sequence, Reference Sequences, Reference Sequence Database	Last checked up	https://scicrunch.org/browse/resources/SCR_003496	Protein Database	OMICS_01659, biotools:refseq, SCR_016579			OMICtools, re3data.org, bio.tools, Debian	SCR_003496	nif-0000-03397, OMICS_01659, biotools:refseq, SCR_016579	SCR:003496	#VALUE!
SCR_003499	SCR_003499	RegulonDB	RegulonDB	Database on transcriptional regulation in Escherichia coli K-12 containing knowledge manually curated from original scientific publications, complemented with high throughput datasets and comprehensive computational predictions. Graphic and text-integrated environment with friendly navigation where regulatory information is always at hand. They provide integrated views to understand as well as or…	PMID:23203884	http://regulondb.ccg.unam.mx/	Resource, service resource, data or information resource, data repository, storage service resource, database	NIGMS | GM071962, NIGMS | GM077678, Consejo Nacional de Ciencia y Tecnologia | 103686, Consejo Nacional de Ciencia y Tecnologia | 179997, Programa de Apoyo a Proyectos de Investigacion e Innovacion Tecnologica | IN210810, Programa de Apoyo a Proyectos de Investigacion e Innovacion Tecnologica | IN209312		Last checked up	https://scicrunch.org/browse/resources/SCR_003499		OMICS_01868, biotools:regulondb			OMICtools, 3DVC, bio.tools, Debian	SCR_003499	nif-0000-03399, OMICS_01868, biotools:regulondb	SCR:003499	#VALUE!
SCR_003567	SCR_003567	NetPath	NetPath	A manually curated resource of signal transduction pathways in humans. All pathways are freely available for download in BioPAX level 3.0, PSI-MI version 2.5 and SBML version 2.1 formats. The slim pathway models representing only core reactions in each pathway are available at NetSlim. All the NetPath pathway models are also submitted to WikiPathways.	PMID:20067622	http://www.netpath.org/	Resource, data or information resource, database			Last checked down	https://scicrunch.org/browse/resources/SCR_003567						SCR_003567	nlx_157701	SCR:003567	#VALUE!
SCR_003569	SCR_003569	SignaLink	SignaLink	An integrated resource to analyze signaling pathway cross-talks, transcription factors, miRNAs and regulatory enzymes. The multi-layered database structure is made up of signaling pathways, their pathway regulators (e.g., scaffold and endocytotic proteins) and modifier enzymes (e.g., phosphatases, ubiquitin ligases), as well as transcriptional and post-transcriptional regulators of all of these c…	PMID:23331499, PMID:20542890	http://signalink.org/	Resource, data or information resource, database			Last checked up	https://scicrunch.org/browse/resources/SCR_003569						SCR_003569	nlx_157704	SCR:003569	#VALUE!
SCR_003576	SCR_003576	BIND	BIND	Peer-reviewed biomolecular database containing over 200,000 published interactions and complexes for more than 60,000 unique gene identifiers. The growing data in BINDplus contain over 1,500 unique organisms, and 7,555 Gene Ontology terms derived from peer-reviewed scientific data extracted from over 23,800 journal articles and over 9000 corresponding authors.		http://bind.ca/	Resource, data or information resource, database			Last checked down	https://scicrunch.org/browse/resources/SCR_003576						SCR_003576	nlx_11393	SCR:003576	#VALUE!
SCR_003743	SCR_003743	Accelerating Medicines Partnership Type 2 Diabetes Knowledge Portal (AMP-T2D)	AMP T2D, T2DKP	Portal and database of DNA sequence, functional and epigenomic information, and clinical data from studies on type 2 diabetes and analytic tools to analyze these data. .Provides data and tools to promote understanding and treatment of type 2 diabetes and its complications. Used for identifying genetic biomarkers correlated to Type 2 diabetes and development of novel drugs for this disease.		http://www.type2diabetesgenetics.org/	Resource, disease-related portal, topical portal, database, service resource, portal, storage service resource, data repository, data or information resource	NIH |, University of Michigan |, Broad Institute |, Fundacion Carlos Slim |, NIDDK |	The AMP-T2D Knowledge Portal, Accelerating Medicines Partnership Type 2 Diabetes, AMP Type 2 Diabetes, AMP Diabetes, Type 2 Diabetes Knowledge Portal, AMP-T2D, Accelerating Medicines Partnership Type 2 Diabetes Knowledge Portal, AMP-T2D, AMP T2D, AMP, T2D	Last checked up	https://scicrunch.org/browse/resources/SCR_003743		SCR_014533	NIDDK Information Network (dkNET), National Library of Medicine, NIDDK - National Institute of Diabetes and Digestive and Kidney Diseases		Consortia-pedia, NIDDK Information Network (dkNET)	SCR_003743	nlx_157976, SCR_014533	SCR:003743	#VALUE!
SCR_003778	SCR_003778	Plant Metabolic Network	PMN	Broad network of plant metabolic pathway databases with two types of databases: a reference database called PlantCyc and single species/taxon databases, such as AraCyc. Additional external metabolic pathway databases are affiliated with the PMN. These databases remain under the autonomous control of the PMN collaborators who provide them. PMN draws upon the work of many individuals with expertise…	PMID:20522724	http://www.plantcyc.org/	Resource, topical portal, ontology, training resource, database, analysis service resource, production service resource, data analysis service, image collection, service resource, portal, storage service resource, data repository, controlled vocabulary, data or information resource	NSF | 1026003, NSF | 0640769		Last checked up	https://scicrunch.org/browse/resources/SCR_003778						SCR_003778	nlx_15806	SCR:003778	#VALUE!
SCR_003798	SCR_003798	Paleobiology Database	PBDB	A non-governmental, non-profit public database for paleontological data providing researchers and the public with information about the entire fossil record. It has been organized and operated by a multi-disciplinary, multi-institutional, international group of paleobiological researchers. Its purpose is to provide global, collection-based occurrence and taxonomic data for organisms of all geolog…		http://paleobiodb.org/	Resource, service resource, data or information resource, data repository, storage service resource, database	NSF | EAR 0949416, NSF | ICER 1540929, NSF | ICER 1540997, NSF | DUE 1504718, NCEAS, Australian Research Council	PaleoBioDB, PaleoDB	Last checked up	https://scicrunch.org/browse/resources/SCR_003798	Vertebrate Taxonomy Ontology					SCR_003798	nlx_158095	SCR:003798	#VALUE!
SCR_003819	SCR_003819	AddNeuroMed	AddNeuroMed	Project portal for a cross European study designed to find biomarkers, or tests, for Alzheimer's disease. Its objectives are to produce and improve experimental models of Alzheimer's for biomarker discovery and to identify a biomarker for Alzheimer's disease suitable for diagnosis, prediction, and monitoring disease progression for use in clinical trials and in clinical practice. The baseline dat…		http://www.innomed-addneuromed.com/	Resource, organization portal, database, portal, consortium, data or information resource	European Union, EFPIA	The AddNeuroMed Study	Last checked up	https://scicrunch.org/browse/resources/SCR_003819					Consortia-pedia	SCR_003819	nlx_158122	SCR:003819	#VALUE!
SCR_003933	SCR_003933	bioRxiv	bioRxiv	A free archive and distribution service for unpublished preprints in the life sciences allowing authors to make their findings immediately available to the scientific community and receive feedback on draft manuscripts before they are submitted to journals. An article may be posted prior to, or concurrently with, submission to a journal but should not be posted if it has already been published. O…		http://biorxiv.org/	Resource, portal, data or information resource, community building portal, database		bioRxiv - the preprint server for biology	Last checked up	https://scicrunch.org/browse/resources/SCR_003933	PrePubMed	biotools:bioRxiv			LabWorm, bio.tools, Debian	SCR_003933	nlx_158302, biotools:bioRxiv	SCR:003933	#VALUE!
SCR_003943	SCR_003943	Network Data Exchange (NDEx)	NDEx	Repository where scientists and organizations can share, store, manipulate, and publish biological network data. Users can also run their own copies of NDEx Server software in cases where stored networks must be kept in highly secure environment (such as for HIPAA compliance) or where high application load is incompatible with shared public resource. Open source software system that is part of Cy…		http://www.ndexbio.org/	Resource, service resource, data or information resource, data repository, storage service resource, database		Network Data Exchange, ndex biology, NDEx, the Network Data Exchange, Network Data Exchange, ndex bio	Last checked up	https://scicrunch.org/browse/resources/SCR_003943			National Library of Medicine, NIDDK Information Network (dkNET), NIDDK - National Institute of Diabetes and Digestive and Kidney Diseases			SCR_003943	nlx_158334	SCR:003943	#VALUE!
SCR_003999	SCR_003999	DataONE	DataONE	A distributed framework and cyberinfrastructure for open, persistent, and secure access to Earth observational data. It ensures the preservation, access, use and reuse of multi-scale, multi-discipline, and multi-national science data via three primary cyberinfrastucture elements and a broad education and outreach program. The DataONE Investigator Toolkit is a collection of software tools for find…		https://www.dataone.org/	Resource, database, catalog, service resource, portal, storage service resource, software resource, data repository, data or information resource	NSF | 0830944, NSF | 1430508	Data Observation Network for Earth	Last checked up	https://scicrunch.org/browse/resources/SCR_003999						SCR_003999	nlx_158410	SCR:003999	#VALUE!
SCR_004002	SCR_004002	GigaDB	GigaDB	Repository to host data and tools associated with articles in GigaScience; however, it also includes a subset of datasets that are not associated with GigaScience articles. GigaDB defines a dataset as a group of files (e.g., sequencing data, analyses, imaging files, software programs) that are related to and support an article or study. Through their association with DataCite, each dataset will b…		http://gigadb.org/	Resource, database, software repository, catalog, service resource, storage service resource, software resource, data repository, data or information resource	BGI; Shenzhen; China	Giga DB	Last checked down	https://scicrunch.org/browse/resources/SCR_004002	Asian Cancer Research Group				DataCite	SCR_004002	nlx_158413	SCR:004002	#VALUE!
SCR_004055	SCR_004055	ProteomeXchange		A data repository for proteomic data sets. The ProteomeExchange consortium, as a whole, aims to provide a coordinated submission of MS proteomics data to the main existing proteomics repositories, as well as to encourage optimal data dissemination. ProteomeXchange provides access to a number of public databases, and users can access and submit data sets to the consortium's PRIDE database and PASS…		http://www.proteomexchange.org	Resource, organization portal, database, consortium, catalog, service resource, portal, storage service resource, data repository, data or information resource	European Union | 260558	Proteome Exchange, ProteomeXchange	Last checked up	https://scicrunch.org/browse/resources/SCR_004055		biotools:proteomexchange	NIDDK Information Network (dkNET), NIDDK - National Institute of Diabetes and Digestive and Kidney Diseases		bio.tools, Debian	SCR_004055	nlx_158620, biotools:proteomexchange	SCR:004055	#VALUE!
SCR_004068	SCR_004068	ExAc	ExAC	An aggregated data platform for genome sequencing data created by a coalition of investigators seeking to aggregate and harmonize exome sequencing data from a variety of large-scale sequencing projects, and to make summary data available for the wider scientific community. The data set provided on this website spans 61,486 unrelated individuals sequenced as part of various disease-specific and po…		http://exac.broadinstitute.org/	Resource, data or information resource, database		ExAC Browser, Exome Aggregation Consortium	Last checked up	https://scicrunch.org/browse/resources/SCR_004068						SCR_004068	nlx_158505	SCR:004068	#VALUE!
SCR_004129	SCR_004129	ZENODO	ZENODO	Repository for all research outputs from across all fields of science in any file format as well as both positive and negative results. They assign all publicly available uploads a Digital Object Identifier (DOI) to make the upload easily and uniquely citeable. They further support harvesting of all content via the OAI-PMH protocol. They promote peer-reviewed openly accessible research, and curat…		https://zenodo.org/	Resource, database, catalog, software repository, service resource, storage service resource, software resource, data repository, data or information resource	European Union FP7 | OpenAIREplus 283595	Zenodo	Last checked up	https://scicrunch.org/browse/resources/SCR_004129			NIDDK Information Network (dkNET), NIDDK - National Institute of Diabetes and Digestive and Kidney Diseases			SCR_004129	nlx_158614	SCR:004129	#VALUE!
SCR_004140	SCR_004140	My Cancer Genome	MCG	A freely available online personalized cancer medicine knowledge resource for physicians, patients, caregivers and researchers that gives up-to-date information on what mutations make cancers grow and related therapeutic implications, including available clinical trials. It is a one-stop tool that matches tumor mutations to therapies, making information accessible and convenient for busy clinicia…		http://www.mycancergenome.org/	Resource, data or information resource, database		MyCancerGenome.org	Last checked up	https://scicrunch.org/browse/resources/SCR_004140					OMICtools	SCR_004140	OMICS_01552	SCR:004140	#VALUE!
SCR_004154	SCR_004154	Pathosystems Resource Integration Center	PATRIC	A Bioinformatics Resource Center bacterial bioinformatics database and analysis resource that provides researchers with an online resource that stores and integrates a variety of data types (e.g. genomics, transcriptomics, protein-protein interactions (PPIs), three-dimensional protein structures and sequence typing data) and associated metadata. Datatypes are summarized for individual genomes and…	PMID:24225323, PMID:17142235	http://www.patricbrc.org/portal/portal/patric/Home	Resource, data analysis service, production service resource, analysis service resource, database, service resource, bioinformatics resource center, data or information resource	NIAID |	PathoSystems Resource Integration Center, Pathosystems Resource Integration Center, PATRIC	Last checked down	https://scicrunch.org/browse/resources/SCR_004154		OMICS_01658			OMICtools	SCR_004154	nlx_17476, OMICS_01658	SCR:004154	#VALUE!
SCR_004165	SCR_004165	GenomeNet		GenomeNet is a Japanese network of database and computational services for genome research and related research areas in biomedical sciences, operated by the Kyoto University Bioinformatics Center. GenomeNet was established in September 1991 under the Human Genome Program of the then Ministry of Education, Science and Culture (Monbusho). The GenomeNet service has been developed by the Kanehisa La…		http://www.genome.jp/	Resource, computation service resource, organization portal, database, portal, data or information resource			Last checked up	https://scicrunch.org/browse/resources/SCR_004165						SCR_004165	nlx_18770	SCR:004165	#VALUE!
SCR_004166	SCR_004166	PubMed Central	PMC	Collection of full text archive of biomedical and life sciences journal literature at U.S. National Institutes of Health National Library of Medicine (NIH/NLM). With PubMed Central, NCBI is taking lead in preserving and maintaining open access to electronic literature. Value of PubMed Central, in addition to its role as an archive, lies in what can be done when data from diverse sources is stored…		http://www.ncbi.nlm.nih.gov/pmc/	Resource, service resource, data or information resource, storage service resource, database	NIH |		Last checked up	https://scicrunch.org/browse/resources/SCR_004166		OMICS_01193			OMICtools	SCR_004166	nlx_18862, OMICS_01193	SCR:004166	#VALUE!
SCR_004278	SCR_004278	BOLD	BOLD	DNA barcode data with an online workbench that supports data validation, annotation, and publication for specimen, distributional, and molecular data. The data platform consists of three main modules, a data portal, a database of barcode clusters, and data collection workbench. The Public Data Portal provides access to all public barcode data which consists of data generated using the Workbench m…	PMID:18784790	http://www.barcodinglife.com/	Resource, data analysis service, production service resource, analysis service resource, database, service resource, storage service resource, data repository, data or information resource	Canada Foundation for Innovation, Genome Canada, Ontario Innovation Trust, NSERC, Gordon and Betty Moore Foundation	Barcode of Life Data Systems, BOLD : The Barcode of Life Data System, BOLD Systems, Barcode of Life Database, Barcode of Life Database Systems	Last checked up	https://scicrunch.org/browse/resources/SCR_004278					re3data.org, DataCite	SCR_004278	nlx_29236	SCR:004278	#VALUE!
SCR_004284	SCR_004284	PubChem		Collection of information about chemical structures and biological properties of small molecules and siRNA reagents hosted by the National Center for Biotechnology Information (NCBI).	PMID:21418625, PMID:21272340, PMID:20970519, PMID:20298522, PMID:19825798	http://pubchem.ncbi.nlm.nih.gov/	Resource, service resource, data or information resource, data repository, storage service resource, database	NLM |		Last checked up	https://scicrunch.org/browse/resources/SCR_004284	NIF Data Federation, Pathway Analysis Tool for Integration and Knowledge Acquisition, GEROprotectors	OMICS_01587, biotools:pubchem, nlx_42691, SCR_010578			OMICtools, re3data.org, NIH Data Sharing Repositories, bio.tools, Debian	SCR_004284	nlx_29861, OMICS_01587, biotools:pubchem, nlx_42691, SCR_010578	SCR:004284	#VALUE!
SCR_004295	SCR_004295	US Biomax	US Biomax	Our robust searchable Tissue Bank database at US Biomax contains normal, non-cancerous disease and cancer samples, just a fraction of total paraffin tissue bank. Use advanced search function to define your search. Some of them have H&E images. Our tissue repository, tissue bank has huge paraffin tissue blocks, a large selection of histology tissue section slides of human cancer, normal tissue, rh…		http://www.biomax.us/	Resource, database, biomaterial supply resource, image, production service resource, tissue bank, service resource, material resource, data or information resource		US Biomax Inc.	Last checked up	https://scicrunch.org/browse/resources/SCR_004295					One Mind Biospecimen Bank Listing	SCR_004295	nlx_31395	SCR:004295	#VALUE!
SCR_004299	SCR_004299	Taxonomy	Taxonomy	The taxonomy database of the International Sequence Database Collaboration contains the names of all organisms that are represented in the sequence databases with at least one nucleotide or protein sequence. The database is available via the EBI SRS server of ftp.		http://ftp://ftp.ebi.ac.uk/pub/databases/taxonomy	Resource, data or information resource, database		Taxonomy via SRS	Last checked down	https://scicrunch.org/browse/resources/SCR_004299						SCR_004299	nlx_31444	SCR:004299	#VALUE!
SCR_004312	SCR_004312	PDBe - Protein Data Bank in Europe	PDBe	The European resource for the collection, organization and dissemination of data on biological macromolecular structures. In collaboration with the other worldwide Protein Data Bank (wwPDB) partners - the Research Collaboratory for Structural Bioinformatics (RCSB) and BioMagResBank (BMRB) in the USA and the Protein Data Bank of Japan (PDBj) - they work to collate, maintain and provide access to t…	PMID:21045060, PMID:21460450, PMID:19858099	http://www.ebi.ac.uk/pdbe/	Resource, service resource, data or information resource, data repository, storage service resource, database	European Molecular Biology Laboratory; Heidelberg; Germany, Wellcome Trust, BBSRC, NIH, European Union, MRC, CCP4	Macromolecular Structure Database, PDBe, Protein Data Bank in Europe, Protein Data Bank Europe, Protein DataBank in Europe, Protein DataBank Europe	Last checked up	https://scicrunch.org/browse/resources/SCR_004312		biotools:pdbe	NIDDK Information Network (dkNET), NIDDK - National Institute of Diabetes and Digestive and Kidney Diseases		re3data.org, bio.tools, Debian	SCR_004312	nlx_32372, biotools:pdbe	SCR:004312	#VALUE!
SCR_004313	SCR_004313	UniProtKB Keywords	SP KW	UniProtKB entries are tagged with keywords that can be used to retrieve particular subsets of entries. There are 10 categories of keywords: Biological process Cellular component Coding sequence diversity Developmental stage Disease Domain Ligand Molecular function Post-translation modification Technical term You may browse by hierarchy, search in Keywords, or list all keywords. By default, search…		http://www.uniprot.org/keywords/	Resource, data or information resource, controlled vocabulary, ontology, database			Last checked up	https://scicrunch.org/browse/resources/SCR_004313						SCR_004313	nlx_32497	SCR:004313	#VALUE!
SCR_004321	SCR_004321	SIDER	SIDER	Database containing information on marketed medicines and their recorded adverse drug reactions. The information is extracted from public documents and package inserts. The available information include side effect frequency, drug and side effect classifications as well as links to further information, for example drug-target relations. The SIDER Side Effect Resource represents an effort to aggre…	PMID:20087340	http://sideeffects.embl.de/	Resource, data or information resource, database		SIDER: Side Effect Resource, Side Effect Resource	Last checked up	https://scicrunch.org/browse/resources/SCR_004321		OMICS_01588, biotools:sider			OMICtools, bio.tools, Debian	SCR_004321	nlx_33359, OMICS_01588, biotools:sider	SCR:004321	#VALUE!
SCR_004328	SCR_004328	FigShare	figshare	Repository for all data, figures, theses, publications, posters, presentations, filesets, videos, datasets, negative data in a citable, shareable and discoverable manner with Digital Object Identifiers. Allows to upload any file format to be made visualisable in the browser so that figures, datasets, media, papers, posters, presentations and filesets can be disseminated in a way that the current …		http://figshare.com/	Resource, service resource, data or information resource, data repository, storage service resource, database	Digital Science |	Figshare, Fig share	Last checked up	https://scicrunch.org/browse/resources/SCR_004328	PrePubMed	nlx_34569	NIDDK Information Network (dkNET), NIDDK - National Institute of Diabetes and Digestive and Kidney Diseases		FORCE11, re3data.org, DataCite	SCR_004328	nlx_34569	SCR:004328	#VALUE!
SCR_004341	SCR_004341	Schistosoma mansoni Database	SchistoDB	SchistoDB is a genomic database for the parasitic organism Schistosoma mansoni, one of the major causative agents of schistosomiasis worldwide. It currently incorporates sequences and annotation for S. mansoni in a single user-friendly database. Several genomic scale analyses are available as well as ESTs, oligonucleotides, metabolic pathways and drugs. Make your data available: If you''d like to…	PMID:18842636	http://SchistoDB.net	Resource, service resource, data or information resource, data repository, storage service resource, database	NIDA | 5D43TW007012-03		Last checked down	https://scicrunch.org/browse/resources/SCR_004341						SCR_004341	nif-0000-03438	SCR:004341	#VALUE!
SCR_004376	SCR_004376	FishBase	FishBase	A global species database and encyclopedia of over 32,800 species and subspecies of fishes that is searchable by common name, genus, species, geography, family, ecosystem, references literature, tools, etc. It links to other, related databases such as the Catalog of Fishes, GenBack, and LarvalBase. It is associated with a partner journal, Acta Ichthyologica et Piscatoria. It is available in Engli…		http://www.fishbase.org/home.htm	Resource, topical portal, database, organism-related portal, service resource, portal, storage service resource, image repository, data repository, data or information resource	European Union	FishBase: A Global Information System on Fishes	Last checked up	https://scicrunch.org/browse/resources/SCR_004376					re3data.org	SCR_004376	nlx_39009	SCR:004376	#VALUE!
SCR_004405	SCR_004405	UniGene	UniGene	Web tool for an organized view of the transcriptome. Collection of the computationally identified transcripts from the same locus. Information on protein similarities, gene expression, cDNA clones, and genomic location. System for automatically partitioning GenBank sequences into a non redundant set of gene oriented clusters.		http://www.ncbi.nlm.nih.gov/unigene	Resource, service resource, data or information resource, database		Organized View of the Transcriptome, NCBI UniGene, UniGene	Last checked up	https://scicrunch.org/browse/resources/SCR_004405	Rank Rank Hypergeometric Overlap	OMICS_01663			OMICtools, re3data.org	SCR_004405	nlx_41571, OMICS_01663	SCR:004405	#VALUE!
SCR_004416	SCR_004416	DigiMorph	DigiMorph	A dynamic archive of information on digital morphology and high-resolution X-ray computed tomography of biological specimens serving imagery for more than 750 specimens contributed by almost 150 collaborating researchers from the world''s premiere natural history museums and universities. Browse through the site and see spectacular imagery and animations and details on the morphology of many repr…		http://www.digimorph.org/	Resource, database, image, narrative resource, training material, video resource, data or information resource	NSF	Digital Morphology library, Digital Morphology	Last checked up	https://scicrunch.org/browse/resources/SCR_004416						SCR_004416	nlx_143746	SCR:004416	#VALUE!
SCR_004426	SCR_004426	UniProtKB		Central repository for collection of functional information on proteins, with accurate and consistent annotation. In addition to capturing core data mandatory for each UniProtKB entry (mainly, the amino acid sequence, protein name or description, taxonomic data and citation information), as much annotation information as possible is added. This includes widely accepted biological ontologies, clas…		http://www.uniprot.org/help/uniprotkb	Resource, service resource, data or information resource, data repository, storage service resource, database		UniProt Knowledgebase, UniProtKB/Swiss-Prot, UniProtKB/TrEMBL, UniProtKB	Last checked up	https://scicrunch.org/browse/resources/SCR_004426	NIF Data Federation, PINT		NIDDK Information Network (dkNET), National Library of Medicine			SCR_004426	nlx_53981	SCR:004426	#VALUE!
SCR_004434	SCR_004434	NIMH Data Archive	NDA	The National Institute of Mental Health Data Archive (NDA) makes available human subjects data collected from hundreds of research projects across many scientific domains. Research data repository for data sharing and collaboration among investigators. Used to accelerate scientific discovery through data sharing across all of mental health and other research communities, data harmonization and re…		https://nda.nih.gov/	Resource, service resource, data or information resource, data repository, storage service resource, database	NIMH |, NINDS |, NIEHS |, NICHD |, Center for Information Technology |	National Database for Autism Research (NDAR), NDAR, National Institute of Mental Health Data Archive, NDAR, National Database for Autism Research	Last checked up	https://scicrunch.org/browse/resources/SCR_004434	National Database for Clinical Trials related to Mental Illness, RDoCdb		National Library of Medicine, NIDDK Information Network (dkNET), NIDDK - National Institute of Diabetes and Digestive and Kidney Diseases		NeuroImaging Tools and Resources Collaboratory (NITRC), re3data.org	SCR_004434	nlx_143735	SCR:004434	#VALUE!
SCR_004453	SCR_004453	Stem Cell Discovery Engine	SCDE	An online database of curated cancer stem cell (CSC) experiments coupled to the Galaxy analytical framework. Driven by a need to improve our understanding of molecular processes that are common and unique across cancer stem cells (CSCs), the SCDE allows users to consistently describe, share and compare CSC data at the gene and pathway level. The initial focus has been on carefully curating tissue…	PMID:22121217	http://discovery.hsci.harvard.edu/	Resource, source code, database, analysis service resource, production service resource, service resource, storage service resource, software resource, data repository, data or information resource	NCI | 1RC2CA148222-01	Harvard Stem Cell Discovery Engine, SCDE - Stem Cell Discovery Engine	Last checked up	https://scicrunch.org/browse/resources/SCR_004453		biotools:scde_discovery			Debian, bio.tools	SCR_004453	nlx_44656, biotools:scde_discovery	SCR:004453	#VALUE!
SCR_004475	SCR_004475	WHO International Clinical Trials Registry Platform	ICTRP	Public database of information about all clinical trials involving humans, this global initiative provides a single point of access to information about ongoing and completed clinical trials. It contains the trial registration data sets made available by data providers around the world meeting criteria for content and quality control. It also aims to: * To improve the comprehensiveness, completen…		http://www.who.int/ictrp/en/	Resource, database, service resource, storage service resource, data repository, clinical trial, data or information resource		International Clinical Trials Registry Platform, WHO ICTRP, International Clinical Trials Registry Platform (ICTRP)	Last checked up	https://scicrunch.org/browse/resources/SCR_004475						SCR_004475	nlx_143764	SCR:004475	#VALUE!
SCR_004480	SCR_004480	NEXTDB	NextDB	Expression pattern map of the 100Mb genome of the nematode Caenorhabditis elegans through EST analysis and systematic whole mount in situ hybridization. NEXTDB is the database to integrate all information from their expression pattern project and to make the data available to the scientific community. Information available in the current version is as follows: * Map: Visual expression of the rela…		http://nematode.lab.nig.ac.jp/	Resource, data analysis service, expression atlas, analysis service resource, database, service resource, production service resource, atlas, data or information resource	Core Research for Evolutional Science and Technology, Japan Science and Technology Corporation, Japanese Ministry of Education Culture Sports Science and Technology MEXT	Nematode Expression Pattern DataBase	Last checked up	https://scicrunch.org/browse/resources/SCR_004480						SCR_004480	nlx_46406	SCR:004480	#VALUE!
SCR_004490	SCR_004490	Transporter Classification Database	TCDB, TC	Curated, relational database containing sequence, classification, structural, functional and evolutionary information about transport systems from variety of living organisms based on IUBMB-approved transporter classification (TC) system. Descriptions, TC numbers, and examples of over 600 families of transport proteins are provided. TC system is analogous to Enzyme Commission (EC) system for clas…	PMID:19022853, PMID:16381841	http://www.tcdb.org/	Resource, source code, data analysis service, data analysis software, data processing software, production service resource, analysis service resource, software application, database, service resource, storage service resource, software resource, data repository, data or information resource	NIGMS | GM1077402	Transporter Classification Database	Last checked up	https://scicrunch.org/browse/resources/SCR_004490		biotools:tcdb	National Library of Medicine		bio.tools, Debian	SCR_004490	nlx_47724, biotools:tcdb	SCR:004490	#VALUE!
SCR_004495	SCR_004495	Psychiatric Genomics Consortium	PGC	Consortium conducting meta-analyses of genome-wide genetic data for psychiatric disease. Focused on autism, attention-deficit hyperactivity disorder, bipolar disorder, major depressive disorder, schizophrenia, anorexia nervosa (AN), Tourette syndrome (TS), and obsessive-compulsive disorder (OCD). Used to investigate common single nucleotide polymorphisms (SNPs) genotyped on commercial arrays, str…	PMID:20955924, PMID:19895722, PMID:19648536, PMID:19339359, PMID:19002139	https://www.med.unc.edu/pgc/	Resource, organization portal, computational hosting, production service resource, analysis service resource, consortium, service resource, portal, data analysis service, storage service resource, data repository, community building portal, data or information resource	Netherlands Genetic Cluster Computer |, Hersenstichting Nederland |, NIMH |	Psychiatric GWAS Consortium, PGC, Psychiatric Genomics Consortium	Last checked down	https://scicrunch.org/browse/resources/SCR_004495						SCR_004495	nlx_143769	SCR:004495	#VALUE!
SCR_004512	SCR_004512	Eukaryotic Pathogen Database Resources	EuPathDB, ApiDB	EuPathDB integrates numerous database resources and multiple data types. The phylum Apicomplexa comprises veterinary and medically important parasitic protozoa including human pathogenic species of genera Cryptosporidium, Plasmodium and Toxoplasma. ApiDB serves not only as database but unifies access to three major existing individual organism databases, PlasmoDB.org, ToxoDB.org and CryptoDB.org,…	PMID:19914931, PMID:17098930	http://eupathdb.org/eupathdb/	Resource, topical portal, data access protocol, database, web service, service resource, portal, storage service resource, software resource, data repository, data or information resource	NIAID |, Bill and Melinda Gates Foundation, Wellcome Trust |	EuPathDB, EuPath, Apicomplexan Database Resources, Apicomplexan Database, ApiDB, Eukaryotic Pathogen Genome Database, Eukaryotic Pathogen Database Resources	Last checked up	https://scicrunch.org/browse/resources/SCR_004512					NIH Data Sharing Repositories	SCR_004512	nlx_49652	SCR:004512	#VALUE!
SCR_004521	SCR_004521	DOAJ - Directory of Open Access Journals	DOAJ	Database providing access to quality controlled Open Access Journals. For a journal to be included it should exercise quality control on submitted papers through an editor, editorial board and/or a peer-review system. It is not be limited to particular languages or subject areas. Offering free online access to high quality full text content, plus excellent search tools, the portal enables researc…		http://www.doaj.org/	Resource, data or information resource, journal article, database	Lund University; Lund; Sweden, Swedish Library Association, INASP, Open Society Institute, SPARC, SPARC Europe, BIBSAM, Axiell	Directory of Open Access Journals	Last checked down	https://scicrunch.org/browse/resources/SCR_004521					FORCE11	SCR_004521	nlx_51167	SCR:004521	#VALUE!
SCR_004576	SCR_004576	NASC	NASC, NASC code	Stock Centre provides seed and information resources to International Arabidopsis Genome Programme and research community. Maintains accessions of Arabidopsis thaliana (and small number of other related species), including Characterized lines, Mapping populations, and Insertion lines. You may browse or search catalog.	DOI:10.1002/pld3.109	http://arabidopsis.info/	Resource, database, biomaterial supply resource, service resource, storage service resource, material storage repository, material resource, data or information resource	BBSRC |, European Union |, University of Nottingham; Nottingham; United Kingdom |	European Arabidopsis Stock Centre, Nottingham Arabidopsis Stock Centre, Nottingham Arabidopsis Stock Center, NASC code, Nottingham Arabidopsis Stock Centre, uNASC	Last checked up	https://scicrunch.org/browse/resources/SCR_004576					One Mind Biospecimen Bank Listing	SCR_004576	nlx_56885	SCR:004576	#VALUE!
SCR_004584	SCR_004584	Entrez GEO Profiles		The GEO Profiles database stores gene expression profiles derived from curated GEO DataSets. Each Profile is presented as a chart that displays the expression level of one gene across all Samples within a DataSet. Experimental context is provided in the bars along the bottom of the charts making it possible to see at a glance whether a gene is differentially expressed across different experimenta…		http://www.ncbi.nlm.nih.gov/sites/entrez?db=geo	Resource, data or information resource, database		GEO Profiles, Gene Expression Omnibus Profiles	Last checked up	https://scicrunch.org/browse/resources/SCR_004584						SCR_004584	nlx_57723	SCR:004584	#VALUE!
SCR_004591	SCR_004591	Human Biological Data Interchange	HBDI	Database of medical history and genealogical data on over 6700 families who are affected by type 1 diabetes and a repository of DNA and immortalized cell lines collected from 500 families. This database and repository was originally created to help researchers uncover the genetic causes of type 1 diabetes but today, it is also used by researchers who study type 2 diabetes, diabetic complications,…		http://www.ndriresource.org/NDRI_Initiatives/HBDI/36/	Resource, resource, database, biomaterial supply resource, biospecimen repository, service resource, storage service resource, cell repository, data repository, material resource, material storage repository, data or information resource	NIDDK	Human Biological Data Interchange (HBDI)	Last checked up	https://scicrunch.org/browse/resources/SCR_004591					One Mind Biospecimen Bank Listing	SCR_004591	nlx_143829	SCR:004591	#VALUE!
SCR_004608	SCR_004608	QuickGO	QuickGO	A web-based browser for Gene Ontology terms and annotations, which is provided by the UniProtKB-GOA group at the EBI. It is able to offer a range of facilities including bulk downloads of GO annotation data which can be extensively filtered by a range of different parameters and GO slim set generation. The software for QuickGO is freely available under the Apache 2 license. QuickGO can supply GO …	PMID:19744993, PMID:20157483	http://www.ebi.ac.uk/QuickGO/	Resource, ontology, data access protocol, database, web service, software resource, controlled vocabulary, data or information resource	BBSRC | BB/E023541/1	Quick GO	Last checked up	https://scicrunch.org/browse/resources/SCR_004608		OMICS_02276, biotools:quickgo			OMICtools, Gene Ontology Tools, bio.tools, Debian	SCR_004608	nlx_60318, OMICS_02276, biotools:quickgo	SCR:004608	#VALUE!
SCR_004618	SCR_004618	TAIR	TAIR, AGI LocusCode	Database of genetic and molecular biology data for the model higher plant Arabidopsis thaliana. Data available includes the complete genome sequence along with gene structure, gene product information, metabolism, gene expression, DNA and seed stocks, genome maps, genetic and physical markers, publications, and information about the Arabidopsis research community. Gene product function data is up…	PMID:22140109, PMID:17986450, PMID:12444417, PMID:12519987, PMID:18287693	http://www.arabidopsis.org	Resource, data analysis service, database, analysis service resource, production service resource, service resource, storage service resource, data repository, data or information resource	NSF | DBI-0850219, corporate and nonprofit organizations	The Arabidopsis Information Resource, AGI LocusCode	Last checked up	https://scicrunch.org/browse/resources/SCR_004618	NIF Data Federation	OMICS_01662			OMICtools, re3data.org, DataCite	SCR_004618	nlx_61477, OMICS_01662	SCR:004618	#VALUE!
SCR_004630	SCR_004630	Nucleotide database	nucest	Nucleotide database as collection of sequences from several sources, including GenBank, RefSeq, TPA and PDB. Genome, gene and transcript sequence data provide the foundation for biomedical research and discovery.	PMID:8401577	http://www.ncbi.nlm.nih.gov/nucest	Resource, service resource, data or information resource, data repository, storage service resource, database			Last checked up	https://scicrunch.org/browse/resources/SCR_004630		SCR_016578			re3data.org	SCR_004630	nlx_62971, SCR_016578	SCR:004630	#VALUE!
SCR_004632	SCR_004632	Vanderbilt BioVU	BioVU	BioVU is a research resource providing a View into biology at the level of DNA and other important macromolecules. BioVU has two major components. The first is a repository of DNA samples (extracted from discarded blood samples) that are coded solely by a Research Unique Identifier (RUI) derived from the Medical Record Number (MRN) using a one-way hash function. This is a computer algorithm that …		http://dbmi.mc.vanderbilt.edu/research/dnadatabank.html	Resource, biomaterial supply resource, data or information resource, material resource, database		BioVU: Vanderbilt''s DNA Databank, BioVU: Vanderbilts DNA Databank, BioVU DNA Databank	Last checked up	https://scicrunch.org/browse/resources/SCR_004632					One Mind Biospecimen Bank Listing	SCR_004632	nlx_63125	SCR:004632	#VALUE!
SCR_004642	SCR_004642	ModBase		A database of three-dimensional protein models calculated by comparative modeling. ModBase is organized into datasets, which are either available to the public, to the academic community, or to specific users. 20 unique amidohydrolase and 41 unique enolase structures have been determined have been included in the database.		http://salilab.org/modbase	Resource, data or information resource, database		ModBase	Last checked up	https://scicrunch.org/browse/resources/SCR_004642						SCR_004642	nif-0000-03153	SCR:004642	#VALUE!
SCR_004690	SCR_004690	NCBI BioSystems Database	BioSystems	Database that provides access to biological systems and their component genes, proteins, and small molecules, as well as literature describing those biosystems and other related data throughout Entrez. A biosystem, or biological system, is a group of molecules that interact directly or indirectly, where the grouping is relevant to the characterization of living matter. BioSystem records list and …	PMID:19854944	http://www.ncbi.nlm.nih.gov/biosystems/	Resource, data analysis service, production service resource, analysis service resource, database, service resource, storage service resource, data repository, data or information resource	NIH	NCBI BioSystems, BioSystems Database	Last checked up	https://scicrunch.org/browse/resources/SCR_004690		biotools:biosystems			re3data.org, Debian, bio.tools	SCR_004690	nlx_69646, biotools:biosystems	SCR:004690	#VALUE!
SCR_004694	SCR_004694	SGD	SGD, SGD LOCUS, SGD REF	A curated database that provides comprehensive integrated biological information for Saccharomyces cerevisiae along with search and analysis tools to explore these data. SGD allows researchers to discover functional relationships between sequence and gene products in fungi and higher organisms. The SGD also maintains the S. cerevisiae Gene Name Registry, a complete list of all gene names used in …	PMID:24265222, PMID:12519985, PMID:9399804	http://www.yeastgenome.org/	Resource, data or information resource, database	NHGRI | 5P41HG001315-11, NHGRI | 5P41HG002273-05, NHGRI | 5U41HG001315-18, NHGRI | 2U41HG002273-13, NHGRI | 5R01HG004834-04	Saccharomyces Genome Database, SGD LOCUS, SGD REF, Saccharomyces Genome Database	Last checked up	https://scicrunch.org/browse/resources/SCR_004694	NIF Data Federation, PhenoGO	OMICS_01661, biotools:sgd			re3data.org, OMICtools, InterMOD, bio.tools, Debian	SCR_004694	nif-0000-03456, OMICS_01661, biotools:sgd	SCR:004694	#VALUE!
SCR_004706	SCR_004706	JGIDB	JGIDB	JGI publishes all its sequenced genomes on its Genome Portal. Here you can download sequence files, BLAST against a particular genome, and view annotations. Advanced tools, including genome, GO, KEGG, and KOG browsers, are available for eukaryotes. JGI''s Genome Browser lets you browse through JGI-predicted genes, view sequences, and study detailed alignments with nucleotide and amino acid sequen…		http://genome.jgi-psf.org/	Resource, project portal, data or information resource, portal, database	DOE	JGI Genome Portal, DOE Joint Genome Institute Genome Portal	Last checked down	https://scicrunch.org/browse/resources/SCR_004706		biotools:doe_joint_genome_institute_genome_portal			bio.tools, Debian	SCR_004706	nlx_69965, biotools:doe_joint_genome_institute_genome_portal	SCR:004706	#VALUE!
SCR_004713	SCR_004713	RHEA	RHEA	Manually annotated reaction database where all reaction participants (reactants and products) are linked to the ChEBI database (Chemical Entities of Biological Interest) which provides detailed information about structure, formula and charge. Rhea provides built-in validations that ensure both elemental and charge balance of the reactions. The database has been populated with the reactions found …	PMID:27789701	http://www.rhea-db.org/	Resource, service resource, data or information resource, data repository, storage service resource, database	Swiss Federal Government SERI, SystemsX.ch, Swiss Initiative in Systems Biology, EMBL, European Union		Last checked up	https://scicrunch.org/browse/resources/SCR_004713	SwissLipids				re3data.org	SCR_004713	nlx_70986	SCR:004713	#VALUE!
SCR_004722	SCR_004722	Human DNA Polymerase Gamma Mutation Database	Human DNA Polymerase Gamma Mutation Database	Database that lists all known mutations in the coding region of the POLG gene and describes the associated disease. Human DNA polymerase is composed of two subunits, a 140 kDa catalytic subunit encoded by the POLG on chromosome 15q25, and a 55kDa accessory subunit encoded by the POLG2 gene on chromosome 17q23-24. A number of mutations have been mapped to the gene for the catalytic subunit of DNA …		http://tools.niehs.nih.gov/polg/	Resource, data or information resource, database			Last checked up	https://scicrunch.org/browse/resources/SCR_004722		OMICS_01639			OMICtools	SCR_004722	nlx_71693, OMICS_01639	SCR:004722	#VALUE!
SCR_004726	SCR_004726	Pfam		A database of protein families, each represented by multiple sequence alignments and hidden Markov models (HMMs). Users can analyze protein sequences for Pfam matches, view Pfam family annotation and alignments, see groups of related families, look at the domain organization of a protein sequence, find the domains on a PDB structure, and query Pfam by keywords. There are two components to Pfam: P…	PMID:24288371, PMID:19920124	http://pfam.xfam.org/	Resource, data or information resource, database	EMBL core funds, Howard Hughes Medical Institute, BBSRC | BB/L024136/1, Wellcome Trust | 108433/Z/15/Z	Pfam Database, PFAM, Pfam protein families database, Protein Families Database	Last checked down	https://scicrunch.org/browse/resources/SCR_004726	Mutation Annotation and Genomic Interpretation, MobiDB	OMICS_01696, biotools:pfam			OMICtools, bio.tools, Debian	SCR_004726	nlx_72111, OMICS_01696, biotools:pfam	SCR:004726	#VALUE!
SCR_004742	SCR_004742	PubChem Substance	PubChem Substance	As one of three primary databases of PubChem (Pcsubstance, Pccompound, and PCBioAssay), PubChem Substance Database contains descriptions of chemical samples, from a variety of sources, and links to PubMed citations, protein 3D structures, and biological screening results that are available in PubChem BioAssay. If the contents of a chemical sample are known, the description includes links to PubCh…		http://www.ncbi.nlm.nih.gov/pcsubstance?db=pcsubstance	Resource, database, service resource, d spatial image, storage service resource, data repository, data or information resource		PubChem Substance Database, PubChem Substances Database, Pcsubstance, NCBI PubChem Substance	Last checked up	https://scicrunch.org/browse/resources/SCR_004742			NIDDK Information Network (dkNET), NIDDK - National Institute of Diabetes and Digestive and Kidney Diseases			SCR_004742	nlx_74645	SCR:004742	#VALUE!
SCR_004760	SCR_004760	National Gene Vector Biorepository	NGVB	Archiving services, insertional site analysis, pharmacology and toxicology resources, and reagent repository for academic investigators and others conducting gene therapy research. Databases and educational resources are open to everyone. Other services are limited to gene therapy investigators working in academic or other non-profit organizations. Stores reserve or back-up clinical grade vector …		https://www.ngvbcc.org/	Resource, material analysis service, analysis service resource, production service resource, database, service resource, storage service resource, biomaterial analysis service, reagent supplier, data or information resource, material resource, material storage repository	NHLBI |, NCRR |		Last checked up	https://scicrunch.org/browse/resources/SCR_004760						SCR_004760	nlx_76398	SCR:004760	#VALUE!
SCR_004801	SCR_004801	NCBI BioProject		Database of biological data related to a single initiative, originating from a single organization or from a consortium. A BioProject record provides users a single place to find links to the diverse data types generated for that project. It is a searchable collection of complete and incomplete (in-progress) large-scale sequencing, assembly, annotation, and mapping projects for cellular organisms…	PMID:22139929	http://www.ncbi.nlm.nih.gov/bioproject	Resource, data or information resource, database	NLM |	NCBI BioProject Database, BioProject	Last checked up	https://scicrunch.org/browse/resources/SCR_004801		biotools:bioproject			3DVC, re3data.org, Debian, bio.tools	SCR_004801	nlx_143909, biotools:bioproject	SCR:004801	#VALUE!
SCR_004822	SCR_004822	Brain and Body Donation Program	BBDP	An autopsy-based, research-devoted brain bank, biobank and biospecimen bank that derives its human donors from the Arizona Study of Aging and Neurodegenerative Disease (AZSAND), a longitudinal clinicopathological study of the health and diseases of elderly volunteers living in Maricopa county and metropolitan Phoenix, Arizona. Their function is studied during life and their organs and tissue afte…		https://www.bannerhealth.com/research/locations/sun-health-institute/programs/body-donation	Resource, database, biomaterial supply resource, biospecimen repository, tissue bank, service resource, brain bank, storage service resource, data or information resource, material resource, material storage repository	Michael J. Fox Foundation for Parkinson's Research, Sun Health Foundation	Banner Sun Health Research Institute Brain and Tissue Bank, Banner Health Brain and Tissue Bank, Brain / Body Donation Program, Brain/Body Donation Program, Banner Brain and Tissue Bank, Banner Sun Health Research Institute Brain and Body Donation Program	Last checked up	https://scicrunch.org/browse/resources/SCR_004822					One Mind Biospecimen Bank Listing	SCR_004822	nlx_80798	SCR:004822	#VALUE!
SCR_004844	SCR_004844	Small Molecule Pathway Database	SMPDB	An interactive, visual database containing more than 350 small molecule pathways found in humans. More than 2/3 of these pathways (>280) are not found in any other pathway database. SMPDB is designed specifically to support pathway elucidation and pathway discovery in metabolomics, transcriptomics, proteomics and systems biology. It is able to do so, in part, by providing exquisitely detailed, fu…	PMID:19948758	http://www.smpdb.ca/	Resource, data analysis service, production service resource, analysis service resource, image, database, service resource, data or information resource	Genome Alberta, Genome Canada	Small Molecule Pathway Database (SMPDB), SMPDB (The Small Molecule Pathway Database)	Last checked up	https://scicrunch.org/browse/resources/SCR_004844		biotools:smpdb			Debian, bio.tools	SCR_004844	nlx_143926, biotools:smpdb	SCR:004844	#VALUE!
SCR_004846	SCR_004846	PubMed		Public bibliographic database that provides access to over 22 million citations for biomedical literature from MEDLINE, life science journals, and online books. Citations may include links to full-text content from PubMed Central and publisher web sites. PubMed citations and abstracts include fields of biomedicine and health, covering portions of life sciences, behavioral sciences, chemical scien…		http://www.ncbi.nlm.nih.gov/pubmed/	Resource, database, bibliography, data or information resource	NLM |	Pub Med	Last checked up	https://scicrunch.org/browse/resources/SCR_004846	Knowledgebase for Addiction Related Genes, Drug Related Gene Database, ChannelPedia, Molecular Imaging and Contrast Agent Database, Colwiz, Nowomics, PINT	OMICS_01195			OMICtools, FORCE11, LabWorm	SCR_004846	nlx_82958, OMICS_01195	SCR:004846	#VALUE!
SCR_004851	SCR_004851	AntWeb	AntWeb	Database of images, specimen records, and natural history information on ants including Search Tools, Regional Lists, In Depth Information, Ant Image Comparison Tool, PDF Field Guides, Maps on AntWeb and Google Earth, and Ant Genera of the World Slideshow. It is community driven and open to contribution from anyone with specimen records, natural history comments, or images. As of February of 2013…		http://www.antweb.org/	Resource, database, service resource, storage service resource, image repository, data repository, data or information resource	Private donations, NSF | DEB-0344731, NSF | EF-0431330		Last checked up	https://scicrunch.org/browse/resources/SCR_004851						SCR_004851	nlx_84285	SCR:004851	#VALUE!
SCR_004854	SCR_004854	NCBI BioSample	BioSample	Database containing descriptions of biological source materials used in experimental assays. Sources include: GenBank, Sequence Read Archive (SRA), Coriell, ATCC. Submissions are supported by a web-based Submission Portal that guides users through a series of forms for input of rich metadata describing their samples. As the capacity and complexity of biological data sets expands, databases face n…	PMID:22139929	http://www.ncbi.nlm.nih.gov/biosample	Resource, data or information resource, database	NLM	BioSample Database, NCBI BioSample Database	Last checked up	https://scicrunch.org/browse/resources/SCR_004854		OMICS_01024			OMICtools	SCR_004854	nlx_143929, OMICS_01024	SCR:004854	#VALUE!
SCR_004859	SCR_004859	Stanley Medical Research Institute Online Genomics Database	Stanley Online Genomics Database	The Stanley Online Genomics Database uses samples from the Stanley Medical Research Institute (SMRI) Brain Bank. These samples were processed and run on gene expression arrays by a variety of researchers in collaboration with the SMRI. These researchers have performed analyses on their respective studies using a range of analytic approaches. All of the genomic data have been aggregated in this on…		https://www.stanleygenomics.org/	Resource, data or information resource, database		SMRI Online Genomics Database	Last checked up	https://scicrunch.org/browse/resources/SCR_004859						SCR_004859	nlx_143935	SCR:004859	#VALUE!
SCR_004860	SCR_004860	NCBI Nucleotide	NCBI Nucleotide, NCBI gi	Database of nucleotide sequences from several sources, including GenBank, RefSeq, TPA and PDB. Genome, gene and transcript sequence data provide the foundation for biomedical research and discovery.		http://www.ncbi.nlm.nih.gov/nucleotide	Resource, data or information resource, database		CoreNucleotide, Nucleotide Database, Nucleotide, Entrez Nucleotide	Last checked up	https://scicrunch.org/browse/resources/SCR_004860					re3data.org	SCR_004860	nlx_84100	SCR:004860	#VALUE!
SCR_004869	SCR_004869	PANTHER	PANTHER	System that classifies genes by their functions, using published scientific experimental evidence and evolutionary relationships to predict function even in absence of direct experimental evidence. Orthologs view is curated orthology relationships between genes for human, mouse, rat, fish, worm, and fly.	PMID:23193289, PMID:20015972, PMID:12952881	http://www.pantherdb.org/	Resource, data analysis service, production service resource, analysis service resource, database, service resource, ontology, controlled vocabulary, data or information resource	NIGMS | GM081084	Protein ANalysis THrough Evolutionary Relationships, Protein ANalysis THrough Evolutionary Relationships Classification System, PANTHER (Protein ANalysis THrough Evolutionary Relationships) Classification System, PANTHER Classification System, PANTHER Classification System	Last checked up	https://scicrunch.org/browse/resources/SCR_004869	NIF Data Federation, Monarch Initiative, YPED, EMBRYS	SCR_015893				SCR_004869	nlx_84521, SCR_015893	SCR:004869	#VALUE!
SCR_004883	SCR_004883	Organ Procurement and Transplantation Network	OPTN	The only national patient waiting list and an online database system, called UNet, that links all of the professionals involved in the donation and transplantation system for the collection, storage, analysis, and publication of all OPTN data pertaining to the patient waiting list, organ matching, and transplants. The system contains data regarding every organ donation and transplant event occurr…		http://optn.transplant.hrsa.gov/	Resource, people resource, data or information resource, patient registry, database	Health Resources and Services Administration	Organ Procurement Transplantation Network	Last checked up	https://scicrunch.org/browse/resources/SCR_004883					NIDDK Research Resources, NIDDK Information Network (dkNET)	SCR_004883	nlx_143932	SCR:004883	#VALUE!
SCR_004891	SCR_004891	NCBI Sequence Read Archive (SRA)	SRA	Repository of raw sequencing data from next generation of sequencing platforms including including Roche 454 GS System, Illumina Genome Analyzer, Applied Biosystems SOLiD System, Helicos Heliscope, Complete Genomics, and Pacific Biosciences SMRT. In addition to raw sequence data, SRA now stores alignment information in form of read placements on reference sequence. Data submissions are welcome. A…	PMID:22009675, PMID:21062823	http://www.ncbi.nlm.nih.gov/sra	Resource, service resource, data or information resource, data repository, storage service resource, database	NLM |	Sequence Read Archive, NCBI SRA, SRA	Last checked up	https://scicrunch.org/browse/resources/SCR_004891		OMICS_01031	National Library of Medicine, NIDDK Information Network (dkNET)		OMICtools	SCR_004891	nlx_86174, OMICS_01031	SCR:004891	#VALUE!
SCR_004897	SCR_004897	Wikipedia	Wikipedia	Wikipedia is a free, web-based, collaborative, multilingual encyclopedia project supported by the non-profit Wikimedia Foundation. Its 19 million articles (over 3.6 million in English) have been written collaboratively by volunteers around the world, and almost all of its articles can be edited by anyone with access to the site. As of July 2011, there were editions of Wikipedia in 282 languages. …		http://en.wikipedia.org/	Resource, wiki, narrative resource, database, data or information resource	Wikimedia Foundation		Last checked up	https://scicrunch.org/browse/resources/SCR_004897	DBpedia					SCR_004897	nlx_86719	SCR:004897	#VALUE!
SCR_004919	SCR_004919	HMP Data Analysis and Coordination Center	HMP DACC	Common repository for diverse human microbiome datsets and minimum reporting standards for Common Fund Human Microbiome Project.		http://www.hmpdacc.org/	Resource, service resource, data or information resource, data repository, storage service resource, database	NIH	HMPDACC, Data Analysis and Coordination Center for the Human Microbiome Project, Human Microbiome Project Data Analysis and Coordination Center	Last checked up	https://scicrunch.org/browse/resources/SCR_004919			National Library of Medicine			SCR_004919	nlx_88368	SCR:004919	#VALUE!
SCR_004933	SCR_004933	SGN	SGN, SGN ref	A clade oriented, community curated database containing genomic, genetic, phenotypic and taxonomic information for plant genomes. Genomic information is presented in a comparative format and tied to important plant model species such as Arabidopsis. SGN provides tools such as: BLAST searches, the SolCyc biochemical pathways database, a CAPS experiment designer, an intron detection tool, an advanc…	PMID:20935049, PMID:16010005	http://solgenomics.net/	Resource, data or information resource, database	USDA, ATC Inc. Advanced Technologies Cambridge, NSF | 0116076, NSF | 9872617, NSF | 975866, NSF | 0421634	Sol Genomics Network, SGN ref	Last checked up	https://scicrunch.org/browse/resources/SCR_004933	NIF Data Federation	biotools:sol_genomics_network			bio.tools, Debian	SCR_004933	nlx_89764, biotools:sol_genomics_network	SCR:004933	#VALUE!
SCR_004950	SCR_004950	MycoBank	MycoBank	Database documenting mycological nomenclatural novelties (new names and combinations) and associated data, for example descriptions and illustrations. The nomenclatural novelties will each be allocated a unique MycoBank number that can be cited in the publication where the nomenclatural novelty is introduced. These numbers will also be used by the nomenclatural database Index Fungorum, with which…		http://www.mycobank.org/	Resource, service resource, data or information resource, data repository, storage service resource, database			Last checked up	https://scicrunch.org/browse/resources/SCR_004950						SCR_004950	nlx_91803	SCR:004950	#VALUE!
SCR_005012	SCR_005012	Gene Expression Omnibus (GEO)	GEO	Functional genomics data repository supporting MIAME-compliant data submissions. Includes microarray-based experiments measuring the abundance of mRNA, genomic DNA, and protein molecules, as well as non-array-based technologies such as serial analysis of gene expression (SAGE) and mass spectrometry proteomic technology. Array- and sequence-based data are accepted. Collection of curated gene expre…	PMID:23193258, PMID:21097893, PMID:18940857, PMID:17160034, PMID:17099226, PMID:16939800, PMID:16888359, PMID:15608262, PMID:11752295	https://www.ncbi.nlm.nih.gov/geo/	Resource, service resource, data or information resource, data repository, storage service resource, database	National Library of Medicine |	Gene Expression Omnibus (GEO), Gene Expression Omnibus, GEO, NCBI GEO DataSets, Gene Expression Omnibus DataSets, GEO DataSets, Gene Expression Data Sets, Entrez GEO DataSets	Last checked up	https://scicrunch.org/browse/resources/SCR_005012	ChIPseeker	OMICS_01030, SCR_007303, nif-0000-00142	National Library of Medicine, NIDDK Information Network (dkNET), NIDDK - National Institute of Diabetes and Digestive and Kidney Diseases			SCR_005012	nlx_96903, OMICS_01030, SCR_007303, nif-0000-00142	SCR:005012	#VALUE!
SCR_005026	SCR_005026	SMART	SMART	Software tool for identification and annotation of genetically mobile domains and analysis of domain architectures.	PMID:18978020, PMID:16381859, PMID:14681379, PMID:10592234, PMID:9847187, PMID:9600884	http://smart.embl.de/	Resource, data analysis service, data access protocol, production service resource, analysis service resource, database, web service, service resource, software resource, data or information resource	European Union |	Simple Modular Architecture Research Tool, Simple Modular Architecture Research Tool	Last checked up	https://scicrunch.org/browse/resources/SCR_005026	Mutation Annotation and Genomic Interpretation	biotools:smart			bio.tools, Debian	SCR_005026	nif-0000-03471, biotools:smart	SCR:005026	#VALUE!
SCR_005031	SCR_005031	OpenNeuro	OpenNeuro, OpenfMRI	Open platform for analyzing and sharing neuroimaging data from human brain imaging research studies. Brain Imaging Data Structure ( BIDS) compliant database. Formerly known as OpenfMRI. Data archives to hold magnetic resonance imaging data. Platform for sharing MRI, MEG, EEG, iEEG, and ECoG data.		http://openneuro.org	Resource, database, service resource, storage service resource, image repository, data repository, data or information resource	NSF | OCI1131441, NIDA |, Laura and John Arnold Foundation |, Stanford |, Squishymedia |, BRAIN Initiative |, NIMH |	Open fMRI, OpenNeuro, OpenfMRI	Last checked up	https://scicrunch.org/browse/resources/SCR_005031	studyforrest.org, DataLad, NIF Data Federation, Integrated Datasets		National Library of Medicine, BRAIN Initiative, NIDDK Information Network (dkNET), NIDDK - National Institute of Diabetes and Digestive and Kidney Diseases		NeuroImaging Tools and Resources Collaboratory (NITRC), re3data.org	SCR_005031	nlx_144048	SCR:005031	#VALUE!
SCR_005044	SCR_005044	Ivy Glioblastoma Atlas Project	Ivy GAP	Platform for exploring the anatomic and genetic basis of glioblastoma at the cellular and molecular levels that includes two interactive databases linked together by de-identified tumor specimen numbers to facilitate comparisons across data modalities: * The open public image database, here, providing in situ hybridization data mapping gene expression across the anatomic structures inherent in gl…		http://glioblastoma.alleninstitute.org/	Resource, atlas, database, image collection, data or information resource	Ben and Catherine Ivy Foundation		Last checked up	https://scicrunch.org/browse/resources/SCR_005044						SCR_005044	nlx_99161	SCR:005044	#VALUE!
SCR_005091	SCR_005091	SNPeffect	SNPeffect	A database for phenotyping human single nucleotide polymorphisms (SNPs)that primarily focuses on the molecular characterization and annotation of disease and polymorphism variants in the human proteome. They provide a detailed variant analysis using their tools such as: * TANGO to predict aggregation prone regions * WALTZ to predict amylogenic regions * LIMBO to predict hsp70 chaperone binding si…	PMID:22075996, PMID:18086700, PMID:16809394, PMID:15608254	http://snpeffect.vib.be/	Resource, data analysis service, production service resource, analysis service resource, database, service resource, data or information resource		SNPeffect 4 Phenotyping Human Mutations	Last checked up	https://scicrunch.org/browse/resources/SCR_005091		OMICS_00187			OMICtools	SCR_005091	nif-0000-03480, OMICS_00187	SCR:005091	#VALUE!
SCR_005096	SCR_005096	SoyBase	SoyBase	Professionally curated repository for genetics, genomics and related data resources for soybean that contains the most current genetic, physical and genomic sequence maps integrated with qualitative and quantitative traits. SoyBase includes annotated Williams 82 genomic sequence and associated data mining tools. The genetic and sequence views of the soybean chromosomes and the extensive data on t…	PMID:20008513	http://soybase.org	Resource, data analysis service, ontology, production service resource, analysis service resource, database, service resource, storage service resource, data repository, controlled vocabulary, data or information resource	USDA Agricultural Research Service	SoyBase and the Soybean Breeder''s Toolbox, SoyBase and the Soybean Breeder''s Toolbox: Integrating Genetics and Molecular Biology for Soybean Researchers	Last checked up	https://scicrunch.org/browse/resources/SCR_005096		biotools:soybase			3DVC, re3data.org, Debian, bio.tools	SCR_005096	nif-0000-03483, biotools:soybase	SCR:005096	#VALUE!
SCR_005117	SCR_005117	SpodoBase		An integrated database for the genomics of the Lepidoptera Spodoptera frugiperda. It provides access to expressed sequence tags (EST) from Spodoptera frugiperda. ESTs from five independent cDNA libraries, prepared from three different S. frugiperda tissues (hemocytes, midgut and fat body) and from the Sf9 cell line, are deposited in the database. These tissues were chosen because of their importa…		http://bioweb.ensam.inra.fr/spodobase/	Resource, data or information resource, database		SpodoBase	Last checked up	https://scicrunch.org/browse/resources/SCR_005117						SCR_005117	nif-0000-03490	SCR:005117	#VALUE!
SCR_005136	SCR_005136	Beta Cell Biology Consortium	BCBC	THIS RESOURCE IS NO LONGER IN SERVICE, documented May 10, 2017. A pilot effort that has developed a centralized, web-based biospecimen locator that presents biospecimens collected and stored at participating Arizona hospitals and biospecimen banks, which are available for acquisition and use by researchers. Researchers may use this site to browse, search and request biospecimens to use in qualifi…			Resource, organization portal, resource, organism supplier, antibody supplier, database, biomaterial supply resource, biospecimen repository, experimental protocol, consortium, narrative resource, material resource, service resource, portal, storage service resource, cell repository, reagent supplier, data repository, material storage repository, data or information resource	NIDDK | DK-01-014, NIDDK | DK-01-17, NIDDK | DK-01-18, NIDDK | DK-09-011		Verified down, Last checked up	https://scicrunch.org/browse/resources/SCR_005136	NIF Data Federation, Integrated Animals, NIDDK Information Network (dkNET)				One Mind Biospecimen Bank Listing, re3data.org, Consortia-pedia, NIDDK Information Network (dkNET), NIDDK Research Resources	SCR_005136	nlx_144143	SCR:005136	#VALUE!
SCR_005178	SCR_005178	dbNSFP	dbNSFP	A database for functional prediction and annotation of all potential non-synonymous single-nucleotide variants (nsSNVs) in the human genome. Version 2.0 is based on the Gencode release 9 / Ensembl version 64 and includes a total of 87,347,043 nsSNVs and 2,270,742 essential splice site SNVs. It compiles prediction scores from six prediction algorithms (SIFT, Polyphen2, LRT, MutationTaster, Mutatio…	PMID:23843252, PMID:21520341	https://sites.google.com/site/jpopgen/dbNSFP	Resource, data or information resource, database			Last checked up	https://scicrunch.org/browse/resources/SCR_005178	Exomiser				OMICtools	SCR_005178	OMICS_00172	SCR:005178	#VALUE!
SCR_005185	SCR_005185	SCAN	SCAN	A large-scale database of genetics and genomics data associated to a web-interface and a set of methods and algorithms that can be used for mining the data in it. The database contains two categories of single nucleotide polymorphism (SNP) annotations: # Physical-based annotation where SNPs are categorized according to their position relative to genes (intronic, inter-genic, etc.) and according t…		http://www.scandb.org/newinterface/about.html	Resource, data analysis service, resource, production service resource, analysis service resource, database, data set, service resource, data or information resource	NIMH | R01MH090937, NHLBI | U01HL084715, NIGMS | U01GM61393, NIDDK | P60 DK20595, NCI | P50 CA125183	SCAN - SNP and CNV Annotation Database, SCAN: SNP and CNV Annotation Database	Last checked up	https://scicrunch.org/browse/resources/SCR_005185					OMICtools	SCR_005185	OMICS_00181	SCR:005185	#VALUE!
SCR_005223	SCR_005223	STRING	STRING	Database of known and predicted protein interactions. The interactions include direct (physical) and indirect (functional) associations and are derived from four sources: Genomic Context, High-throughput experiments, (Conserved) Coexpression, and previous knowledge. STRING quantitatively integrates interaction data from these sources for a large number of organisms, and transfers information betw…	PMID:23203871, PMID:21045058, PMID:18940858, PMID:17098935, PMID:15608232, PMID:12519996	http://string.embl.de/	Resource, data or information resource, database	BMBF, European Union FP6, EMBO, ProBioC, Swiss Institute of Bioinformatics	Search Tool for the Retrieval of Interacting Genes/Proteins, STRING - Known and Predicted Protein-Protein Interactions, Search Tool for the Retrieval of Interacting Genes/Proteins	Last checked up	https://scicrunch.org/browse/resources/SCR_005223	Monarch Initiative, MobiDB, PAXdb				Nuclear Receptor Signaling Atlas, NIDDK Information Network (dkNET)	SCR_005223	nif-0000-03503	SCR:005223	#VALUE!
SCR_005280	SCR_005280	Johns Hopkins Laboratory of Brain Anatomical MRI	Laboratory of Brain Anatomical MRI	The goal of our laboratory is to develop new MR technologies to improve the resolution and contrast of MRI and apply them to observe brain anatomy to answer various types of biological questions. Currently we have three major research targets: Characterization of mouse brain development; Human white matter anatomy and development; and Development of diffusion tensor imaging technique and technolo…		http://cmrm.med.jhmi.edu/	Resource, laboratory portal, database, portal, organization portal, data or information resource		Johns Hopkins Medical Institute Laboratory of Brain Anatomical MRI	Last checked up	https://scicrunch.org/browse/resources/SCR_005280						SCR_005280	nlx_144314	SCR:005280	#VALUE!
SCR_005302	SCR_005302	SkateBase	SkateBase	Portal supporting the North East Bioinformatics Collaborative''s project to sequence the genome of the Little Skate. Provided is a clearinghouse for Little Skate Genome Project and other publicly available Skate and Ray (Batoidea) genome data, and tools for data visualization and analysis. Little Skate Genome Project The little skate (Leucoraja erinacea) is a chondrichthyan (cartilaginous) fish n…		http://skatebase.org/	Resource, data analysis service, production service resource, analysis service resource, database, service resource, data or information resource	NIGMS | 3P20GM103446-12S1		Last checked up	https://scicrunch.org/browse/resources/SCR_005302						SCR_005302	nlx_144350	SCR:005302	#VALUE!
SCR_005312	SCR_005312	MycoCosm	MycoCosm	Fungal genomics database and interactive analytical tools that integrates all fungal genomes for diverse fungi that are important for energy and environment, the focus of the JGI Fungal program. It integrates genomics data from the DOE JGI and its users and promotes user community participation in data submission, annotation and analysis. Over 100 newly sequenced and annotated fungal genomes from…	PMID:24297253, PMID:22110030	http://genome.jgi.doe.gov/programs/fungi/index.jsf	Resource, data analysis service, production service resource, analysis service resource, database, service resource, storage service resource, data repository, data or information resource	DOE	MycoCosm - the fungal genomics resource	Last checked up	https://scicrunch.org/browse/resources/SCR_005312		OMICS_01657			OMICtools	SCR_005312	nlx_144366, OMICS_01657	SCR:005312	#VALUE!
SCR_005333	SCR_005333	SwissRegulon	SwissRegulon	A database of genome-wide annotations of regulatory sites. The predictions are based on Bayesian probabilistic analysis of a combination of input information including: * Experimentally determined binding sites reported in the literature. * Known sequence-specificities of transcription factors. * ChIP-chip and ChIP-seq data. * Alignments of orthologous non-coding regions. Predictions were made us…	PMID:23180783, PMID:17130146	http://swissregulon.unibas.ch/fcgi/sr/swissregulon	Resource, data or information resource, database		SwissRegulon Database	Last checked up	https://scicrunch.org/browse/resources/SCR_005333		OMICS_00543			OMICtools	SCR_005333	nif-0000-03524, OMICS_00543	SCR:005333	#VALUE!
SCR_005361	SCR_005361	1000 Functional Connectomes Project	INDI, 1000 FCP, FCP	Collection of resting state fMRI (R-fMRI) datasets from sites around world. It demonstrates open sharing of R-fMRI data and aims to emphasize aggregation and sharing of well-phenotyped datasets.	PMID:23133413, PMID:23123682	http://fcon_1000.projects.nitrc.org/	Resource, database, image collection, catalog, service resource, portal, storage service resource, project portal, image repository, data repository, data or information resource	NITRIC |	Functional Connectomes Project International Neuroimaging Data-Sharing Initiative (FCP/INDI), FCP/INDI, International Neuroimaging Data-Sharing Initiative, fcon_1000, 1000 Functional Connectomes Project, INDI	Last checked down	https://scicrunch.org/browse/resources/SCR_005361	NIF Data Federation, DataLad, Integrated Datasets, MetaSearch	SCR_015771			NITRC-IR, NeuroImaging Tools and Resources Collaboratory (NITRC), NIH Data Sharing Repositories	SCR_005361	nlx_144428, SCR_015771	SCR:005361	#VALUE!
SCR_005375	SCR_005375	PRISM	PRISM	Tool that predicts interactions between transcription factors and their regulated genes from binding motifs. Understanding vertebrate development requires unraveling the cis-regulatory architecture of gene regulation. PRISM provides accurate genome-wide computational predictions of transcription factor binding sites for the human and mouse genomes, and integrates the predictions with GREAT to pro…	PMID:23382538	http://bejerano.stanford.edu/prism/public/html/	Resource, data analysis service, production service resource, analysis service resource, database, service resource, data or information resource		Predicting Regulatory Information from Single Motifs	Last checked up	https://scicrunch.org/browse/resources/SCR_005375					OMICtools	SCR_005375	OMICS_00489	SCR:005375	#VALUE!
SCR_005398	SCR_005398	JCVI CMR	JCVI_CMR, JCVI CMR, TIGR_CMR, TIGR CMR	Database of all of the publicly available, complete prokaryotic genomes. In addition to having all of the organisms on a single website, common data types across all genomes in the CMR make searches more meaningful, and cross genome analysis highlight differences and similarities between the genomes. CMR offers a wide variety of tools and resources, all of which are available off of our menu bar …		http://cmr.jcvi.org/tigr-scripts/CMR/CmrHomePage.cgi	Resource, data analysis service, production service resource, analysis service resource, database, service resource, data or information resource	NSF, NIAID, DOE	Comprehensive Microbial Resource, JCVI Comprehensive Microbial Resource, J. Craig Venter Institute Comprehensive Microbial Resource, CMR	Last checked up	https://scicrunch.org/browse/resources/SCR_005398	NIF Data Federation					SCR_005398	nif-0000-03555	SCR:005398	#VALUE!
SCR_005403	SCR_005403	ChEA	ChEA	Data analysis service for gene-list enrichment analysis against a manual database. It allows users to input lists of mammalian gene symbols for which the program computes over-representation of transcription factor targets from the ChIP-X database. The database integrates interaction data from ChIP-chip, ChIP-seq, ChIP-PET and DamID studies and contains 189,933 interactions, manually extracted fr…	PMID:20709693	http://amp.pharm.mssm.edu/lib/chea.jsp	Resource, data analysis service, database, analysis service resource, software application, production service resource, service resource, software resource, data or information resource		ChIP Enrichment Analysis	Last checked up	https://scicrunch.org/browse/resources/SCR_005403					OMICtools	SCR_005403	OMICS_00526	SCR:005403	#VALUE!
SCR_005404	SCR_005404	ChIPBase	ChIPBase	A database for decoding transcription factor binding maps, expression profiles and transcriptional regulation of long non-coding RNAs (lncRNAs, lincRNAs), microRNAs, other ncRNAs (snoRNAs, tRNAs, snRNAs, etc.) and protein-coding genes from ChIP-Seq data. ChIPBase currently includes millions of transcription factor binding sites (TFBSs) among 6 species. ChIPBase provides several web-based tools an…		http://deepbase.sysu.edu.cn/chipbase/	Resource, data or information resource, database			Last checked down	https://scicrunch.org/browse/resources/SCR_005404					OMICtools	SCR_005404	OMICS_00527	SCR:005404	#VALUE!
SCR_005409	SCR_005409	HOCOMOCO	HOCOMOCO	A comprehensive collection of human transcription factor binding sites models. DNA sequences of TF binding regions obtained by both pregenomic and high-throughput methods were collected from existing databases and other public data. The ChIPMunk software was used to construct positional weight matrices. Four motif discovery strategies were tested based on different motif shape priors including fl…	PMID:23175603	http://autosome.ru/HOCOMOCO/	Resource, data or information resource, database		Homo Sapiens Comprehensive Model Collection, Homo Sapiens Comprehensive Model Collection (HOCOMOCO) of transcription factor (TF) binding models, Homo Sapiens Comprehensive Model Collection of transcription factor binding models	Last checked up	https://scicrunch.org/browse/resources/SCR_005409					OMICtools	SCR_005409	OMICS_00537	SCR:005409	#VALUE!
SCR_005470	SCR_005470	TIGR Plant Transcript Assembly database		The TIGR database is a collection of plant transcript sequences. Transcript assemblies are searchable using BLAST and accession number. The construction of plant transcript assemblies (TAs) is similar to the TIGR gene indices. The sequences that are used to build the plant TAs are expressed transcripts collected from dbEST (ESTs) and the NCBI GenBank nucleotide database (full length and partial c…		http://plantta.jcvi.org/	Resource, data or information resource, database		TIGR	Last checked up	https://scicrunch.org/browse/resources/SCR_005470						SCR_005470	nif-0000-03559	SCR:005470	#VALUE!
SCR_005493	SCR_005493	TIGRFAMS	JCVI TIGRFAMS, TIGRFAM	Consists curated multiple sequence alignments, Hidden Markov Models (HMMs) for protein sequence classification, and associated information designed to support automated annotation of (mostly prokaryotic) proteins. Starting with release 10.0, TIGRFAMs models use HMMER3, which provides excellent search speed as well as exquisite search sensitivity. See the "TIGRFAMs Complete Listing" page to review…	PMID:23197656	http://www.jcvi.org/cgi-bin/tigrfams/index.cgi	Resource, data set, database, data or information resource		TIGRFAMs	Last checked down	https://scicrunch.org/browse/resources/SCR_005493		OMICS_01700, biotools:tigrfams			OMICtools, Debian, bio.tools	SCR_005493	nif-0000-03560, OMICS_01700, biotools:tigrfams	SCR:005493	#VALUE!
SCR_005507	SCR_005507	MicrobesOnline	MicrobesOnline	MicrobesOnline is designed specifically to facilitate comparative studies on prokaryotic genomes. It is an entry point for operon, regulons, cis-regulatory and network predictions based on comparative analysis of genomes. The portal includes over 1000 complete genomes of bacteria, archaea and fungi and thousands of expression microarrays from diverse organisms ranging from model organisms such as…	PMID:19906701	http://microbesonline.org/	Resource, source code, data analysis service, production service resource, analysis service resource, database, service resource, software resource, data or information resource	DOE | DE-AC02-05CH11231	Microbes Online, Microbial Genomics Database	Last checked up	https://scicrunch.org/browse/resources/SCR_005507		biotools:microbesonline			Debian, bio.tools	SCR_005507	nlx_144607, biotools:microbesonline	SCR:005507	#VALUE!
SCR_005565	SCR_005565	Genetic Testing Registry	GTR	Central location for voluntary submission of genetic test information by providers including the test''s purpose, methodology, validity, evidence of the test''s usefulness, and laboratory contacts and credentials. GTR aims to advance the public health and research into the genetic basis of health and disease. GTR is accepting registration of clinical tests for Mendelian disorders, complex tests a…		http://www.ncbi.nlm.nih.gov/gtr/	Resource, service resource, data or information resource, data repository, storage service resource, database		GTR: Genetic Testing Registry, NIH Genetic Testing Registry	Last checked up	https://scicrunch.org/browse/resources/SCR_005565		OMICS_01541			OMICtools	SCR_005565	nlx_144654, OMICS_01541	SCR:005565	#VALUE!
SCR_005574	SCR_005574	International Knockout Mouse Consortium	IKMC	Database of the international consortium working together to mutate all protein-coding genes in the mouse using a combination of gene trapping and gene targeting in C57BL/6 mouse embryonic stem (ES) cells. Detailed information on targeted genes is available. The IKMC includes the following programs: * Knockout Mouse Project (KOMP) (USA) ** CSD, a collaborative team at the Children''''s Hospital O…	PMID:22968824, PMID:21677750	http://www.knockoutmouse.org/	Resource, data or information resource, database	European Union, NHGRI | HG004074		Last checked up	https://scicrunch.org/browse/resources/SCR_005574						SCR_005574	nlx_146200	SCR:005574	#VALUE!
SCR_005608	SCR_005608	CRCNS	CRCNS	Website for brain experimental data and other resources such as stimuli and analysis tools. Provides marketplace and discussion forum for sharing tools and data in neuroscience. Data repository and collaborative tool that supports integration of theoretical and experimental neuroscience through collaborative research projects. CRCNS offers funding for new class of proposals focused on data sharin…	PMID:18259695	http://crcns.org	Resource, database, collaborative tool, catalog, service resource, storage service resource, data repository, funding resource, data or information resource	NIH |, NSF | IIS-0749049, NSF | 0636838	Collaborative Research in Computational Neuroscience - Data sharing, CRCNS - Data sharing, CRCNS Data sharing	Last checked up	https://scicrunch.org/browse/resources/SCR_005608	NIF Data Federation, DataLad, Integrated Datasets		National Library of Medicine			SCR_005608	nif-0000-00255	SCR:005608	#VALUE!
SCR_005620	SCR_005620	TRANSFAC	TRANSFAC	Manually curated database of eukaryotic transcription factors, their genomic binding sites and DNA binding profiles. Used to predict potential transcription factor binding sites.	PMID:12520026	http://www.gene-regulation.com/pub/databases.html#transfac	Resource, data or information resource, database	European Commission |, German Ministry of Education and Research |		Last checked up	https://scicrunch.org/browse/resources/SCR_005620		biotools:transfac			OMICtools, Debian, bio.tools	SCR_005620	nif-0000-03576, biotools:transfac	SCR:005620	#VALUE!
SCR_005622	SCR_005622	Systems Transcriptional Activity Reconstruction	STAR	A next-generation web-based application that aims to provide an integrated solution for both visualization and analysis of deep-sequencing data, along with simple access to public datasets.		http://tabit.ucsd.edu/sdec/	Resource, service resource, data or information resource, database		Systems Transcriptional Activity Reconstruction, STAR Genome Browser, Systems Transcriptional Activity Reconstruction Genome Browser	Last checked up	https://scicrunch.org/browse/resources/SCR_005622	CIRCexplorer				OMICtools	SCR_005622	OMICS_00895	SCR:005622	#VALUE!
SCR_005643	SCR_005643	TransportDB		TransportDB is a relational database describing the predicted cytoplasmic membrane transport protein complement for organisms whose complete genome sequence are available. For each organism, its complete membrane transport complement was identified, classified into protein families according to the TC classification system, and functional predictions are provided.For each organism, a summary page…		http://www.membranetransport.org	Resource, data or information resource, database		TransportDB	Last checked up	https://scicrunch.org/browse/resources/SCR_005643						SCR_005643	nif-0000-03581	SCR:005643	#VALUE!
SCR_005656	SCR_005656	Neuromorphometrics	Neuromorphometrics Inc.	Web tool for brain measurement services. Used for modeling living human brain and make quantitative measurements of volume, shape, and location of specific neuroanatomical structures using given MRI brain scans. Automated analyses are manually guided, inspected and certified by a neuroanatomical expert. Resource of neuroanatomically labeled MRI brain scans database. Resource for neuroanatomical l…		http://neuromorphometrics.com	Resource, organization portal, database, analysis service resource, production service resource, data analysis service, service resource, portal, data or information resource	NIMH | R43 MH084358	MRI Brain Anatomy Labeling Services, Quantitative Measurements in MR Brain Images	Last checked up	https://scicrunch.org/browse/resources/SCR_005656		SCR_014141			NeuroImaging Tools and Resources Collaboratory (NITRC)	SCR_005656	nlx_149079, SCR_014141	SCR:005656	#VALUE!
[truncated: 2,746 more rows]
[truncated: 29 more columns]
